# Supplementary material for: Sympatric Apes in Sacred Forests: Shared Space and Habitat Use by Humans and Endangered Javan Gibbons (Hylobates moloch)
Source: PLoS One. 2016 Jan 20;11(1):e0146891. doi: 10.1371/journal.pone.0146891 (PMC4720482; doi:10.1371/journal.pone.0146891)
Supplement: S1 Dataset — Only data in the tab labeled scan with accuracy BC were used in the analyses. (XLSX) [file pone.0146891.s001.xlsx]

## Sheet: scan with accuracy feed.csv
Date	Time	datetime	Weather	Latitude	Longitude	A	B	C	D	E	F	G	Location	Tourist	Locals	Researchers	totalhumans	BehaviorH	GibbonsPresent	GroupSpread	Group	Individual	Behavior	Partner	VigToward	AggressionToward	Distance	Accuracy	Altitude
2010-08-25	15:32:46	2010-08-25 15:32:46		-7.72893	107.893	True	True	True					River	0	0	1	1	0	Yes	Not Applicable	A	Amelia	Feed				25-50m	4.1	102.5
2010-08-25	15:43:08	2010-08-25 15:43:08		-7.72947	107.894	True	True	True					River	0	0	1	1	0	Yes	Not Applicable	A	Amelia	Feed				25-50m	4.5
2010-08-25	15:52:52	2010-08-25 15:52:52		-7.72923	107.894	True	True	True					River	0	0	1	1	0	Yes	Not Applicable	A	Amelia	Feed				25-50m	4.4	122.8
2010-08-26	16:22:49	2010-08-26 16:22:49		-7.72977	107.895	True	True	True					River	0	0	1	1	0	Yes	Not Applicable	A	Amelia	Feed				25-50m	5.4
2010-09-04	16:00:16	2010-09-04 16:00:16		-7.72904	107.893	True	True	True					River	0	0	2	2	0	Yes	Not Applicable	A	Amelia	Feed				25-50m	4.6	107.4
2010-09-26	07:10:46	2010-09-26 07:10:46	Partly Cloudy	-7.72837	107.892		True						Cliff	0	0	4	4	0	Yes	Same	B	Tono	Feed				25-50m	2.5	88.8
2010-10-24	13:14:40	2010-10-24 13:14:40	Cloudy	-7.72817	107.892		True						Cliff	0	0	1	1	0	Yes	Not Visible	B	Tono	Feed				0-25m	5.3
2010-10-24	13:14:51	2010-10-24 13:14:51	Cloudy				True						Cliff	0	0	1	1	0	Yes	Not Visible	B	Tini	Feed				0-25m
2010-10-24	13:24:14	2010-10-24 13:24:14	Cloudy				True						Cliff	0	0	1	1	0	Yes	Not Visible	B	Tono	Feed				0-25m
2010-10-24	13:34:46	2010-10-24 13:34:46	Cloudy				True						Cliff	0	0	1	1	0	Yes	Adjacent	B	Udian	Feed				25-50m
2010-10-24	13:44:12	2010-10-24 13:44:12	Cloudy	-7.7282	107.892		True						Cliff	0	0	1	1	0	Yes	Adjacent	B	Tini	Feed				0-25m	4.8
2010-10-24	13:54:13	2010-10-24 13:54:13	Cloudy	-7.72824	107.891		True						Cliff	0	0	1	1	0	Yes	Adjacent	B	Tini	Feed				0-25m	4.9
2010-10-24	13:54:27	2010-10-24 13:54:27	Cloudy				True						Cliff	0	0	1	1	0	Yes	Adjacent	B	Udian	Feed				0-25m
2010-10-25	08:54:47	2010-10-25 08:54:47	Cloudy	-7.7279	107.893		True						Cliff	0	0	1	1	0	Yes	Same	B	Tini	Feed				0-25m	4.9	123.9
2010-10-25	08:54:54	2010-10-25 08:54:54	Cloudy				True						Cliff	0	0	1	1	0	Yes	Same	B	Tono	Feed				0-25m
2010-10-25	08:55:04	2010-10-25 08:55:04	Cloudy				True						Cliff	0	0	1	1	0	Yes	Same	B	Udian	Feed				25-50m
2010-10-25	09:06:17	2010-10-25 09:06:17	Cloudy				True						Cliff	0	0	1	1	0	Yes	Adjacent	B	Udian	Feed				25-50m
2010-10-26	13:39:32	2010-10-26 13:39:32	Cloudy	-7.72815	107.892		True						Cliff	0	0	2	2	0	Yes	Not Visible	B	Tono	Feed				25-50m	3.4	53.9
2010-10-26	14:59:51	2010-10-26 14:59:51	Cloudy	-7.72831	107.892		True						Cliff	0	0	1	1	0	Yes	Not Visible	B	Tono	Feed				0-25m	4.8
2010-10-27	07:40:44	2010-10-27 07:40:44	Partly Cloudy	-7.72732	107.893		True	True					River	0	0	2	2	0	Yes	Same	B	Tini	Feed				0-25m	4.1	27.9
2010-10-27	07:40:51	2010-10-27 07:40:51	Partly Cloudy				True	True					River	0	0	2	2	0	Yes	Same	B	Tono	Feed				0-25m
2010-10-28	06:12:59	2010-10-28 06:12:59	Cloudy	-7.72797	107.891		True						Cliff	0	0	1	1	0	Yes	Adjacent	B	Tini	Feed				25-50m	5.4
2010-10-28	06:13:09	2010-10-28 06:13:09	Cloudy				True						Cliff	0	0	1	1	0	Yes	Adjacent	B	Tono	Feed				0-25m
2010-10-28	06:13:24	2010-10-28 06:13:24	Cloudy				True						Cliff	0	0	1	1	0	Yes	Adjacent	B	Udian	Feed				25-50m
2010-10-28	06:21:44	2010-10-28 06:21:44	Cloudy				True						Cliff	0	0	2	2	0.5	Yes	Same	B	Tono	Feed				25-50m
2010-10-28	06:22:03	2010-10-28 06:22:03	Cloudy				True						Cliff	0	0	2	2	0.5	Yes	Same	B	Udian	Feed				25-50m
2010-10-28	06:41:23	2010-10-28 06:41:23	Cloudy	-7.72791	107.892		True						Cliff	0	0	2	2	0	Yes	Same	B	Tini	Feed				25-50m	3.7	100.2
2010-10-28	06:41:30	2010-10-28 06:41:30	Cloudy				True						Cliff	0	0	2	2	0	Yes	Same	B	Tono	Feed				25-50m
2010-10-28	06:41:39	2010-10-28 06:41:39	Cloudy				True						Cliff	0	0	2	2	0	Yes	Same	B	Udian	Feed				25-50m
2010-10-28	06:51:17	2010-10-28 06:51:17	Cloudy	-7.72826	107.892		True						Cliff	0	0	2	2	0	Yes	Same	B	Tono	Feed				25-50m	4.1
2010-10-28	08:21:47	2010-10-28 08:21:47	Cloudy	-7.72818	107.892		True						Cliff	0	0	1	1	0	Yes	Not Visible	B	Tini	Feed				0-25m	7
2010-10-28	08:41:23	2010-10-28 08:41:23	Cloudy	-7.72807	107.892		True						Cliff	0	0	1	1	0	Yes	Not Visible	B	Tono	Feed				0-25m	3.4	46.6
2010-10-28	08:51:22	2010-10-28 08:51:22	Cloudy	-7.72798	107.892		True						Cliff	0	0	1	1	0	Yes	Not Visible	B	Tono	Feed				25-50m	3.1	92.5
2010-10-30	10:38:52	2010-10-30 10:38:52	Rain	-7.72812	107.892		True						Cliff	0	0	2	2	0	Yes	Same	B	Tini	Feed				0-25m	5.4	140.9
2010-10-30	10:39:00	2010-10-30 10:39:00	Rain				True						Cliff	0	0	2	2	0	Yes	Same	B	Tono	Feed				0-25m
2010-10-30	10:39:06	2010-10-30 10:39:06	Rain				True						Cliff	0	0	2	2	0	Yes	Same	B	Udian	Feed				25-50m
2010-10-30	10:48:33	2010-10-30 10:48:33	Rain	-7.72808	107.892		True						Cliff	0	0	2	2	0	Yes	Same	B	Tono	Feed				25-50m	5.9
2010-10-30	10:48:41	2010-10-30 10:48:41	Rain				True						Cliff	0	0	2	2	0	Yes	Same	B	Tini	Feed				25-50m
2010-10-30	10:59:26	2010-10-30 10:59:26	Rain				True						Cliff	0	0	2	2	0	Yes	Same	B	Tono	Feed				25-50m
2010-10-30	11:08:26	2010-10-30 11:08:26	Drizzle	-7.72812	107.892		True						Cliff	0	0	2	2	0	Yes	Same	B	Tini	Feed				0-25m	4.4
2010-10-30	11:18:41	2010-10-30 11:18:41	Cloudy	-7.7282	107.892		True						Cliff	0	0	2	2	0	Yes	Adjacent	B	Tini	Feed				0-25m	4.3
2010-10-30	11:18:48	2010-10-30 11:18:48	Cloudy				True						Cliff	0	0	2	2	0	Yes	Adjacent	B	Udian	Feed				25-50m
2010-10-30	11:28:48	2010-10-30 11:28:48	Cloudy	-7.7279	107.892		True						Cliff	0	0	2	2	0	Yes	Not Visible	B	Udian	Feed				25-50m	4.3
2010-10-30	11:28:56	2010-10-30 11:28:56	Cloudy				True						Cliff	0	0	2	2	0	Yes	Not Visible	B	Tini	Feed				25-50m
2010-10-30	11:40:54	2010-10-30 11:40:54	Cloudy	-7.72792	107.891		True						Cliff	0	0	1	1	0	Yes	Not Visible	B	Tini	Feed				25-50m	4.3
2010-10-30	11:41:01	2010-10-30 11:41:01	Cloudy				True						Cliff	0	0	1	1	0	Yes	Not Visible	B	Udian	Feed				25-50m
2010-10-30	11:50:53	2010-10-30 11:50:53	Cloudy	-7.72825	107.892		True						Cliff	0	0	1	1	0	Yes	Not Visible	B	Tono	Feed				25-50m	4.4
2010-10-30	12:10:17	2010-10-30 12:10:17	Cloudy	-7.72819	107.891		True						Cliff	0	0	2	2	0	Yes	Not Visible	B	Tono	Feed				25-50m	5.3
2010-10-31	06:24:45	2010-10-31 06:24:45	Cloudy				True						Cliff	0	0	1	1	0	Yes	Same	B	Tono	Feed				0-25m
2010-10-31	06:34:48	2010-10-31 06:34:48	Cloudy				True						Cliff	0	0	2	2	0	Yes	Same	B	Tono	Feed				0-25m
2010-10-31	06:34:55	2010-10-31 06:34:55	Cloudy				True						Cliff	0	0	2	2	0	Yes	Same	B	Udian	Feed				25-50m
2010-10-31	06:44:29	2010-10-31 06:44:29	Cloudy	-7.72819	107.892		True						Cliff	0	0	2	2	0	Yes	Same	B	Tini	Feed				25-50m	4.5
2010-10-31	06:44:37	2010-10-31 06:44:37	Cloudy				True						Cliff	0	0	2	2	0	Yes	Same	B	Tono	Feed				0-25m
2010-10-31	06:44:50	2010-10-31 06:44:50	Cloudy				True						Cliff	0	0	2	2	0	Yes	Same	B	Udian	Feed				25-50m
2010-10-31	06:54:43	2010-10-31 06:54:43	Cloudy	-7.72844	107.891		True						Cliff	0	0	2	2	0	Yes	Same	B	Tini	Feed				0-25m	4.6	-22.3
2010-10-31	06:54:57	2010-10-31 06:54:57	Cloudy				True						Cliff	0	0	2	2	0	Yes	Same	B	Tono	Feed				25-50m
2010-10-31	06:55:09	2010-10-31 06:55:09	Cloudy				True						Cliff	0	0	2	2	0	Yes	Same	B	Udian	Feed				25-50m
2010-11-01	11:05:37	2010-11-01 11:05:37	Cloudy	-7.72807	107.892		True						Cliff	0	0	2	2	0	Yes	Adjacent	B	Tini	Feed				25-50m	4.2
2010-11-01	11:05:47	2010-11-01 11:05:47	Cloudy				True						Cliff	0	0	2	2	0	Yes	Adjacent	B	Tono	Feed				0-25m
2010-11-01	11:05:57	2010-11-01 11:05:57	Cloudy				True						Cliff	0	0	2	2	0	Yes	Adjacent	B	Udian	Feed				25-50m
2010-11-01	11:16:06	2010-11-01 11:16:06	Cloudy	-7.7283	107.892		True						Cliff	0	0	2	2	0	Yes	Adjacent	B	Tini	Feed				25-50m	3.1	47.3
2010-11-01	11:16:12	2010-11-01 11:16:12	Cloudy				True						Cliff	0	0	2	2	0	Yes	Adjacent	B	Tono	Feed				0-25m
2010-11-01	11:16:32	2010-11-01 11:16:32	Cloudy				True						Cliff	0	0	2	2	0	Yes	Adjacent	B	Udian	Feed				25-50m
2010-11-01	11:26:38	2010-11-01 11:26:38	Cloudy				True						Cliff	0	0	2	2	0	Yes	Adjacent	B	Tini	Feed				25-50m
2010-11-01	11:37:47	2010-11-01 11:37:47	Cloudy	-7.72813	107.892		True						Cliff	0	0	2	2	0	Yes	Same	B	Tini	Feed				25-50m	4.3
2010-11-01	11:38:10	2010-11-01 11:38:10	Cloudy				True						Cliff	0	0	2	2	0	Yes	Same	B	Tono	Feed				25-50m
2010-11-01	13:38:01	2010-11-01 13:38:01	Partly Cloudy	-7.72808	107.892		True						Cliff	0	1	1	2	1	Yes	Not Visible	B	Tini	Feed				25-50m	2.6	54.8
2010-11-01	13:38:16	2010-11-01 13:38:16	Partly Cloudy				True						Cliff	0	1	1	2	1	Yes	Not Visible	B	Tono	Feed				25-50m
2010-11-01	13:47:46	2010-11-01 13:47:46	Partly Cloudy	-7.72806	107.892		True						Cliff	0	1	1	2	2	Yes	Same	B	Tono	Feed				0-25m	2.6	67.3
2010-11-01	13:47:57	2010-11-01 13:47:57	Partly Cloudy				True						Cliff	0	1	1	2	2	Yes	Same	B	Tini	Feed				0-25m
2010-11-01	13:57:54	2010-11-01 13:57:54	Partly Cloudy	-7.72806	107.892		True						Cliff	0	1	2	3	2	Yes	Same	B	Tono	Feed				0-25m	6
2010-11-01	13:58:09	2010-11-01 13:58:09	Partly Cloudy				True						Cliff	0	1	2	3	2	Yes	Same	B	Tini	Feed				0-25m
2010-11-01	13:58:17	2010-11-01 13:58:17	Partly Cloudy				True						Cliff	0	1	2	3	2	Yes	Same	B	Udian	Feed				25-50m
2010-11-01	14:07:40	2010-11-01 14:07:40	Partly Cloudy	-7.72808	107.892		True						Cliff	0	0	2	2	0	Yes	Same	B	Tini	Feed				0-25m	3.2	69.8
2010-11-01	14:07:49	2010-11-01 14:07:49	Partly Cloudy				True						Cliff	0	0	2	2	0	Yes	Same	B	Tono	Feed				0-25m
2010-11-01	14:17:37	2010-11-01 14:17:37	Partly Cloudy	-7.72725	107.894		True						Cliff	0	0	2	2	0	Yes	Not Visible	B	Tono	Feed				0-25m	10	312.6
2010-11-07	11:42:07	2010-11-07 11:42:07	Cloudy	-7.72814	107.892		True						Shelters	0	0	2	2	0	Yes	Adjacent	B	Tini	Feed				25-50m	4.2
2010-11-13	10:05:37	2010-11-13 10:05:37	Cloudy	-7.72757	107.892		True						Cliff	3	0	1	4	1	Yes	Not Visible	B	Udian	Feed				25-50m	4.4
2010-11-13	10:15:01	2010-11-13 10:15:01	Cloudy				True						Cliff	0	0	1	1	0	Yes	Not Visible	B	Udian	Feed				50-75m
2010-11-16	10:43:15	2010-11-16 10:43:15	Cloudy				True						Shelters	0	0	1	1	0	Yes	Adjacent	B	Udian	Feed				25-50m
2010-11-16	11:04:33	2010-11-16 11:04:33	Cloudy	-7.72813	107.892		True						Cliff	0	0	1	1	0	Yes	Adjacent	B	Tini	Feed				25-50m	3.9
2010-11-16	11:13:47	2010-11-16 11:13:47	Cloudy	-7.72817	107.892		True						Cliff	0	0	1	1	0	Yes	Not Visible	B	Tono	Feed				0-25m	3.9
2010-11-16	11:14:28	2010-11-16 11:14:28	Cloudy				True						Cliff	0	0	1	1	0	Yes	Not Visible	B	Udian	Feed				0-25m
2010-11-16	11:22:53	2010-11-16 11:22:53	Cloudy	-7.72809	107.892		True						Cliff	0	0	1	1	0	Yes	Adjacent	B	Udian	Feed				25-50m	4.1
2010-11-17	07:32:31	2010-11-17 07:32:31	Cloudy	-7.72682	107.892		True	True					River	0	0	2	2	0	Yes	Not Visible	B	Tini	Feed				100+m	7.9	52.5
2010-11-17	14:32:57	2010-11-17 14:32:57	Partly Cloudy	-7.72792	107.892		True						Shelters	0	0	1	1	0	Yes	Not Visible	B	Tono	Feed				0-25m	4.7
2010-11-18	06:03:50	2010-11-18 06:03:50	Cloudy	-7.72759	107.892		True						Shelters	0	0	1	1	0	Yes	Not Visible	B	Tono	Feed				0-25m	3.8	-17.8
2010-11-18	06:54:47	2010-11-18 06:54:47	Partly Cloudy				True						Shelters	0	0	1	1	0	Yes	Not Visible	B	Tono	Feed				0-25m
2010-11-20	09:24:28	2010-11-20 09:24:28	Partly Cloudy	-7.72645	107.892		True	True					River	0	0	1	1	0	Yes	Not Visible	B	Tono	Feed				50-75m	5.1
2010-11-20	10:53:44	2010-11-20 10:53:44	Partly Cloudy	-7.72821	107.892		True						Cliff	0	0	1	1	0	Yes	Not Visible	B	Tono	Feed				25-50m	4.9
2010-11-21	06:40:25	2010-11-21 06:40:25	Cloudy	-7.72768	107.892		True						Shelters	0	0	2	2	0	Yes	Same	B	Tini	Feed				0-25m	6.1	51.2
2010-11-21	08:59:44	2010-11-21 08:59:44	Cloudy	-7.72821	107.892		True						Cliff	0	0	1	1	0.5	Yes	Adjacent	B	Tono	Feed				25-50m	6.9	77.4
2010-11-21	09:09:44	2010-11-21 09:09:44	Cloudy	-7.72807	107.892		True						Cliff	0	0	1	1	0	Yes	Not Visible	B	Tono	Feed				25-50m	5.9	113.1
2010-11-21	09:19:48	2010-11-21 09:19:48	Cloudy	-7.7282	107.892		True						Cliff	0	0	1	1	0	Yes	Not Visible	B	Tono	Feed				25-50m	5.4	107.4
2010-11-23	06:50:48	2010-11-23 06:50:48	Partly Cloudy	-7.72659	107.892		True	True					River	0	0	2	2	0	Yes	Not Visible	B	Tini	Feed				75-100m	3.9
2010-11-23	07:01:09	2010-11-23 07:01:09	Partly Cloudy	-7.72691	107.892		True	True					River	0	0	2	2	0	Yes	Not Visible	B	Tini	Feed				75-100m	4
2010-11-23	07:40:52	2010-11-23 07:40:52	Partly Cloudy	-7.72734	107.893		True	True					River	0	0	2	2	0	Yes	Same	B	Tono	Feed				75-100m	6
2010-11-23	07:41:28	2010-11-23 07:41:28	Partly Cloudy				True	True					River	0	0	2	2	0	Yes	Same	B	Tini	Feed				75-100m
2010-11-23	07:51:03	2010-11-23 07:51:03	Partly Cloudy	-7.7274	107.893		True	True					River	0	0	2	2	0	Yes	Not Visible	B	Tini	Feed				75-100m	5.8
2010-11-23	09:11:42	2010-11-23 09:11:42	Partly Cloudy	-7.72781	107.892		True	True					River	0	0	1	1	0	Yes	Not Visible	B	Tini	Feed				75-100m	6.2	-37.5
2010-11-23	09:21:37	2010-11-23 09:21:37	Partly Cloudy	-7.72729	107.892		True	True					River	0	0	1	1	0	Yes	Same	B	Tini	Feed				75-100m	4.9
2010-11-23	09:21:47	2010-11-23 09:21:47	Partly Cloudy				True	True					River	0	0	1	1	0	Yes	Same	B	Tono	Feed				75-100m
2010-11-23	09:30:50	2010-11-23 09:30:50	Partly Cloudy	-7.72696	107.893		True	True					River	0	0	1	1	0	Yes	Same	B	Tini	Feed				75-100m	5.6
2010-11-23	09:31:03	2010-11-23 09:31:03	Partly Cloudy				True	True					River	0	0	1	1	0	Yes	Same	B	Tono	Feed				75-100m
2010-11-23	11:01:36	2010-11-23 11:01:36	Partly Cloudy	-7.72792	107.892		True						Shelters	0	0	1	1	0	Yes	Not Visible	B	Tini	Feed				0-25m	4.5
2010-11-23	11:10:46	2010-11-23 11:10:46	Partly Cloudy	-7.7277	107.892		True						Shelters	0	1	1	2	2	Yes	Same	B	Tini	Feed				0-25m	7.6	50.1
2010-11-23	11:20:49	2010-11-23 11:20:49	Partly Cloudy	-7.72759	107.892		True						Shelters	0	1	1	2	1	Yes	Adjacent	B	Tono	Feed				0-25m	8.2	184.6
2010-11-23	12:31:00	2010-11-23 12:31:00	Cloudy	-7.72813	107.892		True						Shelters	0	0	2	2	0	Yes	Same	B	Tini	Feed				25-50m	3.5	95
2010-11-23	12:31:07	2010-11-23 12:31:07	Cloudy				True						Shelters	0	0	2	2	0	Yes	Same	B	Tono	Feed				25-50m
2010-11-23	12:41:34	2010-11-23 12:41:34	Cloudy	-7.72809	107.892		True						Cliff	0	0	2	2	0	Yes	Same	B	Tini	Feed				25-50m	3.5	72.7
2010-11-23	12:41:41	2010-11-23 12:41:41	Cloudy				True						Cliff	0	0	2	2	0	Yes	Same	B	Tono	Feed				25-50m
2010-11-23	12:51:44	2010-11-23 12:51:44	Cloudy	-7.72805	107.892		True						Cliff	0	0	2	2	0	Yes	Not Visible	B	Tono	Feed				25-50m	3.7	114.5
2010-11-24	07:37:48	2010-11-24 07:37:48	Cloudy				True						Cliff	0	0	1	1	0	Yes	Adjacent	B	Tono	Feed				25-50m
2010-11-24	09:57:51	2010-11-24 09:57:51	Partly Cloudy	-7.72727	107.892		True	True					River	0	0	2	2	0	Yes	Not Visible	B	Tini	Feed				50-75m	4.3
2010-11-24	10:08:14	2010-11-24 10:08:14	Partly Cloudy	-7.72738	107.892		True	True					River	0	0	2	2	0	Yes	Same	B	Tini	Feed				50-75m	4.2
2010-11-24	13:08:54	2010-11-24 13:08:54	Drizzle	-7.72732	107.892		True	True					River	0	0	1	1	0	Yes	Not Visible	B	Tini	Feed				75-100m	4.2
2010-11-25	07:18:04	2010-11-25 07:18:04	Cloudy	-7.7268	107.892		True	True					River	0	0	1	1	0	Yes	Not Visible	B	Tono	Feed				50-75m	4.3
2010-11-25	07:38:14	2010-11-25 07:38:14	Partly Cloudy	-7.72687	107.892		True	True					River	0	0	1	1	0	Yes	Not Visible	B	Tono	Feed				50-75m	4.1
2010-11-25	09:50:19	2010-11-25 09:50:19	Cloudy	-7.72658	107.893		True	True					River	0	0	1	1	0	Yes	Not Visible	B	Tono	Feed				75-100m	4.4
2010-11-25	09:58:15	2010-11-25 09:58:15	Cloudy	-7.72708	107.893		True	True					River	0	0	1	1	0	Yes	Same	B	Tini	Feed				75-100m	4.2
2010-11-25	10:08:29	2010-11-25 10:08:29	Cloudy	-7.72732	107.893		True	True					River	0	0	1	1	0	Yes	Same	B	Tini	Feed				75-100m	4.2
2010-11-25	10:08:38	2010-11-25 10:08:38	Cloudy				True	True					River	0	0	1	1	0	Yes	Same	B	Tono	Feed				75-100m
2010-11-25	10:18:11	2010-11-25 10:18:11	Cloudy	-7.72745	107.893		True	True					River	0	0	1	1	0	Yes	Same	B	Tono	Feed				75-100m	4.1
2010-11-25	10:28:50	2010-11-25 10:28:50	Cloudy				True	True					River	0	0	1	1	0	Yes	Same	B	Tini	Feed				75-100m
2010-11-25	10:48:27	2010-11-25 10:48:27	Cloudy	-7.72743	107.893		True	True					River	2	0	1	3	1	Yes	Same	B	Tini	Feed				75-100m	4.8
2010-11-25	10:48:34	2010-11-25 10:48:34	Cloudy				True	True					River	2	0	1	3	1	Yes	Same	B	Tono	Feed				75-100m
2010-11-25	12:08:25	2010-11-25 12:08:25	Cloudy	-7.72768	107.893		True	True					River	0	0	1	1	0	Yes	Not Visible	B	Tono	Feed				75-100m	5.3
2010-11-25	12:18:35	2010-11-25 12:18:35	Cloudy				True	True					River	0	0	1	1	0	Yes	Distant	B	Tini	Feed				75-100m
2010-11-26	06:05:38	2010-11-26 06:05:38	Cloudy	-7.72832	107.892		True						Cliff	0	0	2	2	0	Yes	Same	B	Tono	Feed				0-25m	5.9	121.8
2010-11-26	07:26:57	2010-11-26 07:26:57	Cloudy	-7.72753	107.894		True	True					River	0	0	2	2	0	Yes	Distant	B	Tono	Feed				25-50m	5
2010-11-26	11:36:18	2010-11-26 11:36:18	Cloudy	-7.72706	107.892		True	True					River	0	0	1	1	0	Yes	Not Visible	B	Tono	Feed				75-100m	3.9
2010-11-26	13:07:11	2010-11-26 13:07:11	Cloudy	-7.72732	107.893		True	True					River	0	0	1	1	0	Yes	Not Visible	B	Tono	Feed				75-100m	5.3	48.3
2010-11-26	13:15:54	2010-11-26 13:15:54	Cloudy	-7.72731	107.893		True	True					River	0	0	1	1	0	Yes	Not Visible	B	Tono	Feed				75-100m	4.8	24.8
2010-11-26	13:25:54	2010-11-26 13:25:54	Cloudy	-7.72711	107.893		True	True					River	0	0	1	1	0	Yes	Not Visible	B	Tono	Feed				75-100m	4.7	-13.5
2010-11-30	07:58:28	2010-11-30 07:58:28	Partly Cloudy	-7.72699	107.893		True	True					River	0	0	3	3	0	Yes	Not Visible	B	Tini	Feed				75-100m	5.9
2010-11-30	08:08:51	2010-11-30 08:08:51	Partly Cloudy	-7.72711	107.893		True	True					River	0	0	3	3	0	Yes	Not Visible	B	Tini	Feed				75-100m	6.5
2010-11-30	08:18:29	2010-11-30 08:18:29	Partly Cloudy	-7.72742	107.893		True	True					River	0	0	3	3	0	Yes	Same	B	Tini	Feed				75-100m	5.3	64.2
2010-11-30	08:18:38	2010-11-30 08:18:38	Partly Cloudy				True	True					River	0	0	3	3	0	Yes	Same	B	Tono	Feed				75-100m
2010-12-01	07:41:15	2010-12-01 07:41:15	Partly Cloudy	-7.72875	107.893	True	True	True					River	8	2	2	12	2	Yes	Same	C	Cika	Feed				25-50m	4.3
2010-12-01	07:41:27	2010-12-01 07:41:27	Partly Cloudy			True	True	True					River	8	2	2	12	2	Yes	Same	C	Jay	Feed				25-50m
2010-12-01	07:51:33	2010-12-01 07:51:33	Partly Cloudy	-7.72903	107.893	True	True	True					River	8	1	2	11	1	Yes	Same	C	Cika	Feed				0-25m	4.3
2010-12-01	07:51:42	2010-12-01 07:51:42	Partly Cloudy			True	True	True					River	8	1	2	11	1	Yes	Same	C	Jay	Feed				25-50m
2010-12-01	07:51:53	2010-12-01 07:51:53	Partly Cloudy			True	True	True					River	8	1	2	11	1	Yes	Same	C	Ann	Feed				0-25m
2010-12-01	08:01:33	2010-12-01 08:01:33	Partly Cloudy			True	True	True					River	8	1	3	12	2	Yes	Same	C	Cika	Feed				0-25m
2010-12-01	08:01:53	2010-12-01 08:01:53	Partly Cloudy			True	True	True					River	8	1	3	12	2	Yes	Same	C	Jay	Feed				0-25m
2010-12-01	08:11:15	2010-12-01 08:11:15	Partly Cloudy	-7.72866	107.894	True	True	True					Waterfall	6	1	3	10	2	Yes	Same	C	Ann	Feed				25-50m	4.3
2010-12-01	08:11:58	2010-12-01 08:11:58	Partly Cloudy			True	True	True					Waterfall	6	1	3	10	2	Yes	Same	C	Jay	Feed				0-25m
2010-12-01	08:12:24	2010-12-01 08:12:24	Partly Cloudy			True	True	True					Waterfall	6	1	3	10	2	Yes	Same	C	Cika	Feed				25-50m
2010-12-01	08:21:01	2010-12-01 08:21:01	Partly Cloudy	-7.72838	107.893	True	True	True					Waterfall	6	1	3	10	2	Yes	Same	C	Cika	Feed				0-25m	4.3
2010-12-01	08:21:14	2010-12-01 08:21:14	Partly Cloudy			True	True	True					Waterfall	6	1	3	10	2	Yes	Same	C	Jay	Feed				0-25m
2010-12-01	08:31:33	2010-12-01 08:31:33	Partly Cloudy	-7.72835	107.893	True	True	True					Waterfall	3	1	3	7	1.5	Yes	Same	C	Ann	Feed				0-25m	4.4
2010-12-01	08:33:00	2010-12-01 08:33:00	Partly Cloudy			True	True	True					Waterfall	3	1	3	7	1.5	Yes	Same	C	Jay	Feed				0-25m
2010-12-01	08:40:53	2010-12-01 08:40:53	Partly Cloudy	-7.72837	107.893	True	True	True					Waterfall	3	1	3	7	2	Yes	Same	C	Ann	Feed				25-50m	4.4
2010-12-01	08:41:01	2010-12-01 08:41:01	Partly Cloudy			True	True	True					Waterfall	3	1	3	7	2	Yes	Same	C	Cika	Feed				25-50m
2010-12-01	08:41:43	2010-12-01 08:41:43	Partly Cloudy			True	True	True					Waterfall	3	1	3	7	2	Yes	Same	C	Jay	Feed				0-25m
2010-12-01	08:50:46	2010-12-01 08:50:46	Partly Cloudy	-7.72871	107.894	True	True	True					Waterfall	3	1	3	7	2	Yes	Same	C	Jay	Feed				0-25m	4.9
2010-12-01	08:51:55	2010-12-01 08:51:55	Partly Cloudy			True	True	True					Waterfall	3	1	3	7	2	Yes	Same	C	Cika	Feed				25-50m
2010-12-01	08:52:05	2010-12-01 08:52:05	Partly Cloudy			True	True	True					Waterfall	3	1	3	7	2	Yes	Same	C	Ann	Feed				25-50m
2010-12-01	09:01:46	2010-12-01 09:01:46	Partly Cloudy	-7.72879	107.893	True	True	True					Waterfall	3	1	3	7	2	Yes	Same	C	Jay	Feed				0-25m	4.7
2010-12-01	09:02:04	2010-12-01 09:02:04	Partly Cloudy			True	True	True					Waterfall	3	1	3	7	2	Yes	Same	C	Cika	Feed				25-50m
2010-12-01	09:11:22	2010-12-01 09:11:22	Partly Cloudy			True	True	True					Waterfall	3	1	3	7	2	Yes	Same	C	Cika	Feed				25-50m
2010-12-01	09:12:00	2010-12-01 09:12:00	Partly Cloudy			True	True	True					Waterfall	3	1	3	7	2	Yes	Same	C	Ann	Feed				25-50m
2010-12-01	09:21:59	2010-12-01 09:21:59	Partly Cloudy	-7.72878	107.893	True	True	True					Waterfall	3	1	3	7	2	Yes	Same	C	Jay	Feed				0-25m	5.2
2010-12-01	09:22:11	2010-12-01 09:22:11	Partly Cloudy			True	True	True					Waterfall	3	1	3	7	2	Yes	Same	C	Ann	Feed				25-50m
2010-12-01	09:22:31	2010-12-01 09:22:31	Partly Cloudy			True	True	True					Waterfall	3	1	3	7	2	Yes	Same	C	Cika	Feed				25-50m
2010-12-01	09:30:51	2010-12-01 09:30:51	Partly Cloudy	-7.72923	107.893	True	True	True					Waterfall	1	1	3	5	2	Yes	Same	C	Ann	Feed				0-25m	6
2010-12-01	09:31:12	2010-12-01 09:31:12	Partly Cloudy			True	True	True					Waterfall	1	1	3	5	2	Yes	Same	C	Jay	Feed				25-50m
2010-12-01	09:31:33	2010-12-01 09:31:33	Partly Cloudy			True	True	True					Waterfall	1	1	3	5	2	Yes	Same	C	Cika	Feed				25-50m
2010-12-01	14:51:04	2010-12-01 14:51:04	Cloudy	-7.7267	107.895		True	True					River	0	1	3	4	2	Yes	Not Visible	B	Tono	Feed				75-100m	4.8
2010-12-01	15:03:24	2010-12-01 15:03:24	Cloudy	-7.72622	107.894		True	True					River	0	1	3	4	2	Yes	Not Visible	B	Tono	Feed				75-100m	4.5
2010-12-01	15:10:47	2010-12-01 15:10:47	Cloudy	-7.72645	107.894		True	True					River	0	1	3	4	2	Yes	Not Visible	B	Tono	Feed				75-100m	4.5
2010-12-03	09:44:31	2010-12-03 09:44:31	Partly Cloudy	-7.7272	107.892		True	True					River	0	0	3	3	0	Yes	Adjacent	B	Tono	Feed				50-75m	4.2
2010-12-03	12:55:11	2010-12-03 12:55:11	Partly Cloudy	-7.72734	107.893		True	True					River	0	0	1	1	0	Yes	Not Visible	B	Tini	Feed				75-100m	3.9
2010-12-03	13:05:10	2010-12-03 13:05:10	Cloudy	-7.72727	107.893		True	True					River	0	0	1	1	0	Yes	Not Visible	B	Tono	Feed				75-100m	3.9
2010-12-03	13:14:16	2010-12-03 13:14:16	Cloudy	-7.72725	107.893		True	True					River	0	0	1	1	0	Yes	Same	B	Tono	Feed				75-100m	3.9
2010-12-03	13:24:19	2010-12-03 13:24:19	Cloudy	-7.72722	107.893		True	True					River	0	0	1	1	0	Yes	Not Visible	B	Tono	Feed				75-100m	3.9
2010-12-04	07:18:00	2010-12-04 07:18:00	Sunny	-7.72709	107.893		True	True					River	0	0	2	2	0	Yes	Same	B	Tini	Feed				75-100m	6.5	33.4
2010-12-04	07:18:07	2010-12-04 07:18:07	Sunny				True	True					River	0	0	2	2	0	Yes	Same	B	Tono	Feed				75-100m
2010-12-04	07:28:05	2010-12-04 07:28:05	Sunny				True	True					River	0	0	2	2	0	Yes	Same	B	Tono	Feed				75-100m
2010-12-04	07:38:39	2010-12-04 07:38:39	Sunny				True	True					River	0	0	2	2	0	Yes	Same	B	Tono	Feed				75-100m
2010-12-04	08:47:58	2010-12-04 08:47:58	Partly Cloudy	-7.72707	107.892		True	True					River	0	0	1	1	0	Yes	Not Visible	B	Tono	Feed				75-100m	4.2	76.5
2010-12-07	09:19:43	2010-12-07 09:19:43	Partly Cloudy	-7.72761	107.891		True						Path	0	0	2	2	0	Yes	Not Visible	B	Tono	Feed				0-25m	3.2	80.9
2010-12-07	12:22:50	2010-12-07 12:22:50	Cloudy	-7.72822	107.893	True	True	True					River	0	1	6	7	1	Yes	Not Visible	B	Tono	Feed				100+m	9.9	62.2
2010-12-07	12:39:29	2010-12-07 12:39:29	Cloudy	-7.72699	107.893		True	True					River	0	0	2	2	0	Yes	Same	B	Tini	Feed				75-100m	4.1
2010-12-07	12:39:55	2010-12-07 12:39:55	Cloudy				True	True					River	0	0	2	2	0	Yes	Same	B	Tono	Feed				75-100m
2010-12-07	12:59:40	2010-12-07 12:59:40	Cloudy				True	True					River	0	0	2	2	0	Yes	Same	B	Tono	Feed				75-100m
2010-12-07	13:09:02	2010-12-07 13:09:02	Cloudy	-7.72733	107.892		True	True					River	0	0	2	2	0	Yes	Not Visible	B	Tono	Feed				75-100m	3.9
2010-12-07	13:19:13	2010-12-07 13:19:13	Cloudy	-7.72725	107.893		True	True					River	0	0	2	2	0	Yes	Not Visible	B	Tono	Feed				75-100m	4
2010-12-08	06:11:26	2010-12-08 06:11:26	Cloudy	-7.72724	107.893		True	True					River	0	0	2	2	0	Yes	Same	B	Tini	Feed				75-100m	8.7	36.5
2010-12-08	06:11:42	2010-12-08 06:11:42	Cloudy				True	True					River	0	0	2	2	0	Yes	Same	B	Tono	Feed				100+m
2010-12-11	15:10:42	2010-12-11 15:10:42	Drizzle				True	True					River	1	0	2	3	2	Yes	Same	C	Jay	Feed				50-75m
2010-12-11	15:30:48	2010-12-11 15:30:48	Drizzle					True					River	0	0	1	1	0	Yes	Same	C	Cika	Feed				50-75m
2010-12-11	15:39:54	2010-12-11 15:39:54	Drizzle					True					River	0	0	1	1	0	Yes	Same	C	Jay	Feed				50-75m
2010-12-12	15:24:56	2010-12-12 15:24:56	Partly Cloudy	-7.72823	107.894		True	True					River	0	1	2	3	2	Yes	Distant	C	Jay	Feed				50-75m	4.9
2010-12-13	07:42:38	2010-12-13 07:42:38	Partly Cloudy	-7.73043	107.894	True							River	0	0	1	1	0	Yes	Not Applicable	A	Amelia	Feed				50-75m	3.1	68.8
2010-12-15	06:08:19	2010-12-15 06:08:19	Partly Cloudy	-7.72838	107.894	True	True	True					River	0	0	4	4	0	Yes	Same	C	Cika	Feed				25-50m	4.2	83.5
2010-12-15	06:20:27	2010-12-15 06:20:27	Partly Cloudy	-7.72823	107.893	True	True	True					River	2	0	2	4	1	Yes	Same	C	Cika	Feed				50-75m	4.4	180.4
2010-12-15	06:21:05	2010-12-15 06:21:05	Partly Cloudy			True	True	True					River	2	0	2	4	1	Yes	Same	C	Jay	Feed				25-50m
2010-12-15	06:30:25	2010-12-15 06:30:25	Cloudy	-7.72881	107.893	True	True	True					River	1	0	2	3	1	Yes	Same	C	Ann	Feed				25-50m	5.5
2010-12-15	06:40:03	2010-12-15 06:40:03	Partly Cloudy	-7.72825	107.893	True	True	True					River	1	0	2	3	1	Yes	Same	C	Ann	Feed				25-50m	5.7
2010-12-15	06:49:58	2010-12-15 06:49:58	Partly Cloudy	-7.72824	107.893	True	True	True					River	0	0	2	2	0	Yes	Not Visible	C	Ann	Feed				25-50m	5.9
2010-12-15	06:51:15	2010-12-15 06:51:15	Partly Cloudy			True	True	True					River	0	0	2	2	0	Yes	Not Visible	C	Cika	Feed				25-50m
2010-12-15	07:00:33	2010-12-15 07:00:33	Partly Cloudy			True	True	True					River	0	0	2	2	0	Yes	Same	C	Ann	Feed				25-50m
2010-12-16	06:13:06	2010-12-16 06:13:06	Partly Cloudy	-7.72738	107.893	True	True	True					River	0	0	2	2	0	Yes	Not Visible	C	Cika	Feed				25-50m	7.8
2010-12-16	06:23:08	2010-12-16 06:23:08	Partly Cloudy	-7.72795	107.893	True	True	True					River	0	0	2	2	0	Yes	Not Visible	C	Cika	Feed				25-50m	4
2010-12-16	06:34:32	2010-12-16 06:34:32	Partly Cloudy			True	True	True					River	0	0	2	2	0	Yes	Not Visible	C	Ann	Feed				25-50m
2010-12-20	06:16:30	2010-12-20 06:16:30	Partly Cloudy	-7.72687	107.892		True						Path	0	0	1	1	0	Yes	Same	B	Tini	Feed				25-50m	8.7	75.1
2010-12-20	06:27:24	2010-12-20 06:27:24	Partly Cloudy				True						Path	0	0	1	1	0	Yes	Same	B	Tono	Feed				25-50m
2010-12-20	06:35:43	2010-12-20 06:35:43	Partly Cloudy	-7.7273	107.891		True						Path	0	0	1	1	0	Yes	Same	B	Tono	Feed				25-50m	7.1	108.1
2010-12-20	06:36:06	2010-12-20 06:36:06	Partly Cloudy				True						Path	0	0	1	1	0	Yes	Same	B	Tini	Feed				25-50m
2010-12-20	08:15:48	2010-12-20 08:15:48	Partly Cloudy	-7.7278	107.892		True						Cliff	0	0	1	1	0	Yes	Same	B	Tono	Feed				0-25m	6.8	103.9
2010-12-21	13:41:20	2010-12-21 13:41:20	Rain	-7.72819	107.892		True						Shelters	0	0	1	1	0	Yes	Not Visible	B	Tini	Feed				25-50m	4.5
2010-12-21	14:21:17	2010-12-21 14:21:17	Cloudy				True						Cliff	0	0	1	1	0	Yes	Adjacent	B	Tono	Feed				0-25m
2010-12-22	06:25:35	2010-12-22 06:25:35	Cloudy	-7.728	107.892		True						Shelters	0	0	1	1	0	Yes	Adjacent	B	Tini	Feed				0-25m	5.2
2010-12-22	06:35:39	2010-12-22 06:35:39	Cloudy				True						Cliff	0	0	1	1	0	Yes	Adjacent	B	Tini	Feed				0-25m
2010-12-23	07:12:17	2010-12-23 07:12:17	Partly Cloudy	-7.72696	107.892		True	True					River	0	0	3	3	0	Yes	Not Visible	B	Tini	Feed				50-75m	4	20.1
2010-12-25	10:52:15	2010-12-25 10:52:15	Partly Cloudy	-7.72725	107.893		True	True					River	0	0	1	1	0	Yes	Not Visible	B	Tono	Feed				50-75m	5.7	50.3
2010-12-25	14:43:40	2010-12-25 14:43:40	Cloudy				True	True					River	0	0	1	1	0	Yes	Same	B	Tini	Feed				75-100m
2010-12-25	14:43:48	2010-12-25 14:43:48	Cloudy				True	True					River	0	0	1	1	0	Yes	Same	B	Tono	Feed				50-75m
2010-12-25	15:52:07	2010-12-25 15:52:07	Cloudy	-7.72805	107.891		True						Cliff	0	1	1	2	2	Yes	Same	B	Tono	Feed				0-25m	6
2010-12-25	15:52:38	2010-12-25 15:52:38	Cloudy				True						Cliff	0	1	1	2	2	Yes	Same	B	Tini	Feed				0-25m
2010-12-25	16:03:45	2010-12-25 16:03:45	Cloudy	-7.72813	107.892		True						Cliff	0	1	1	2	1	Yes	Not Visible	B	Tini	Feed				25-50m	6.1
2010-12-25	16:12:29	2010-12-25 16:12:29	Cloudy	-7.72834	107.892		True						Cliff	0	1	1	2	2	Yes	Not Visible	B	Tini	Feed				25-50m	7.7	-32.1
2010-12-26	11:49:35	2010-12-26 11:49:35	Partly Cloudy	-7.72788	107.892		True						Shelters	0	0	1	1	0.5	Yes	Not Visible	B	Tini	Feed				25-50m	7.7
2010-12-26	12:29:43	2010-12-26 12:29:43	Cloudy	-7.7281	107.892		True						Cliff	0	0	2	2	0	Yes	Adjacent	B	Tono	Feed				25-50m	4.3	15.7
2010-12-26	13:30:32	2010-12-26 13:30:32	Drizzle	-7.72838	107.892		True						Cliff	0	0	1	1	0	Yes	Not Visible	B	Tono	Feed				0-25m	7.9
2010-12-26	13:40:27	2010-12-26 13:40:27	Drizzle	-7.72814	107.892		True						Cliff	0	0	1	1	0	Yes	Adjacent	B	Tono	Feed				0-25m	3.9	84.5
2010-12-27	06:25:29	2010-12-27 06:25:29	Partly Cloudy	-7.72715	107.892		True						Shelters	0	0	1	1	0	Yes	Not Visible	B	Tono	Feed				25-50m	10
2010-12-27	15:25:01	2010-12-27 15:25:01	Cloudy				True						Cliff	0	0	1	1	0	Yes	Same	B	Tono	Feed				25-50m
2010-12-27	15:35:18	2010-12-27 15:35:18	Cloudy	-7.72813	107.892		True						Cliff	0	0	2	2	0	Yes	Same	B	Tono	Feed				0-25m	4.5
2010-12-27	15:35:26	2010-12-27 15:35:26	Cloudy				True						Cliff	0	0	2	2	0	Yes	Same	B	Tini	Feed				25-50m
2010-12-28	06:43:20	2010-12-28 06:43:20	Cloudy	-7.72786	107.893		True						Cliff	0	0	1	1	0	Yes	Same	B	Tini	Feed				25-50m	4.3	180.5
2010-12-28	06:43:27	2010-12-28 06:43:27	Cloudy				True						Cliff	0	0	1	1	0	Yes	Same	B	Tono	Feed				25-50m
2010-12-28	07:13:46	2010-12-28 07:13:46	Cloudy	-7.72806	107.892		True						Cliff	0	0	1	1	0	Yes	Not Visible	B	Tini	Feed				25-50m	4.3	36.5
2010-12-28	07:22:31	2010-12-28 07:22:31	Cloudy	-7.72815	107.892		True						Cliff	0	0	1	1	0	Yes	Same	B	Tono	Feed				25-50m	4.3	34.6
2010-12-28	07:22:39	2010-12-28 07:22:39	Cloudy				True						Cliff	0	0	1	1	0	Yes	Same	B	Tini	Feed				25-50m
2010-12-28	15:22:51	2010-12-28 15:22:51	Cloudy	-7.74354	107.857		True						Cliff	0	0	1	1	0	Yes	Adjacent	B	Tini	Feed				25-50m	9.3
2011-01-09	06:25:05	2011-01-09 06:25:05	Cloudy	-7.72789	107.892		True						Cliff	0	0	1	1	0	Yes	Same	B	Tono	Feed				25-50m	4.2	115.5
2011-01-09	06:34:34	2011-01-09 06:34:34	Cloudy	-7.72809	107.892		True						Cliff	0	0	1	1	0	Yes	Same	B	Tono	Feed				0-25m	4.2	75.1
2011-01-09	06:34:41	2011-01-09 06:34:41	Cloudy				True						Cliff	0	0	1	1	0	Yes	Same	B	Tini	Feed				25-50m
2011-01-09	06:44:31	2011-01-09 06:44:31	Cloudy	-7.72785	107.892		True						Cliff	0	0	1	1	0	Yes	Same	B	Tini	Feed				0-25m	4.3	116.4
2011-01-09	06:45:06	2011-01-09 06:45:06	Cloudy				True						Cliff	0	0	1	1	0	Yes	Same	B	Tono	Feed				25-50m
2011-01-09	06:54:34	2011-01-09 06:54:34	Cloudy	-7.72801	107.892		True						Cliff	0	0	1	1	0	Yes	Not Visible	B	Tini	Feed				0-25m	4.4	97.4
2011-01-09	07:04:39	2011-01-09 07:04:39	Cloudy				True						Cliff	0	0	1	1	0	Yes	Same	B	Tono	Feed				25-50m
2011-01-09	14:54:06	2011-01-09 14:54:06	Cloudy	-7.72807	107.892		True						Cliff	0	0	1	1	0	Yes	Adjacent	B	Tono	Feed				0-25m	4.7	69
2011-01-09	14:54:14	2011-01-09 14:54:14	Cloudy				True						Cliff	0	0	1	1	0	Yes	Adjacent	B	Tini	Feed				25-50m
2011-01-09	15:04:47	2011-01-09 15:04:47	Cloudy	-7.72818	107.892		True						Cliff	0	0	1	1	0	Yes	Adjacent	B	Tini	Feed				0-25m	5
2011-01-09	15:04:56	2011-01-09 15:04:56	Cloudy				True						Cliff	0	0	1	1	0	Yes	Adjacent	B	Tono	Feed				25-50m
2011-01-09	15:14:20	2011-01-09 15:14:20	Cloudy	-7.72825	107.892		True						Cliff	0	0	1	1	0	Yes	Not Visible	B	Tono	Feed				25-50m	5.1
2011-01-09	15:23:55	2011-01-09 15:23:55	Cloudy	-7.72846	107.892		True						Cliff	0	0	1	1	0	Yes	Adjacent	B	Tono	Feed				0-25m	5
2011-01-09	15:24:40	2011-01-09 15:24:40	Cloudy				True						Cliff	0	0	1	1	0	Yes	Adjacent	B	Tini	Feed				25-50m
2011-01-09	15:34:43	2011-01-09 15:34:43	Cloudy	-7.72875	107.891		True						Cliff	0	0	1	1	0	Yes	Same	B	Tini	Feed				0-25m	5
2011-01-09	15:35:00	2011-01-09 15:35:00	Cloudy				True						Cliff	0	0	1	1	0	Yes	Same	B	Tono	Feed				25-50m
2011-01-10	06:35:13	2011-01-10 06:35:13	Cloudy				True						Cliff	0	0	1	1	0	Yes	Same	B	Tono	Feed				25-50m
2011-01-10	10:23:47	2011-01-10 10:23:47	Partly Cloudy	-7.72809	107.892		True						Shelters	0	2	1	3	1	Yes	Not Visible	B	Tono	Feed				25-50m	4.2
2011-01-12	14:29:34	2011-01-12 14:29:34	Cloudy	-7.72805	107.892		True						Cliff	0	0	1	1	0	Yes	Adjacent	B	Tono	Feed				0-25m	5.7	19.2
2011-01-13	06:20:05	2011-01-13 06:20:05	Partly Cloudy	-7.72813	107.892		True						Cliff	0	0	1	1	0	Yes	Adjacent	B	Tini	Feed				0-25m	9.6	78
2011-01-13	15:19:14	2011-01-13 15:19:14	Cloudy				True						Cliff	0	0	1	1	0	Yes	Same	B	Tini	Feed				25-50m
2011-01-13	15:39:07	2011-01-13 15:39:07	Cloudy	-7.72803	107.892		True						Cliff	0	0	1	1	0.5	Yes	Not Visible	B	Tini	Feed				25-50m	5.4
2011-01-13	15:49:10	2011-01-13 15:49:10	Cloudy	-7.72776	107.892		True						Cliff	0	0	1	1	0	Yes	Not Visible	B	Tono	Feed				0-25m	3.9	141.6
2011-01-16	14:36:18	2011-01-16 14:36:18	Cloudy	-7.72774	107.894		True						Path	0	0	1	1	0	Yes	Not Visible	B	Tini	Feed				25-50m	4.9
2011-01-18	06:55:30	2011-01-18 06:55:30	Rain				True						Cliff	0	0	1	1	0	Yes	Not Visible	B	Tini	Feed				25-50m
2011-01-18	10:55:26	2011-01-18 10:55:26	Cloudy	-7.72799	107.892		True						Cliff	0	0	1	1	0	Yes	Adjacent	B	Tini	Feed				25-50m	4.1	86.7
2011-01-18	11:05:45	2011-01-18 11:05:45	Cloudy				True						Cliff	0	0	1	1	0	Yes	Adjacent	B	Tini	Feed				0-25m
2011-01-18	13:15:06	2011-01-18 13:15:06	Cloudy				True						Shelters	0	0	1	1	0	Yes	Adjacent	B	Tono	Feed				25-50m
2011-01-18	14:34:46	2011-01-18 14:34:46	Cloudy	-7.72796	107.892		True						Cliff	0	0	1	1	0	Yes	Same	B	Tini	Feed				25-50m	5.8	44.1
2011-01-18	14:34:53	2011-01-18 14:34:53	Cloudy				True						Cliff	0	0	1	1	0	Yes	Same	B	Tono	Feed				25-50m
2011-01-20	06:02:41	2011-01-20 06:02:41	Cloudy				True						Cliff	0	0	1	1	0	Yes	Adjacent	B	Tono	Feed				25-50m
2011-01-20	06:10:52	2011-01-20 06:10:52	Cloudy				True						Cliff	0	0	1	1	0	Yes	Same	B	Tini	Feed				25-50m
2011-01-20	06:11:01	2011-01-20 06:11:01	Cloudy				True						Cliff	0	0	1	1	0	Yes	Same	B	Tono	Feed				25-50m
2011-01-20	09:09:56	2011-01-20 09:09:56	Cloudy	-7.72812	107.892		True						Cliff	0	0	1	1	0	Yes	Adjacent	B	Tono	Feed				0-25m	4.2
2011-01-20	09:20:05	2011-01-20 09:20:05	Cloudy	-7.72807	107.892		True						Cliff	0	0	1	1	0	Yes	Adjacent	B	Tono	Feed				0-25m	4.1
2011-01-20	11:51:12	2011-01-20 11:51:12	Cloudy	-7.72822	107.892		True						Cliff	0	0	1	1	0	Yes	Not Visible	B	Tono	Feed				25-50m	4.2	84.2
2011-01-20	11:59:47	2011-01-20 11:59:47	Cloudy	-7.728	107.892		True						Cliff	0	0	1	1	0	Yes	Same	B	Tini	Feed				0-25m	4.4
2011-01-20	11:59:56	2011-01-20 11:59:56	Cloudy				True						Cliff	0	0	1	1	0	Yes	Same	B	Tono	Feed				0-25m
2011-01-20	15:39:51	2011-01-20 15:39:51	Cloudy	-7.72755	107.892		True						Cliff	0	0	1	1	0	Yes	Same	B	Tono	Feed				0-25m	4.4
2011-01-20	15:39:58	2011-01-20 15:39:58	Cloudy				True						Cliff	0	0	1	1	0	Yes	Same	B	Tini	Feed				25-50m
2011-01-20	15:49:59	2011-01-20 15:49:59	Cloudy	-7.72767	107.892		True						Cliff	0	0	1	1	0	Yes	Same	B	Tono	Feed				25-50m	4.7
2011-01-21	05:59:05	2011-01-21 05:59:05	Cloudy				True						Cliff	0	0	2	2	0	Yes	Adjacent	B	Tono	Feed				25-50m
2011-01-21	05:59:10	2011-01-21 05:59:10	Cloudy				True						Cliff	0	0	2	2	0	Yes	Adjacent	B	Tini	Feed				25-50m
2011-01-21	13:55:55	2011-01-21 13:55:55	Cloudy	-7.72755	107.892		True						Shelters	0	1	1	2	2.5	Yes	Same	B	Tini	Feed				25-50m	4.6
2011-01-21	13:56:02	2011-01-21 13:56:02	Cloudy				True						Shelters	0	1	1	2	2.5	Yes	Same	B	Tono	Feed				25-50m
2011-01-21	14:05:16	2011-01-21 14:05:16	Cloudy	-7.72778	107.892		True						Shelters	0	1	1	2	2.5	Yes	Same	B	Tini	Feed				25-50m	4.7
2011-01-22	06:04:32	2011-01-22 06:04:32	Cloudy	-7.72796	107.892		True						Cliff	0	0	1	1	0	Yes	Adjacent	B	Tono	Feed				50-75m	3.9
2011-01-22	06:04:39	2011-01-22 06:04:39	Cloudy				True						Cliff	0	0	1	1	0	Yes	Adjacent	B	Tini	Feed				25-50m
2011-01-22	06:14:51	2011-01-22 06:14:51	Cloudy	-7.72785	107.892		True						Cliff	0	0	1	1	0	Yes	Adjacent	B	Tono	Feed				25-50m	3.9
2011-01-22	06:15:39	2011-01-22 06:15:39	Cloudy				True						Cliff	0	0	1	1	0	Yes	Adjacent	B	Tini	Feed				0-25m
2011-01-22	06:24:09	2011-01-22 06:24:09	Cloudy				True						Cliff	0	0	1	1	0	Yes	Adjacent	B	Tono	Feed				25-50m
2011-01-22	06:53:23	2011-01-22 06:53:23	Cloudy				True						Path	0	0	1	1	0	Yes	Distant	B	Tono	Feed				25-50m
2011-01-22	14:13:18	2011-01-22 14:13:18	Cloudy	-7.72825	107.892		True						Cliff	0	0	1	1	0	Yes	Adjacent	B	Tono	Feed				25-50m	6.7
2011-01-22	14:13:37	2011-01-22 14:13:37	Cloudy				True						Cliff	0	0	1	1	0	Yes	Adjacent	B	Tini	Feed				25-50m
2011-01-22	14:22:55	2011-01-22 14:22:55	Cloudy				True						Cliff	0	0	1	1	0	Yes	Same	B	Tono	Feed				25-50m
2011-01-22	14:33:45	2011-01-22 14:33:45	Cloudy	-7.72846	107.892		True						Cliff	0	0	1	1	0	Yes	Not Visible	B	Tono	Feed				25-50m	8.2	40.7
2011-01-23	06:14:16	2011-01-23 06:14:16	Cloudy	-7.72837	107.892		True						Cliff	0	0	1	1	0	Yes	Not Visible	B	Tini	Feed				25-50m	3.8
2011-01-23	06:22:57	2011-01-23 06:22:57	Partly Cloudy	-7.7283	107.892		True						Cliff	0	0	1	1	0	Yes	Adjacent	B	Tini	Feed				25-50m	3.8
2011-01-23	06:23:03	2011-01-23 06:23:03	Partly Cloudy				True						Cliff	0	0	1	1	0	Yes	Adjacent	B	Tono	Feed				50-75m
2011-01-23	06:33:13	2011-01-23 06:33:13	Partly Cloudy	-7.72815	107.892		True						Cliff	0	0	1	1	0	Yes	Adjacent	B	Tono	Feed				50-75m	3.9
2011-01-23	06:33:39	2011-01-23 06:33:39	Partly Cloudy				True						Cliff	0	0	1	1	0	Yes	Adjacent	B	Tini	Feed				25-50m
2011-01-23	06:46:16	2011-01-23 06:46:16	Partly Cloudy				True						Cliff	0	0	1	1	0	Yes	Adjacent	B	Tini	Feed				25-50m
2011-01-23	06:55:18	2011-01-23 06:55:18	Partly Cloudy	-7.72794	107.892		True						Cliff	0	0	1	1	0	Yes	Not Visible	B	Tini	Feed				25-50m	4.3
2011-01-23	07:15:44	2011-01-23 07:15:44	Partly Cloudy				True						Cliff	0	0	1	1	0	Yes	Adjacent	B	Tini	Feed				50-75m
2011-01-23	13:43:25	2011-01-23 13:43:25	Cloudy				True						Shelters	0	0	1	1	0	Yes	Adjacent	B	Tini	Feed				25-50m
2011-01-24	06:10:03	2011-01-24 06:10:03	Sunny				True						Cliff	0	0	1	1	0	Yes	Adjacent	B	Tini	Feed				0-25m
2011-01-24	06:10:14	2011-01-24 06:10:14	Sunny				True						Cliff	0	0	1	1	0	Yes	Adjacent	B	Tono	Feed				25-50m
2011-01-24	06:22:03	2011-01-24 06:22:03	Sunny	-7.72822	107.892		True						Cliff	0	0	1	1	0	Yes	Not Visible	B	Tono	Feed				25-50m	3.8
2011-01-24	06:31:19	2011-01-24 06:31:19	Sunny				True						Cliff	0	0	1	1	0	Yes	Adjacent	B	Tono	Feed				25-50m
2011-01-24	06:39:06	2011-01-24 06:39:06	Sunny	-7.72825	107.892		True						Cliff	0	0	1	1	0	Yes	Not Visible	B	Tono	Feed				25-50m	4
2011-01-24	06:49:11	2011-01-24 06:49:11	Sunny	-7.72801	107.892		True						Cliff	0	0	1	1	0	Yes	Not Visible	B	Tono	Feed				25-50m	4.3
2011-01-26	07:04:43	2011-01-26 07:04:43	Sunny				True	True					River	0	0	1	1	0	Yes	Distant	B	Tini	Feed				25-50m
2011-01-27	07:24:33	2011-01-27 07:24:33	Partly Cloudy	-7.72741	107.892		True						Path	1	0	2	3	2	Yes	Distant	B	Tini	Feed				25-50m	4.3	83
2011-01-28	05:52:54	2011-01-28 05:52:54	Sunny				True						Cliff	0	0	2	2	0	Yes	Adjacent	B	Tini	Feed				25-50m
2011-01-28	06:12:36	2011-01-28 06:12:36	Sunny	-7.72799	107.892		True						Cliff	0	0	1	1	0	Yes	Not Visible	B	Tini	Feed				25-50m	3.9
2011-01-28	06:22:49	2011-01-28 06:22:49	Sunny	-7.72809	107.892		True						Cliff	2	0	1	3	2	Yes	Not Visible	B	Tini	Feed				25-50m	4.1
2011-01-28	12:02:36	2011-01-28 12:02:36	Partly Cloudy	-7.72815	107.892		True						Cliff	2	0	1	3	1	Yes	Not Visible	B	Tini	Feed				25-50m	3.4	81.3
2011-01-28	13:11:36	2011-01-28 13:11:36	Partly Cloudy	-7.72813	107.892		True						Shelters	0	0	1	1	0	Yes	Not Visible	B	Tini	Feed				50-75m	3.8	84.5
2011-01-29	14:04:25	2011-01-29 14:04:25	Partly Cloudy	-7.72825	107.892		True						Cliff	0	0	1	1	0	Yes	Not Visible	B	Tono	Feed				0-25m	7.6	44.2
2011-01-29	14:12:21	2011-01-29 14:12:21	Partly Cloudy	-7.72805	107.892		True						Cliff	0	0	2	2	0	Yes	Not Visible	B	Tini	Feed				25-50m	9.3	75.6
2011-01-30	06:24:35	2011-01-30 06:24:35	Partly Cloudy				True						Cliff	0	0	1	1	0	Yes	Adjacent	B	Tono	Feed				25-50m
2011-01-30	06:32:43	2011-01-30 06:32:43	Cloudy	-7.72822	107.892		True						Cliff	0	0	1	1	0	Yes	Not Visible	B	Tono	Feed				25-50m	8.7	23.3
2011-01-30	06:42:45	2011-01-30 06:42:45	Cloudy	-7.72837	107.892		True						Cliff	0	0	1	1	0	Yes	Distant	B	Tono	Feed				25-50m	4.1	192.9
2011-01-30	06:44:27	2011-01-30 06:44:27	Cloudy				True						Cliff	0	0	1	1	0	Yes	Distant	B	Tini	Feed				25-50m
2011-01-30	07:12:51	2011-01-30 07:12:51	Partly Cloudy	-7.72837	107.892		True						Cliff	0	0	1	1	0.5	Yes	Not Visible	B	Tono	Feed				50-75m	2.6	83.4
2011-01-30	08:14:59	2011-01-30 08:14:59	Partly Cloudy	-7.72737	107.891		True						Path	0	1	1	2	2	Yes	Distant	B	Tono	Feed				25-50m	4.2
2011-01-30	08:22:29	2011-01-30 08:22:29	Partly Cloudy	-7.72766	107.891		True						Path	0	1	1	2	2	Yes	Distant	B	Tono	Feed				0-25m	4.7
2011-02-05	07:21:22	2011-02-05 07:21:22	Cloudy				True						Cliff	0	0	1	1	0	Yes	Distant	B	Tono	Feed				50-75m
2011-02-06	10:00:52	2011-02-06 10:00:52	Cloudy	-7.7277	107.893		True						Cliff	0	0	2	2	0	Yes	Not Visible	B	Tini	Feed				25-50m	9.6
2011-02-06	15:50:30	2011-02-06 15:50:30	Partly Cloudy	-7.72825	107.892		True						Cliff	0	0	1	1	0	Yes	Not Visible	B	Tini	Feed				25-50m	5.7	266.9
2011-02-07	06:05:23	2011-02-07 06:05:23	Cloudy				True						Cliff	0	0	1	1	0	Yes	Not Visible	B	Tono	Feed				25-50m
2011-02-07	06:55:45	2011-02-07 06:55:45	Partly Cloudy	-7.72734	107.892		True						Path	0	0	1	1	0	Yes	Not Visible	B	Tono	Feed				0-25m	5.1
2011-02-07	07:45:15	2011-02-07 07:45:15	Partly Cloudy	-7.72679	107.891		True						Path	0	0	1	1	0	Yes	Distant	B	Tono	Feed				25-50m	3.8	80.5
2011-02-07	07:55:13	2011-02-07 07:55:13	Partly Cloudy	-7.72659	107.891		True						Path	0	0	1	1	0	Yes	Not Visible	B	Tono	Feed				25-50m	5.1
2011-02-07	08:05:15	2011-02-07 08:05:15	Partly Cloudy	-7.72708	107.891		True						Path	0	0	2	2	0	Yes	Not Visible	B	Tono	Feed				25-50m	5
2011-02-08	07:38:55	2011-02-08 07:38:55	Cloudy				True						Cliff	0	0	1	1	0	Yes	Adjacent	B	Tini	Feed				25-50m
2011-02-09	09:22:13	2011-02-09 09:22:13	Cloudy	-7.72786	107.892	True	True						Path	0	0	1	1	0	Yes	Same	B	Tini	Feed				0-25m	4.7
2011-02-09	09:52:03	2011-02-09 09:52:03	Partly Cloudy	-7.72722	107.892		True						Path	0	0	1	1	0	Yes	Distant	B	Tini	Feed				25-50m	6
2011-02-09	10:02:10	2011-02-09 10:02:10	Partly Cloudy	-7.72727	107.892		True						Path	0	0	1	1	0	Yes	Distant	B	Tini	Feed				25-50m	5.6
2011-02-12	05:58:44	2011-02-12 05:58:44	Partly Cloudy	-7.72738	107.892		True						Path	0	0	1	1	0	Yes	Distant	B	Tono	Feed				25-50m	4.7	167.3
2011-02-12	06:08:19	2011-02-12 06:08:19	Partly Cloudy	-7.7275	107.892		True						Path	0	0	2	2	0	Yes	Adjacent	B	Tono	Feed				25-50m	4.8	200.1
2011-02-15	06:29:49	2011-02-15 06:29:49	Partly Cloudy	-7.7272	107.892		True						Path	0	0	2	2	0	Yes	Same	B	Tini	Feed				25-50m	3.6	129.5
2011-02-15	06:30:03	2011-02-15 06:30:03	Partly Cloudy				True						Path	0	0	2	2	0	Yes	Same	B	Tono	Feed				25-50m
2011-02-15	06:40:06	2011-02-15 06:40:06	Partly Cloudy	-7.72739	107.892		True						Path	0	0	2	2	0	Yes	Distant	B	Tono	Feed				25-50m	3.9	109.1
2011-02-16	06:05:24	2011-02-16 06:05:24	Partly Cloudy	-7.72688	107.891		True						Path	0	0	1	1	0.5	Yes	Same	B	Tono	Feed				25-50m	4.3
2011-02-16	06:14:21	2011-02-16 06:14:21	Partly Cloudy	-7.72686	107.891		True						Path	0	0	1	1	0	Yes	Distant	B	Tono	Feed				25-50m	4.3
2011-02-16	07:44:04	2011-02-16 07:44:04	Sunny				True						Path	0	0	1	1	0	Yes	Distant	B	Tini	Feed				25-50m
2011-02-16	08:06:31	2011-02-16 08:06:31	Sunny	-7.72732	107.891		True						Path	0	0	1	1	0	Yes	Adjacent	B	Tono	Feed				25-50m	4.7	71
2011-02-16	08:14:25	2011-02-16 08:14:25	Sunny				True						Path	1	0	1	2	2	Yes	Same	B	Tono	Feed				25-50m
2011-02-19	06:19:47	2011-02-19 06:19:47	Partly Cloudy	-7.72514	107.889		True						Shelters	0	0	1	1	0	Yes	Distant	B	Tini	Feed				25-50m	7.6
2011-02-19	06:39:13	2011-02-19 06:39:13	Partly Cloudy	-7.7221	107.891		True						Path	0	0	2	2	0	Yes	Same	B	Tono	Feed				25-50m	6
2011-02-19	06:39:23	2011-02-19 06:39:23	Partly Cloudy				True						Path	0	0	2	2	0	Yes	Same	B	Tini	Feed				0-25m
2011-02-19	06:48:57	2011-02-19 06:48:57	Sunny	-7.72159	107.894		True						Path	0	0	2	2	0	Yes	Same	B	Tini	Feed				25-50m	5.6
2011-02-19	06:49:13	2011-02-19 06:49:13	Sunny				True						Path	0	0	2	2	0	Yes	Same	B	Tono	Feed				25-50m
2011-02-19	07:08:56	2011-02-19 07:08:56	Sunny	-7.72721	107.891		True						Path	0	0	2	2	0	Yes	Same	B	Tono	Feed				0-25m	5
2011-02-19	07:09:07	2011-02-19 07:09:07	Sunny				True						Path	0	0	2	2	0	Yes	Same	B	Tini	Feed				0-25m
2011-02-19	07:19:16	2011-02-19 07:19:16	Sunny	-7.72711	107.891		True						Path	0	0	2	2	0	Yes	Distant	B	Tono	Feed				0-25m	4.2	74.9
2011-02-19	07:29:13	2011-02-19 07:29:13	Sunny	-7.72709	107.891		True						Path	0	0	2	2	0	Yes	Not Visible	B	Tono	Feed				0-25m	4.5
2011-02-21	16:13:39	2011-02-21 16:13:39	Partly Cloudy	-7.72772	107.892		True						Path	0	0	1	1	0	Yes	Not Visible	B	Tono	Feed				25-50m	4.2
2011-02-21	16:34:05	2011-02-21 16:34:05	Partly Cloudy	-7.72748	107.891		True						Path	0	0	1	1	0	Yes	Not Visible	B	Tini	Feed				25-50m	4.8
2011-02-22	05:48:06	2011-02-22 05:48:06	Partly Cloudy	-7.72764	107.892		True						Path	0	0	1	1	0	Yes	Same	B	Tini	Feed				25-50m	4.3
2011-02-22	05:48:18	2011-02-22 05:48:18	Partly Cloudy				True						Path	0	0	1	1	0	Yes	Same	B	Tono	Feed				25-50m
2011-02-22	14:57:46	2011-02-22 14:57:46	Cloudy	-7.7277	107.891		True						Path	0	0	1	1	0	Yes	Not Visible	B	Tono	Feed				0-25m	9.7	7.6
2011-02-22	15:17:28	2011-02-22 15:17:28	Cloudy	-7.72707	107.892		True						Path	0	0	1	1	0	Yes	Not Visible	B	Tono	Feed				0-25m	6.1
2011-02-22	15:27:41	2011-02-22 15:27:41	Cloudy	-7.72703	107.892		True						Path	0	0	1	1	0	Yes	Not Visible	B	Tono	Feed				25-50m	6.9
2011-02-22	15:58:10	2011-02-22 15:58:10	Cloudy	-7.72743	107.891		True						Path	0	0	1	1	0	Yes	Not Visible	B	Tono	Feed				25-50m	4.2
2011-02-24	05:53:45	2011-02-24 05:53:45	Partly Cloudy	-7.72732	107.891		True						Path	0	1	1	2	1	Yes	Not Visible	B	Tono	Feed				25-50m	4.5
2011-02-24	06:52:37	2011-02-24 06:52:37	Partly Cloudy					True					Waterfall	4	1	1	6	2	Yes	Same	C	Jay	Feed				25-50m
2011-02-24	07:01:32	2011-02-24 07:01:32	Partly Cloudy	-7.72797	107.894			True					Waterfall	5	0	1	6	1	Yes	Same	C	Cika	Feed				50-75m	6.6
2011-02-24	07:32:37	2011-02-24 07:32:37	Partly Cloudy	-7.72861	107.894			True	True				Waterfall	0	0	1	1	0.5	Yes	Not Visible	C	Cika	Feed				25-50m	4.7
2011-02-25	13:44:10	2011-02-25 13:44:10	Partly Cloudy			True			True				A River	0	2	2	4	2	Yes	Not Visible	D	Adult Female	Feed				50-75m
2011-02-25	13:53:57	2011-02-25 13:53:57	Partly Cloudy			True			True				A River	0	2	2	4	2	Yes	Not Visible	D	Adult Female	Feed				50-75m
2011-02-25	14:04:52	2011-02-25 14:04:52	Partly Cloudy	-7.73112	107.894	True			True				A River	0	2	2	4	2	Yes	Same	D	Adult Male	Feed				50-75m	4.9	79
2011-02-25	14:05:00	2011-02-25 14:05:00	Partly Cloudy			True			True				A River	0	2	2	4	2	Yes	Same	D	Adult Female	Feed				50-75m
2011-02-25	14:05:08	2011-02-25 14:05:08	Partly Cloudy			True			True				A River	0	2	2	4	2	Yes	Same	D	Infant	Feed				50-75m
2011-02-25	14:13:02	2011-02-25 14:13:02	Partly Cloudy	-7.73126	107.894	True			True				A River	0	2	2	4	2	Yes	Same	D	Adult Male	Feed				50-75m	4.9	17.3
2011-02-25	14:13:15	2011-02-25 14:13:15	Partly Cloudy			True			True				A River	0	2	2	4	2	Yes	Same	D	Adult Female	Feed				50-75m
2011-02-25	14:13:55	2011-02-25 14:13:55	Partly Cloudy			True			True				A River	0	2	2	4	2	Yes	Same	D	Sub Adult	Feed				50-75m
2011-02-25	14:14:24	2011-02-25 14:14:24	Partly Cloudy			True			True				A River	0	2	2	4	2	Yes	Same	D	Infant	Feed				50-75m
2011-02-25	14:23:49	2011-02-25 14:23:49	Partly Cloudy	-7.73097	107.893	True			True				A River	0	2	2	4	2	Yes	Not Visible	D	Sub Adult	Feed				50-75m	3.7	3.8
2011-02-25	14:24:01	2011-02-25 14:24:01	Partly Cloudy			True			True				A River	0	2	2	4	2	Yes	Not Visible	D	Adult Female	Feed				50-75m
2011-02-26	05:56:14	2011-02-26 05:56:14	Partly Cloudy	-7.72743	107.891		True						Path	0	0	2	2	0	Yes	Same	B	Tini	Feed				25-50m	6.4
2011-02-26	05:56:24	2011-02-26 05:56:24	Partly Cloudy				True						Path	0	0	2	2	0	Yes	Same	B	Tono	Feed				25-50m
2011-02-26	06:16:35	2011-02-26 06:16:35	Partly Cloudy	-7.72735	107.892		True						Path	0	0	1	1	0	Yes	Same	B	Tini	Feed				25-50m	8.3	90.7
2011-02-26	06:16:46	2011-02-26 06:16:46	Partly Cloudy				True						Path	0	0	1	1	0	Yes	Same	B	Tono	Feed				25-50m
2011-02-26	06:26:19	2011-02-26 06:26:19	Partly Cloudy	-7.72729	107.892		True						Path	0	0	1	1	0	Yes	Same	B	Tini	Feed				25-50m	3.8	101.8
2011-02-26	06:26:30	2011-02-26 06:26:30	Partly Cloudy				True						Path	0	0	1	1	0	Yes	Same	B	Tono	Feed				25-50m
2011-02-26	06:36:23	2011-02-26 06:36:23	Partly Cloudy	-7.72743	107.891		True						Path	0	1	1	2	2	Yes	Same	B	Tini	Feed				25-50m	9.9	87.7
2011-02-26	06:36:42	2011-02-26 06:36:42	Partly Cloudy				True						Path	0	1	1	2	2	Yes	Same	B	Tono	Feed				25-50m
2011-02-26	07:07:03	2011-02-26 07:07:03	Partly Cloudy				True						Path	0	0	1	1	0	Yes	Adjacent	B	Tini	Feed				0-25m
2011-02-26	07:26:47	2011-02-26 07:26:47	Partly Cloudy	-7.72783	107.892		True						Shelters	0	0	1	1	0	Yes	Not Visible	B	Tono	Feed				25-50m	3.7	56.8
2011-02-26	15:26:16	2011-02-26 15:26:16	Cloudy	-7.72872	107.891		True						Path	0	0	1	1	0	Yes	Not Visible	B	Tono	Feed				0-25m	5
2011-02-26	15:36:49	2011-02-26 15:36:49	Cloudy				True						Path	0	0	1	1	0	Yes	Same	B	Tono	Feed				0-25m
2011-02-27	05:56:13	2011-02-27 05:56:13	Partly Cloudy	-7.72759	107.891		True						Path	0	0	2	2	0	Yes	Same	B	Tini	Feed				25-50m	10
2011-02-27	05:56:21	2011-02-27 05:56:21	Partly Cloudy				True						Path	0	0	2	2	0	Yes	Same	B	Tono	Feed				25-50m
2011-02-27	06:07:14	2011-02-27 06:07:14	Partly Cloudy	-7.72709	107.891		True						Path	0	0	1	1	0	Yes	Adjacent	B	Tini	Feed				25-50m	4.3	50.7
2011-02-27	06:07:24	2011-02-27 06:07:24	Partly Cloudy				True						Path	0	0	1	1	0	Yes	Adjacent	B	Tono	Feed				25-50m
2011-02-27	06:17:13	2011-02-27 06:17:13	Partly Cloudy				True						Path	0	0	1	1	0	Yes	Same	B	Tono	Feed				25-50m
2011-02-27	06:26:36	2011-02-27 06:26:36	Partly Cloudy	-7.72776	107.891		True						Path	0	0	1	1	0	Yes	Same	B	Tini	Feed				25-50m	7.5	175.8
2011-02-27	06:26:46	2011-02-27 06:26:46	Partly Cloudy				True						Path	0	0	1	1	0	Yes	Same	B	Tono	Feed				25-50m
2011-02-27	14:56:35	2011-02-27 14:56:35	Cloudy	-7.72778	107.892		True						Path	2	0	1	3	1	Yes	Distant	B	Tono	Feed				0-25m	4.4
2011-02-27	15:06:42	2011-02-27 15:06:42	Cloudy	-7.72786	107.892		True						Shelters	0	0	1	1	0.5	Yes	Not Visible	B	Tono	Feed				25-50m	4.4
2011-02-27	15:16:54	2011-02-27 15:16:54	Cloudy	-7.72803	107.892		True						Shelters	1	0	1	2	1	Yes	Not Visible	B	Tono	Feed				25-50m	4.4
2011-02-28	06:42:42	2011-02-28 06:42:42	Drizzle	-7.72743	107.891		True						Path	0	0	1	1	0	Yes	Not Visible	B	Tono	Feed				25-50m	3.4	82.7
2011-02-28	06:53:12	2011-02-28 06:53:12	Rain	-7.72743	107.891		True						Path	0	0	1	1	0	Yes	Not Visible	B	Tono	Feed				25-50m	4.2	88.5
2011-02-28	07:02:23	2011-02-28 07:02:23	Drizzle	-7.72755	107.891		True						Path	0	0	1	1	0	Yes	Adjacent	B	Tono	Feed				25-50m	6.1
2011-02-28	07:12:50	2011-02-28 07:12:50	Drizzle	-7.72732	107.892		True						Path	0	0	1	1	0	Yes	Same	B	Tini	Feed				25-50m	4.4
2011-02-28	07:23:17	2011-02-28 07:23:17	Drizzle				True						Path	0	0	1	1	0	Yes	Adjacent	B	Tini	Feed				0-25m
2011-02-28	12:25:51	2011-02-28 12:25:51	Drizzle			True	True	True					River	0	2	4	6	1	Yes	Same	B	Tono	Feed				25-50m
2011-02-28	13:23:17	2011-02-28 13:23:17	Drizzle	-7.72743	107.891		True						Path	0	0	1	1	0	Yes	Same	B	Tini	Feed				25-50m	8.2
2011-02-28	13:23:24	2011-02-28 13:23:24	Drizzle				True						Path	0	0	1	1	0	Yes	Same	B	Tono	Feed				0-25m
2011-02-28	15:02:34	2011-02-28 15:02:34	Drizzle	-7.72712	107.891		True						Path	0	0	1	1	0	Yes	Same	B	Tono	Feed				25-50m	4.6
2011-02-28	15:02:37	2011-02-28 15:02:37	Drizzle				True						Path	0	0	1	1	0	Yes	Same	B	Tini	Feed				25-50m
2011-02-28	15:12:18	2011-02-28 15:12:18	Rain	-7.72731	107.892		True						Path	0	0	1	1	0	Yes	Same	B	Tini	Feed				25-50m	4.8
2011-03-01	05:57:47	2011-03-01 05:57:47	Partly Cloudy				True						Path	0	0	1	1	0	Yes	Same	B	Tono	Feed				25-50m
2011-03-01	06:06:59	2011-03-01 06:06:59	Partly Cloudy	-7.72748	107.891		True						Path	0	0	1	1	0	Yes	Same	B	Tini	Feed				25-50m	5.5	68.4
2011-03-01	06:07:10	2011-03-01 06:07:10	Partly Cloudy				True						Path	0	0	1	1	0	Yes	Same	B	Tono	Feed				25-50m
2011-03-01	06:26:04	2011-03-01 06:26:04	Partly Cloudy				True						Shelters	6	0	1	7	1	Yes	Distant	B	Tono	Feed				25-50m
2011-03-01	07:46:33	2011-03-01 07:46:33	Partly Cloudy	-7.72846	107.893			True					Waterfall	2	0	1	3	2	Yes	Not Visible	C	Cika	Feed				50-75m	4.1
2011-03-01	07:47:01	2011-03-01 07:47:01	Partly Cloudy					True					Waterfall	2	0	1	3	2	Yes	Not Visible	C	Ann	Feed				50-75m
2011-03-01	07:57:00	2011-03-01 07:57:00	Partly Cloudy	-7.72846	107.894			True					Waterfall	0	0	1	1	0.5	Yes	Not Visible	C	Cika	Feed				25-50m	3.9
2011-03-01	07:57:11	2011-03-01 07:57:11	Partly Cloudy					True					Waterfall	0	0	1	1	0.5	Yes	Not Visible	C	Ann	Feed				25-50m
2011-03-01	08:07:44	2011-03-01 08:07:44	Partly Cloudy					True					Waterfall	0	0	1	1	0	Yes	Not Visible	C	Cika	Feed				25-50m
2011-03-01	08:36:05	2011-03-01 08:36:05	Partly Cloudy					True					Waterfall	0	0	3	3	0	Yes	Not Visible	C	Cika	Feed				25-50m
2011-03-01	15:16:07	2011-03-01 15:16:07	Cloudy	-7.72738	107.891		True						Path	0	0	1	1	0	Yes	Same	B	Tono	Feed				0-25m	4.5	60.9
2011-03-01	15:16:16	2011-03-01 15:16:16	Cloudy				True						Path	0	0	1	1	0	Yes	Same	B	Tini	Feed				0-25m
2011-03-01	15:35:27	2011-03-01 15:35:27	Cloudy	-7.72744	107.891		True						Path	0	0	1	1	0	Yes	Distant	B	Tono	Feed				25-50m	5.2
2011-03-02	06:02:54	2011-03-02 06:02:54	Partly Cloudy				True						Path	0	0	1	1	0	Yes	Same	B	Tini	Feed				25-50m
2011-03-02	06:03:01	2011-03-02 06:03:01	Partly Cloudy				True						Path	0	0	1	1	0	Yes	Same	B	Tono	Feed				25-50m
2011-03-02	06:10:56	2011-03-02 06:10:56	Partly Cloudy				True						Path	0	0	1	1	0	Yes	Same	B	Tono	Feed				25-50m
2011-03-02	06:11:03	2011-03-02 06:11:03	Partly Cloudy				True						Path	0	0	1	1	0	Yes	Same	B	Tini	Feed				25-50m
2011-03-02	06:21:22	2011-03-02 06:21:22	Partly Cloudy				True						Path	0	0	1	1	0	Yes	Same	B	Tini	Feed				25-50m
2011-03-02	06:21:30	2011-03-02 06:21:30	Partly Cloudy				True						Path	0	0	1	1	0	Yes	Same	B	Tono	Feed				25-50m
2011-03-02	15:41:02	2011-03-02 15:41:02	Partly Cloudy	-7.72771	107.892		True						Path	0	0	1	1	0	Yes	Adjacent	B	Tini	Feed				25-50m	4.8	28.7
2011-03-02	15:51:27	2011-03-02 15:51:27	Partly Cloudy				True						Path	0	0	1	1	0	Yes	Adjacent	B	Tini	Feed				0-25m
2011-03-04	06:05:59	2011-03-04 06:05:59	Partly Cloudy				True						Path	0	0	4	4	0	Yes	Same	B	Tini	Feed				25-50m
2011-03-04	06:06:09	2011-03-04 06:06:09	Partly Cloudy				True						Path	0	0	4	4	0	Yes	Same	B	Tono	Feed				25-50m
2011-03-04	06:14:53	2011-03-04 06:14:53	Partly Cloudy	-7.72753	107.891		True						Path	0	0	3	3	0	Yes	Same	B	Tini	Feed				25-50m	5.1
2011-03-04	06:15:03	2011-03-04 06:15:03	Partly Cloudy				True						Path	0	0	3	3	0	Yes	Same	B	Tono	Feed				25-50m
2011-03-04	06:24:36	2011-03-04 06:24:36	Partly Cloudy	-7.72748	107.892		True						Path	0	0	3	3	0.5	Yes	Same	B	Tini	Feed				25-50m	4.8
2011-03-04	06:24:47	2011-03-04 06:24:47	Partly Cloudy				True						Path	0	0	3	3	0.5	Yes	Same	B	Tono	Feed				25-50m
2011-03-04	06:34:41	2011-03-04 06:34:41	Partly Cloudy	-7.72736	107.892		True						Path	0	0	3	3	0	Yes	Distant	B	Tono	Feed				25-50m	4.5
2011-03-06	07:22:06	2011-03-06 07:22:06	Partly Cloudy	-7.72851	107.893			True					Waterfall	0	0	1	1	0	Yes	Not Visible	C	Ann	Feed				50-75m	5.9
2011-03-06	07:31:49	2011-03-06 07:31:49	Partly Cloudy					True					Waterfall	0	0	1	1	0	Yes	Same	C	Cika	Feed				50-75m
2011-03-06	07:41:21	2011-03-06 07:41:21	Partly Cloudy					True					Waterfall	0	0	1	1	0.5	Yes	Same	C	Jay	Feed				50-75m
2011-03-06	07:53:05	2011-03-06 07:53:05	Partly Cloudy					True					Waterfall	0	0	1	1	0	Yes	Same	C	Jay	Feed				50-75m
2011-03-06	08:03:04	2011-03-06 08:03:04	Partly Cloudy					True					Waterfall	0	0	1	1	0	Yes	Not Visible	C	Cika	Feed				50-75m
2011-03-06	08:12:41	2011-03-06 08:12:41	Partly Cloudy					True					Waterfall	0	0	1	1	0	Yes	Same	C	Jay	Feed				50-75m
2011-03-06	14:11:43	2011-03-06 14:11:43	Partly Cloudy	-7.72733	107.893		True	True					River	0	0	2	2	0	Yes	Distant	B	Tini	Feed				50-75m	3.8
2011-03-06	14:11:47	2011-03-06 14:11:47	Partly Cloudy				True	True					River	0	0	2	2	0	Yes	Distant	B	Tono	Feed				25-50m
2011-03-06	14:21:21	2011-03-06 14:21:21	Partly Cloudy	-7.72783	107.892		True	True					River	0	0	2	2	0	Yes	Distant	B	Tono	Feed				25-50m	5.1
2011-03-06	15:21:04	2011-03-06 15:21:04	Partly Cloudy	-7.72772	107.891		True						Path	0	0	1	1	0	Yes	Not Visible	B	Tono	Feed				0-25m	6.1	43.8
2011-03-08	08:47:33	2011-03-08 08:47:33	Cloudy	-7.72851	107.893			True					Waterfall	3	2	3	8	1	Yes	Same	C	Cika	Feed				25-50m	4
2011-03-08	08:59:50	2011-03-08 08:59:50	Partly Cloudy	-7.72848	107.894			True					Waterfall	2	2	3	7	1.5	Yes	Same	C	Jay	Feed				50-75m	2.7	3.9
2011-03-08	09:08:40	2011-03-08 09:08:40	Partly Cloudy	-7.72819	107.894			True					Waterfall	5	1	3	9	1.5	Yes	Not Visible	C	Ann	Feed				25-50m	2.5	32.6
2011-03-08	09:17:00	2011-03-08 09:17:00	Partly Cloudy	-7.7283	107.893			True					Waterfall	0	1	3	4	1.5	Yes	Not Visible	C	Ann	Feed				50-75m	4.4
2011-03-08	10:06:57	2011-03-08 10:06:57	Partly Cloudy			True	True	True					River	1	0	4	5	1	Yes	Not Visible	C	Ann	Feed				50-75m
2011-03-09	13:24:02	2011-03-09 13:24:02	Sunny				True						Path	0	0	2	2	0	Yes	Not Visible	B	Tini	Feed				50-75m
2011-03-12	06:11:45	2011-03-12 06:11:45	Cloudy			True	True						River	1	0	2	3	2	Yes	Not Applicable	B	Tono	Feed				0-25m
2011-03-12	06:41:14	2011-03-12 06:41:14	Partly Cloudy	-7.72746	107.891		True						Path	0	0	1	1	0	Yes	Adjacent	B	Tono	Feed				25-50m	4.2
2011-03-12	06:41:50	2011-03-12 06:41:50	Partly Cloudy				True						Path	0	0	1	1	0	Yes	Adjacent	B	Tini	Feed				25-50m
2011-03-12	06:50:44	2011-03-12 06:50:44	Partly Cloudy	-7.7274	107.891		True						Path	0	0	1	1	0	Yes	Same	B	Tini	Feed				0-25m	4.1
2011-03-12	06:50:50	2011-03-12 06:50:50	Partly Cloudy				True						Path	0	0	1	1	0	Yes	Same	B	Tono	Feed				0-25m
2011-03-12	07:31:21	2011-03-12 07:31:21	Partly Cloudy	-7.72846	107.893			True					Waterfall	2	0	3	5	2.5	Yes	Same	C	Cika	Feed				50-75m	8.4
2011-03-12	07:31:45	2011-03-12 07:31:45	Partly Cloudy					True					Waterfall	2	0	3	5	2.5	Yes	Same	C	Jay	Feed				50-75m
2011-03-12	08:02:45	2011-03-12 08:02:45	Cloudy	-7.72841	107.893			True					Waterfall	5	1	2	8	2	Yes	Not Visible	C	Cika	Feed				50-75m	3.9
2011-03-12	08:21:12	2011-03-12 08:21:12	Cloudy					True					Waterfall	0	0	3	3	0	Yes	Adjacent	C	Ann	Feed				50-75m
2011-03-12	08:21:20	2011-03-12 08:21:20	Cloudy					True					Waterfall	0	0	3	3	0	Yes	Adjacent	C	Cika	Feed				50-75m
2011-03-12	08:31:16	2011-03-12 08:31:16	Cloudy					True					Waterfall	0	0	2	2	0.5	Yes	Adjacent	C	Cika	Feed				50-75m
2011-03-12	08:41:07	2011-03-12 08:41:07	Cloudy	-7.72812	107.893			True					Waterfall	0	0	2	2	0	Yes	Not Visible	C	Jay	Feed				50-75m	9.4	63.4
2011-03-16	06:40:16	2011-03-16 06:40:16	Partly Cloudy	-7.72774	107.893	True	True						Path	0	0	3	3	0	Yes	Adjacent	B	Tini	Feed				25-50m	9.5	71.2
2011-03-16	06:51:06	2011-03-16 06:51:06	Partly Cloudy	-7.72764	107.893		True	True					River	0	0	2	2	0	Yes	Not Visible	B	Tono	Feed				25-50m	4.4
2011-03-16	07:01:14	2011-03-16 07:01:14	Partly Cloudy	-7.72763	107.893		True	True					River	0	0	2	2	0	Yes	Not Visible	B	Tono	Feed				0-25m	4.8
2011-03-16	07:11:00	2011-03-16 07:11:00	Partly Cloudy	-7.72752	107.893		True	True					River	0	0	1	1	0	Yes	Not Visible	B	Tono	Feed				0-25m	4.9
2011-03-16	07:20:14	2011-03-16 07:20:14	Partly Cloudy	-7.7274	107.893		True	True					River	0	0	1	1	0	Yes	Not Visible	B	Tono	Feed				0-25m	3.4	41.2
2011-03-16	07:29:38	2011-03-16 07:29:38	Partly Cloudy	-7.72729	107.893		True	True					River	0	0	1	1	0.5	Yes	Not Visible	B	Tono	Feed				0-25m	4.1
2011-03-16	12:11:40	2011-03-16 12:11:40	Partly Cloudy			True	True	True					River	0	0	5	5	0	Yes	Adjacent	C	Jay	Feed				50-75m
2011-03-16	12:19:53	2011-03-16 12:19:53	Partly Cloudy			True	True	True					River	0	0	5	5	0	Yes	Distant	C	Cika	Feed				75-100m
2011-03-16	12:39:57	2011-03-16 12:39:57	Sunny	-7.72838	107.893			True					Waterfall	0	0	2	2	0.5	Yes	Same	C	Cika	Feed				50-75m	9.9	33.7
2011-03-16	13:20:42	2011-03-16 13:20:42	Sunny	-7.7293	107.894			True					Waterfall	0	0	1	1	0	Yes	Not Visible	C	Jay	Feed				25-50m	9.8	70.1
2011-03-19	06:09:02	2011-03-19 06:09:02	Partly Cloudy				True						Path	0	0	2	2	0	Yes	Not Visible	B	Tono	Feed				25-50m
2011-03-19	14:08:49	2011-03-19 14:08:49	Partly Cloudy	-7.72826	107.892		True						Cliff	0	0	1	1	0	Yes	Adjacent	B	Tono	Feed				0-25m	5	54.7
2011-03-19	14:18:37	2011-03-19 14:18:37	Partly Cloudy	-7.72833	107.892		True						Cliff	0	0	1	1	0	Yes	Not Visible	B	Tono	Feed				0-25m	4.9	86.5
2011-03-20	07:19:20	2011-03-20 07:19:20	Partly Cloudy	-7.72699	107.891		True						Path	0	0	2	2	0	Yes	Not Visible	B	Tono	Feed				25-50m	4.7	24.1
2011-03-21	14:40:25	2011-03-21 14:40:25	Cloudy	-7.72785	107.892		True						Shelters	0	0	1	1	0	Yes	Not Visible	B	Tono	Feed				25-50m	3.8	148.6
2011-03-21	14:59:03	2011-03-21 14:59:03	Cloudy				True						Shelters	0	0	1	1	0	Yes	Distant	B	Tini	Feed				0-25m
2011-03-21	15:19:43	2011-03-21 15:19:43	Cloudy	-7.72801	107.892		True						Shelters	0	0	1	1	0	Yes	Not Visible	B	Tono	Feed				25-50m	7.7
2011-03-22	06:22:14	2011-03-22 06:22:14	Cloudy	-7.72777	107.892		True						Shelters	0	0	1	1	0	Yes	Not Visible	B	Tini	Feed				25-50m	8.2
2011-03-22	06:32:33	2011-03-22 06:32:33	Partly Cloudy	-7.728	107.892		True						Shelters	0	0	1	1	0	Yes	Not Visible	B	Tini	Feed				25-50m	7.7
2011-03-22	06:42:57	2011-03-22 06:42:57	Partly Cloudy	-7.7283	107.892		True						Shelters	0	0	1	1	0	Yes	Not Visible	B	Tini	Feed				25-50m	7.8
2011-03-22	06:52:45	2011-03-22 06:52:45	Partly Cloudy	-7.72789	107.892		True						Shelters	0	0	2	2	0	Yes	Not Visible	B	Tini	Feed				25-50m	4	68.9
2011-03-22	12:12:14	2011-03-22 12:12:14	Cloudy	-7.72762	107.893		True	True					River	0	0	2	2	0	Yes	Distant	B	Tono	Feed				0-25m	3.8
2011-03-22	12:22:03	2011-03-22 12:22:03	Partly Cloudy	-7.72781	107.894		True	True					River	0	0	2	2	0	Yes	Not Visible	B	Tono	Feed				0-25m	3.7
2011-03-22	12:33:16	2011-03-22 12:33:16	Partly Cloudy	-7.72774	107.893		True	True					River	0	0	2	2	0	Yes	Not Visible	B	Tono	Feed				0-25m	3.7
2011-03-22	13:23:28	2011-03-22 13:23:28	Partly Cloudy	-7.7282	107.893		True	True					River	0	0	2	2	0	Yes	Not Visible	B	Tono	Feed				25-50m	4.1
2011-03-22	13:42:05	2011-03-22 13:42:05	Partly Cloudy	-7.72762	107.892		True	True					River	0	0	2	2	0	Yes	Not Visible	B	Tono	Feed				25-50m	4.4
2011-03-23	06:01:59	2011-03-23 06:01:59	Partly Cloudy				True						Shelters	0	0	1	1	0	Yes	Adjacent	B	Tini	Feed				25-50m
2011-03-23	06:02:07	2011-03-23 06:02:07	Partly Cloudy				True						Shelters	0	0	1	1	0	Yes	Adjacent	B	Tono	Feed				25-50m
2011-03-23	06:09:46	2011-03-23 06:09:46	Partly Cloudy				True						Shelters	0	0	1	1	0	Yes	Same	B	Tini	Feed				25-50m
2011-03-23	06:21:03	2011-03-23 06:21:03	Partly Cloudy	-7.72821	107.892		True						Shelters	0	0	1	1	0	Yes	Adjacent	B	Tono	Feed				25-50m	6.4	81.2
2011-03-23	06:21:09	2011-03-23 06:21:09	Partly Cloudy				True						Shelters	0	0	1	1	0	Yes	Adjacent	B	Tini	Feed				25-50m
2011-03-23	06:30:41	2011-03-23 06:30:41	Partly Cloudy				True						Shelters	0	0	1	1	0	Yes	Adjacent	B	Tono	Feed				25-50m
2011-03-23	06:40:33	2011-03-23 06:40:33	Partly Cloudy				True						Cliff	0	0	1	1	0	Yes	Same	B	Tini	Feed				0-25m
2011-03-23	07:00:08	2011-03-23 07:00:08	Partly Cloudy				True						Cliff	0	0	1	1	0	Yes	Same	B	Tini	Feed				25-50m
2011-03-24	06:30:31	2011-03-24 06:30:31	Partly Cloudy	-7.72798	107.892		True						Shelters	2	0	1	3	1	Yes	Adjacent	B	Tono	Feed				25-50m	7.9
2011-03-24	06:30:38	2011-03-24 06:30:38	Partly Cloudy				True						Shelters	2	0	1	3	1	Yes	Adjacent	B	Tini	Feed				25-50m
2011-03-24	11:39:58	2011-03-24 11:39:58	Partly Cloudy	-7.72786	107.892		True						Shelters	0	1	1	2	1	Yes	Not Visible	B	Tini	Feed				0-25m	8
2011-03-25	06:04:38	2011-03-25 06:04:38	Partly Cloudy	-7.72804	107.892		True						Shelters	0	0	2	2	0	Yes	Adjacent	B	Tini	Feed				25-50m	4.1
2011-03-25	06:04:44	2011-03-25 06:04:44	Partly Cloudy				True						Shelters	0	0	2	2	0	Yes	Adjacent	B	Tono	Feed				25-50m
2011-03-25	06:44:48	2011-03-25 06:44:48	Partly Cloudy				True	True					River	0	0	2	2	0	Yes	Same	B	Tono	Feed				25-50m
2011-03-25	06:53:19	2011-03-25 06:53:19	Partly Cloudy	-7.72691	107.893		True	True					River	0	0	2	2	0	Yes	Same	B	Tono	Feed				0-25m	4.1
2011-03-25	06:53:28	2011-03-25 06:53:28	Partly Cloudy				True	True					River	0	0	2	2	0	Yes	Same	B	Tini	Feed				0-25m
2011-03-25	07:02:36	2011-03-25 07:02:36	Partly Cloudy	-7.72673	107.894		True	True					River	0	0	2	2	0	Yes	Adjacent	B	Tono	Feed				0-25m	4.6
2011-03-25	07:02:47	2011-03-25 07:02:47	Partly Cloudy				True	True					River	0	0	2	2	0	Yes	Adjacent	B	Tini	Feed				0-25m
2011-03-25	07:12:43	2011-03-25 07:12:43	Partly Cloudy	-7.72629	107.894		True	True					River	0	0	2	2	0	Yes	Adjacent	B	Tini	Feed				0-25m	5.5
2011-03-25	07:12:52	2011-03-25 07:12:52	Partly Cloudy				True	True					River	0	0	2	2	0	Yes	Adjacent	B	Tono	Feed				25-50m
2011-03-25	13:42:29	2011-03-25 13:42:29	Cloudy	-7.72885	107.892		True						Shelters	0	0	1	1	0.5	Yes	Not Visible	B	Tini	Feed				25-50m	4.7
2011-03-25	14:14:01	2011-03-25 14:14:01	Cloudy	-7.72808	107.892		True						Shelters	5	0	1	6	1	Yes	Same	B	Tono	Feed				0-25m	3.8	35.3
2011-03-26	06:13:03	2011-03-26 06:13:03	Partly Cloudy	-7.72819	107.892		True						Shelters	1	0	1	2	1	Yes	Same	B	Tini	Feed				25-50m	8.2
2011-03-26	06:13:22	2011-03-26 06:13:22	Partly Cloudy				True						Shelters	1	0	1	2	1	Yes	Same	B	Tono	Feed				25-50m
2011-03-26	07:42:38	2011-03-26 07:42:38	Cloudy	-7.72741	107.892		True						Path	0	0	2	2	0	Yes	Not Visible	B	Tono	Feed				25-50m	3.4	80.9
2011-03-26	07:54:28	2011-03-26 07:54:28	Partly Cloudy	-7.72763	107.891		True						Path	0	0	2	2	0	Yes	Not Visible	B	Tono	Feed				25-50m	5.2
2011-03-26	08:04:49	2011-03-26 08:04:49	Cloudy	-7.72743	107.891		True						Path	0	0	2	2	0	Yes	Not Visible	B	Tono	Feed				25-50m	7.2	80.6
2011-03-26	08:14:42	2011-03-26 08:14:42	Partly Cloudy	-7.7274	107.891		True						Path	0	0	2	2	0	Yes	Not Visible	B	Tono	Feed				25-50m	3.4	87.1
2011-03-26	08:23:17	2011-03-26 08:23:17	Partly Cloudy	-7.7272	107.891		True						Path	0	0	2	2	0	Yes	Not Visible	B	Tono	Feed				25-50m	6.9	52.5
2011-03-26	08:32:49	2011-03-26 08:32:49	Partly Cloudy	-7.72731	107.891		True						Path	0	0	2	2	0	Yes	Not Visible	B	Tono	Feed				0-25m	5.9
2011-03-28	07:33:05	2011-03-28 07:33:05	Partly Cloudy	-7.73114	107.894	True			True				A River	0	0	2	2	0	Yes	Not Applicable	A	Amelia	Feed				75-100m	4.6
2011-03-31	07:31:21	2011-03-31 07:31:21	Cloudy	-7.72832	107.892		True						Cliff	0	0	1	1	0	Yes	Adjacent	B	Tini	Feed				75-100m	3.1	53.9
2011-04-02	06:24:31	2011-04-02 06:24:31	Partly Cloudy				True						Path	0	0	1	1	0	Yes	Not Visible	B	Tono	Feed				25-50m
2011-04-02	06:32:58	2011-04-02 06:32:58	Partly Cloudy				True						Path	1	1	1	3	2	Yes	Distant	B	Tono	Feed				25-50m
2011-04-02	06:42:07	2011-04-02 06:42:07	Partly Cloudy				True						Path	0	0	1	1	0	Yes	Distant	B	Tono	Feed				25-50m
2011-04-04	06:31:28	2011-04-04 06:31:28	Cloudy	-7.72734	107.893		True	True					River	0	0	2	2	0	Yes	Same	B	Tini	Feed				50-75m	5.4
2011-04-04	06:42:17	2011-04-04 06:42:17	Partly Cloudy				True	True					River	0	0	2	2	0	Yes	Same	B	Tono	Feed				50-75m
2011-04-04	06:52:56	2011-04-04 06:52:56	Partly Cloudy				True	True					River	0	0	2	2	0	Yes	Adjacent	B	Tono	Feed				50-75m
2011-04-05	11:00:49	2011-04-05 11:00:49	Sunny	-7.72778	107.894		True						River	0	0	1	1	0	Yes	Same	B	Tini	Feed				50-75m	3.9
2011-04-05	11:00:58	2011-04-05 11:00:58	Sunny				True						River	0	0	1	1	0	Yes	Same	B	Tono	Feed				50-75m
2011-04-05	11:11:27	2011-04-05 11:11:27	Sunny	-7.72748	107.893		True	True					River	0	0	1	1	0	Yes	Same	B	Tini	Feed				50-75m	3.7
2011-04-05	11:11:40	2011-04-05 11:11:40	Sunny				True	True					River	0	0	1	1	0	Yes	Same	B	Tono	Feed				50-75m
2011-04-05	11:20:58	2011-04-05 11:20:58	Sunny	-7.72723	107.892		True	True					River	0	0	1	1	0	Yes	Same	B	Tono	Feed				50-75m	3.8
2011-04-05	11:21:16	2011-04-05 11:21:16	Sunny				True	True					River	0	0	1	1	0	Yes	Same	B	Tini	Feed				50-75m
2011-04-05	11:31:08	2011-04-05 11:31:08	Sunny				True						River	0	0	1	1	0	Yes	Adjacent	B	Tono	Feed				75-100m
2011-04-08	14:03:25	2011-04-08 14:03:25	Partly Cloudy	-7.73063	107.894	True	True						River	0	0	1	1	0	Yes	Not Applicable	A	Amelia	Feed				100+m	4.2	-102.4
2011-04-10	08:01:06	2011-04-10 08:01:06	Partly Cloudy				True						River	0	0	1	1	0	Yes	Same	B	Tono	Feed				50-75m
2011-04-10	08:20:46	2011-04-10 08:20:46	Partly Cloudy	-7.72757	107.893		True						River	0	0	1	1	0	Yes	Same	B	Tini	Feed				25-50m	4.7
2011-04-10	08:20:53	2011-04-10 08:20:53	Partly Cloudy				True						River	0	0	1	1	0	Yes	Same	B	Tono	Feed				25-50m
2011-04-11	08:41:37	2011-04-11 08:41:37	Cloudy	-7.73089	107.895	True	True						River	0	0	1	1	0	Yes	Not Applicable	A	Amelia	Feed				100+m	3.7	-27.1
2011-04-11	08:51:56	2011-04-11 08:51:56	Cloudy	-7.73104	107.894	True	True						River	0	0	1	1	0	Yes	Not Applicable	A	Amelia	Feed				100+m	4.1	7.9
2011-04-11	09:01:48	2011-04-11 09:01:48	Cloudy	-7.73099	107.894	True	True						River	0	0	1	1	0	Yes	Not Applicable	A	Amelia	Feed				100+m	4.1	6.9
2011-04-11	09:32:09	2011-04-11 09:32:09	Partly Cloudy	-7.73087	107.893	True	True						River	0	0	1	1	0	Yes	Not Applicable	A	Amelia	Feed				100+m	1.9	30.9
2011-04-11	09:42:07	2011-04-11 09:42:07	Partly Cloudy	-7.73093	107.894	True	True						River	0	0	1	1	0	Yes	Not Applicable	A	Amelia	Feed				100+m	3.4	26.4
2011-04-12	06:21:27	2011-04-12 06:21:27	Cloudy				True	True					River	0	0	1	1	0	Yes	Same	B	Tini	Feed				25-50m
2011-04-12	06:21:32	2011-04-12 06:21:32	Cloudy				True	True					River	0	0	1	1	0	Yes	Same	B	Tono	Feed				25-50m
2011-04-12	06:31:10	2011-04-12 06:31:10	Cloudy				True	True					River	0	0	1	1	0	Yes	Adjacent	B	Tini	Feed				25-50m
2011-04-12	06:41:03	2011-04-12 06:41:03	Cloudy				True						River	0	0	1	1	0	Yes	Distant	B	Tono	Feed				25-50m
2011-04-13	06:37:33	2011-04-13 06:37:33	Partly Cloudy				True						River	0	0	1	1	0	Yes	Same	B	Tono	Feed				25-50m
2011-04-13	06:46:55	2011-04-13 06:46:55	Partly Cloudy				True						River	0	0	1	1	0	Yes	Distant	B	Tono	Feed				25-50m
2011-04-14	16:00:18	2011-04-14 16:00:18	Cloudy	-7.72722	107.893		True	True					River	0	0	2	2	0	Yes	Adjacent	B	Tono	Feed				50-75m	5.3
2011-04-14	16:19:58	2011-04-14 16:19:58	Cloudy	-7.72736	107.893		True	True					River	0	0	2	2	0	Yes	Adjacent	B	Tono	Feed				50-75m	5.5
2011-04-15	15:42:28	2011-04-15 15:42:28	Partly Cloudy	-7.72771	107.893		True	True					River	0	0	2	2	0	Yes	Adjacent	B	Tono	Feed				50-75m	5.9	121
2011-04-15	15:52:18	2011-04-15 15:52:18	Partly Cloudy	-7.72718	107.893		True	True					River	0	0	2	2	0	Yes	Distant	B	Tono	Feed				50-75m	5.4	-68.1
2011-04-18	11:28:58	2011-04-18 11:28:58	Sunny	-7.72718	107.893		True						River	0	0	2	2	0	Yes	Distant	B	Tini	Feed				75-100m	2.2	42.3
2011-04-18	15:16:39	2011-04-18 15:16:39	Sunny	-7.72923	107.894			True					D-Path	0	0	1	1	0	Yes	Same	C	Cika	Feed				75-100m	8.6	63.3
2011-04-19	06:32:34	2011-04-19 06:32:34	Partly Cloudy				True						River	0	0	1	1	0	Yes	Same	B	Tono	Feed				50-75m
2011-04-19	06:42:31	2011-04-19 06:42:31	Partly Cloudy				True						River	0	0	1	1	0	Yes	Same	B	Tono	Feed				50-75m
2011-04-19	06:42:39	2011-04-19 06:42:39	Partly Cloudy				True						River	0	0	1	1	0	Yes	Same	B	Tini	Feed				50-75m
2011-04-19	06:53:10	2011-04-19 06:53:10	Sunny				True						River	0	0	1	1	0	Yes	Adjacent	B	Tini	Feed				50-75m
2011-04-19	06:53:18	2011-04-19 06:53:18	Sunny				True						River	0	0	1	1	0	Yes	Adjacent	B	Tono	Feed				50-75m
2011-04-19	07:02:52	2011-04-19 07:02:52	Sunny				True						River	0	0	1	1	0	Yes	Adjacent	B	Tono	Feed				50-75m
2011-04-19	07:22:24	2011-04-19 07:22:24	Sunny				True						River	0	0	1	1	0	Yes	Adjacent	B	Tono	Feed				25-50m
2011-04-19	07:22:44	2011-04-19 07:22:44	Sunny				True						River	0	0	1	1	0	Yes	Adjacent	B	Tini	Feed				50-75m
2011-04-19	07:42:36	2011-04-19 07:42:36	Sunny	-7.72767	107.893		True						River	0	0	1	1	0	Yes	Distant	B	Tono	Feed				50-75m	5.5
2011-04-19	07:52:17	2011-04-19 07:52:17	Sunny	-7.72797	107.892		True						River	0	0	1	1	0	Yes	Distant	B	Tono	Feed				50-75m	5.4
2011-04-27	06:22:32	2011-04-27 06:22:32	Partly Cloudy	-7.73053	107.894	True	True	True	True				A River	0	0	1	1	0	Yes	Not Applicable	A	Amelia	Feed				50-75m	4.9
2011-04-27	06:31:36	2011-04-27 06:31:36	Partly Cloudy	-7.73087	107.894	True	True	True	True				River	0	0	1	1	0	Yes	Not Applicable	A	Amelia	Feed				50-75m	4.4	-34.7
2011-04-27	06:42:51	2011-04-27 06:42:51	Partly Cloudy	-7.73067	107.894	True	True	True	True				A River	0	0	1	1	0	Yes	Not Applicable	A	Amelia	Feed				50-75m	4.2	-39.2
2011-04-27	06:51:33	2011-04-27 06:51:33	Partly Cloudy	-7.73085	107.894	True	True	True	True				A River	0	0	1	1	0	Yes	Not Applicable	A	Amelia	Feed				50-75m	4.1	-39
2011-04-27	13:21:49	2011-04-27 13:21:49	Cloudy	-7.73072	107.895	True	True	True	True				A River	0	0	1	1	0	Yes	Not Applicable	A	Amelia	Feed				50-75m	5.2
2011-04-27	14:22:28	2011-04-27 14:22:28	Cloudy	-7.73109	107.894	True	True	True	True				A River	0	0	1	1	0	Yes	Not Applicable	A	Amelia	Feed				75-100m	2.2	8.2
2011-04-28	06:31:35	2011-04-28 06:31:35	Cloudy	-7.73112	107.895	True	True	True	True				A River	0	0	1	1	0	Yes	Not Applicable	A	Amelia	Feed				75-100m	6.8
2011-04-28	06:42:40	2011-04-28 06:42:40	Cloudy	-7.73105	107.895	True	True	True	True				A River	0	0	1	1	0	Yes	Not Applicable	A	Amelia	Feed				75-100m	6.9
2011-04-28	06:51:58	2011-04-28 06:51:58	Cloudy	-7.73097	107.894	True	True	True	True				A River	0	0	1	1	0	Yes	Not Applicable	A	Amelia	Feed				75-100m	6.7
2011-04-28	14:01:45	2011-04-28 14:01:45	Partly Cloudy	-7.73069	107.894	True	True	True	True				A River	0	2	1	3	1	Yes	Not Applicable	A	Amelia	Feed				75-100m	7.1
2011-04-29	06:22:39	2011-04-29 06:22:39	Partly Cloudy	-7.73105	107.894	True	True	True	True				A River	0	0	1	1	0	Yes	Not Applicable	A	Amelia	Feed				75-100m	5.1	17.3
2011-04-29	08:13:18	2011-04-29 08:13:18	Partly Cloudy	-7.73053	107.894	True	True	True	True				A River	0	0	1	1	0	Yes	Not Applicable	A	Amelia	Feed				75-100m	4.8
2011-04-30	06:23:01	2011-04-30 06:23:01	Partly Cloudy			True	True	True	True				A River	0	0	1	1	0	Yes	Not Applicable	A	Amelia	Feed				75-100m
2011-04-30	06:33:00	2011-04-30 06:33:00	Partly Cloudy	-7.73087	107.894	True	True	True	True				A River	0	0	1	1	0	Yes	Not Applicable	A	Amelia	Feed				75-100m	4.3	22.3
2011-05-01	06:24:19	2011-05-01 06:24:19	Cloudy	-7.73098	107.894	True	True	True	True				A River	0	0	1	1	0	Yes	Not Applicable	A	Amelia	Feed				75-100m	4.3	15.1
2011-05-01	06:31:23	2011-05-01 06:31:23	Cloudy	-7.73108	107.894	True	True	True	True				A River	0	0	1	1	0	Yes	Not Applicable	A	Amelia	Feed				75-100m	4.7
2011-05-02	06:28:06	2011-05-02 06:28:06	Partly Cloudy			True	True	True	True				A River	0	0	1	1	0	Yes	Not Applicable	A	Amelia	Feed				75-100m
2011-05-02	06:39:04	2011-05-02 06:39:04	Partly Cloudy	-7.73104	107.894	True	True	True	True				A River	0	0	1	1	0	Yes	Not Applicable	A	Amelia	Feed				75-100m	5.1	-15
2011-05-03	06:17:14	2011-05-03 06:17:14	Partly Cloudy	-7.73119	107.894	True	True	True	True				A River	0	0	1	1	0	Yes	Not Applicable	A	Amelia	Feed				75-100m	4.7
2011-05-03	06:57:46	2011-05-03 06:57:46	Sunny	-7.7311	107.894	True	True	True	True				A River	0	0	1	1	0	Yes	Not Applicable	A	Amelia	Feed				100+m	4.7
2011-05-03	08:06:48	2011-05-03 08:06:48	Sunny	-7.73098	107.894	True	True	True	True				A River	0	0	1	1	0	Yes	Not Applicable	A	Amelia	Feed				75-100m	4	63.4
2011-05-03	08:16:51	2011-05-03 08:16:51	Sunny	-7.73089	107.894	True	True	True	True				A River	0	0	1	1	0	Yes	Not Applicable	A	Amelia	Feed				75-100m	3.2	17.9
2011-05-03	08:27:00	2011-05-03 08:27:00	Sunny	-7.73195	107.894	True	True	True	True				A River	0	0	1	1	0	Yes	Not Applicable	A	Amelia	Feed				75-100m	4	104.2
2011-05-04	06:18:52	2011-05-04 06:18:52	Sunny	-7.73123	107.894	True	True	True	True				A River	0	0	1	1	0	Yes	Not Applicable	A	Amelia	Feed				75-100m	4.6
2011-05-04	06:28:41	2011-05-04 06:28:41	Sunny	-7.73111	107.894	True	True	True	True				A River	0	0	1	1	0	Yes	Not Applicable	A	Amelia	Feed				75-100m	4	65.4
2011-05-04	06:38:27	2011-05-04 06:38:27	Sunny	-7.73137	107.894	True	True	True	True				A River	0	0	1	1	0	Yes	Not Applicable	A	Amelia	Feed				75-100m	4	172.4
2011-05-04	13:08:24	2011-05-04 13:08:24	Partly Cloudy	-7.73103	107.894	True	True	True	True				A River	0	0	1	1	0	Yes	Not Applicable	A	Amelia	Feed				75-100m	4.5	30.8
2011-05-05	06:35:36	2011-05-05 06:35:36	Drizzle			True	True	True	True				A River	0	0	1	1	0	Yes	Not Applicable	A	Amelia	Feed				75-100m
2011-05-06	13:06:00	2011-05-06 13:06:00	Cloudy	-7.73104	107.894	True	True	True	True				A River	0	0	1	1	0	Yes	Not Applicable	A	Amelia	Feed				75-100m	3.3	35.6
2011-05-07	08:07:10	2011-05-07 08:07:10	Partly Cloudy	-7.73095	107.894	True	True	True	True				A River	0	0	1	1	0	Yes	Not Applicable	A	Amelia	Feed				75-100m	4.1	52.4
2011-05-10	07:11:37	2011-05-10 07:11:37	Sunny	-7.73108	107.894	True	True	True	True				A River	0	0	1	1	0	Yes	Not Applicable	A	Amelia	Feed				50-75m	3.7	43.1
2011-05-10	13:11:09	2011-05-10 13:11:09	Sunny	-7.72777	107.893			True					Waterfall	0	0	4	4	2	Yes	Adjacent	C	Jay	Feed				25-50m	4.3	-2.2
2011-05-15	14:00:57	2011-05-15 14:00:57	Cloudy	-7.72808	107.894			True					Waterfall	0	1	3	4	0	Yes	Same	C	Cika	Feed				75-100m	4.8
2011-05-15	14:01:06	2011-05-15 14:01:06	Cloudy					True					Waterfall	0	1	3	4	0	Yes	Same	C	Jay	Feed				75-100m
2011-05-15	14:01:13	2011-05-15 14:01:13	Cloudy					True					Waterfall	0	1	3	4	0	Yes	Same	C	Ann	Feed				75-100m
2011-05-16	06:43:50	2011-05-16 06:43:50	Partly Cloudy	-7.73128	107.895				True				D-Path	1	0	1	2	0	Yes	Adjacent	D	Adult Male	Feed				100+m	5.1
2011-05-16	06:51:42	2011-05-16 06:51:42	Partly Cloudy	-7.73156	107.895				True				D-Path	0	0	1	1	0	Yes	Distant	D	Adult Male	Feed				100+m	4.7	16.3
2011-05-23	07:47:28	2011-05-23 07:47:28	Partly Cloudy						True				D-Path	0	0	1	1	0	Yes	Adjacent	D	Adult Female	Feed				0-25m
2011-05-23	07:47:46	2011-05-23 07:47:46	Partly Cloudy						True				D-Path	0	0	1	1	0	Yes	Adjacent	D	Sub Adult	Feed				0-25m
2011-05-23	07:57:17	2011-05-23 07:57:17	Partly Cloudy	-7.7329	107.895				True	True			D-Path	0	0	1	1	0	Yes	Same	D	Adult Male	Feed				25-50m	6.5
2011-05-23	07:57:47	2011-05-23 07:57:47	Partly Cloudy						True	True			D-Path	0	0	1	1	0	Yes	Same	D	Sub Adult	Feed				25-50m
2011-05-23	08:11:51	2011-05-23 08:11:51	Partly Cloudy						True				D-Path	0	0	1	1	0	Yes	Same	D	Adult Female	Feed				25-50m
2011-05-30	06:39:12	2011-05-30 06:39:12	Partly Cloudy	-7.73254	107.893	True		True	True				A River	0	2	2	4	1	Yes	Contact	A	Amelia	Feed				100+m	2.6	-16.8
2011-05-30	07:10:08	2011-05-30 07:10:08	Partly Cloudy	-7.73235	107.893	True		True	True	True			A River	1	2	1	4	0	Yes	Not Applicable	A	Amelia	Feed				50-75m	2.4	38.3
2011-05-30	15:30:38	2011-05-30 15:30:38	Sunny	-7.72833	107.895		True	True					River	0	0	1	1	0	Yes	Same	C	Cika	Feed				50-75m	6.8
2011-05-30	15:31:07	2011-05-30 15:31:07	Sunny				True	True					River	0	0	1	1	0	Yes	Same	C	Jay	Feed				50-75m
2011-05-31	06:55:36	2011-05-31 06:55:36	Cloudy			True							A River	0	0	1	1	0	Yes	Not Applicable	A	Amelia	Feed				50-75m
2011-06-01	06:55:13	2011-06-01 06:55:13	Partly Cloudy						True				D-Path	0	0	1	1	0	Yes	Same	D	Adult Female	Feed				0-25m
2011-06-01	06:55:25	2011-06-01 06:55:25	Partly Cloudy						True				D-Path	0	0	1	1	0	Yes	Same	D	Sub Adult	Feed				0-25m
2011-06-01	07:45:20	2011-06-01 07:45:20	Partly Cloudy						True				D-Path	0	0	1	1	0	Yes	Same	D	Adult Male	Feed				25-50m
2011-06-01	07:45:33	2011-06-01 07:45:33	Partly Cloudy						True				D-Path	0	0	1	1	0	Yes	Same	D	Adult Female	Feed				25-50m
2011-06-01	08:06:10	2011-06-01 08:06:10	Partly Cloudy						True				D-Path	0	0	1	1	0	Yes	Distant	D	Adult Male	Feed				25-50m
2011-06-01	08:16:03	2011-06-01 08:16:03	Partly Cloudy						True				D-Path	0	0	1	1	0	Yes	Same	D	Adult Male	Feed				25-50m
2011-06-01	08:16:25	2011-06-01 08:16:25	Partly Cloudy						True				D-Path	0	0	1	1	0	Yes	Same	D	Adult Female	Feed				25-50m
2011-06-01	08:16:50	2011-06-01 08:16:50	Partly Cloudy						True				D-Path	0	0	1	1	0	Yes	Same	D	Sub Adult	Feed				25-50m
2011-06-01	08:26:25	2011-06-01 08:26:25	Partly Cloudy						True				D-Path	0	0	1	1	0	Yes	Same	D	Adult Female	Feed				25-50m
2011-06-02	08:01:46	2011-06-02 08:01:46	Drizzle	-7.7317	107.895				True				D-Path	0	0	1	1	0	Yes	Adjacent	D	Adult Male	Feed				0-25m	3.6	-5.7
2011-06-02	08:22:25	2011-06-02 08:22:25	Drizzle						True				D-Path	0	0	1	1	0	Yes	Adjacent	D	Adult Female	Feed				0-25m
2011-06-02	08:31:41	2011-06-02 08:31:41	Drizzle						True				D-Path	0	0	1	1	0	Yes	Adjacent	D	Adult Female	Feed				0-25m
2011-06-02	08:42:21	2011-06-02 08:42:21	Drizzle						True				D-Path	0	0	1	1	0	Yes	Same	D	Sub Adult	Feed				0-25m
2011-06-03	06:21:12	2011-06-03 06:21:12	Partly Cloudy					True					Waterfall	3	0	2	5	1	Yes	Same	C	Cika	Feed				0-25m
2011-06-03	06:22:19	2011-06-03 06:22:19	Partly Cloudy					True					Waterfall	3	0	2	5	1	Yes	Same	C	Ann	Feed				0-25m
2011-06-03	09:10:39	2011-06-03 09:10:39	Partly Cloudy						True				D-Path	0	0	1	1	0	Yes	Adjacent	D	Adult Female	Feed				75-100m
2011-06-05	06:30:36	2011-06-05 06:30:36	Cloudy						True				D-Path	0	0	1	1	0	Yes	Same	D	Adult Male	Feed				25-50m
2011-06-05	06:30:45	2011-06-05 06:30:45	Cloudy						True				D-Path	0	0	1	1	0	Yes	Same	D	Adult Female	Feed				25-50m
2011-06-05	06:30:55	2011-06-05 06:30:55	Cloudy						True				D-Path	0	0	1	1	0	Yes	Same	D	Sub Adult	Feed				25-50m
2011-06-05	06:50:12	2011-06-05 06:50:12	Cloudy						True				D-Path	0	0	1	1	0	Yes	Adjacent	D	Adult Male	Feed				0-25m
2011-06-05	06:50:38	2011-06-05 06:50:38	Cloudy						True				D-Path	0	0	1	1	0	Yes	Adjacent	D	Sub Adult	Feed				0-25m
2011-06-05	07:00:47	2011-06-05 07:00:47	Cloudy						True				D-Path	0	0	1	1	0	Yes	Same	D	Sub Adult	Feed				0-25m
2011-06-05	07:30:17	2011-06-05 07:30:17	Cloudy						True				D-Path	0	0	1	1	0	Yes	Adjacent	D	Adult Female	Feed				0-25m
2011-06-05	08:30:24	2011-06-05 08:30:24	Cloudy	-7.7314	107.895				True				D-Path	0	0	1	1	0	Yes	Same	D	Adult Male	Feed				75-100m	4.3	0.7
2011-06-05	08:30:36	2011-06-05 08:30:36	Cloudy						True				D-Path	0	0	1	1	0	Yes	Same	D	Adult Female	Feed				75-100m
2011-06-05	08:30:47	2011-06-05 08:30:47	Cloudy						True				D-Path	0	0	1	1	0	Yes	Same	D	Sub Adult	Feed				75-100m
2011-06-06	10:31:36	2011-06-06 10:31:36	Sunny					True	True				D-Path	0	0	1	1	0	Yes	Adjacent	C	Jay	Feed				25-50m
2011-06-06	10:50:28	2011-06-06 10:50:28	Sunny					True	True				D-Path	0	0	1	1	0	Yes	Adjacent	C	Cika	Feed				50-75m
2011-06-06	11:04:03	2011-06-06 11:04:03	Partly Cloudy					True	True				D-Path	0	0	1	1	0	Yes	Same	C	Jay	Feed				0-25m
2011-06-06	11:04:15	2011-06-06 11:04:15	Partly Cloudy					True	True				D-Path	0	0	1	1	0	Yes	Same	C	Ann	Feed				0-25m
2011-06-07	15:20:26	2011-06-07 15:20:26	Sunny	-7.72846	107.894			True					Waterfall	1	0	2	3	2	Yes	Same	C	Cika	Feed				25-50m	4.4
2011-06-07	15:31:01	2011-06-07 15:31:01	Sunny	-7.7283	107.894			True					D-Path	0	0	1	1	0	Yes	Same	C	Cika	Feed				25-50m	4.3
2011-06-07	15:31:24	2011-06-07 15:31:24	Sunny					True					D-Path	0	0	1	1	0	Yes	Same	C	Ann	Feed				25-50m
2011-06-07	15:40:07	2011-06-07 15:40:07	Sunny					True					D-Path	0	0	1	1	0	Yes	Same	C	Cika	Feed				0-25m
2011-06-08	07:40:40	2011-06-08 07:40:40	Sunny						True				D-Path	0	0	1	1	0	Yes	Same	D	Sub Adult	Feed				0-25m
2011-06-10	07:31:54	2011-06-10 07:31:54	Sunny						True				D-Path	0	0	1	1	0	Yes	Same	D	Sub Adult	Feed				0-25m
2011-06-10	07:41:10	2011-06-10 07:41:10	Sunny						True				D-Path	0	0	1	1	0	Yes	Same	D	Adult Female	Feed				0-25m
2011-06-10	07:41:22	2011-06-10 07:41:22	Sunny						True				D-Path	0	0	1	1	0	Yes	Same	D	Sub Adult	Feed				0-25m
2011-06-10	07:51:05	2011-06-10 07:51:05	Sunny						True				D-Path	0	0	1	1	0	Yes	Adjacent	D	Adult Male	Feed				25-50m
2011-06-10	09:40:35	2011-06-10 09:40:35	Sunny	-7.72811	107.893			True					Waterfall	3	0	1	4	0	Yes	Same	C	Cika	Feed				25-50m	8.4	76.3
2011-06-10	09:40:51	2011-06-10 09:40:51	Sunny					True					Waterfall	3	0	1	4	0	Yes	Same	C	Jay	Feed				25-50m
2011-06-10	09:40:58	2011-06-10 09:40:58	Sunny					True					Waterfall	3	0	1	4	0	Yes	Same	C	Ann	Feed				25-50m
2011-06-10	09:50:01	2011-06-10 09:50:01	Sunny					True					Waterfall	3	0	1	4	0	Yes	Same	C	Cika	Feed				25-50m
2011-06-10	09:50:11	2011-06-10 09:50:11	Sunny					True					Waterfall	3	0	1	4	0	Yes	Same	C	Jay	Feed				25-50m
2011-06-11	11:11:16	2011-06-11 11:11:16	Sunny					True					Waterfall	0	1	3	4	2	Yes	Not Visible	C	Cika	Feed				25-50m
2011-06-11	13:10:53	2011-06-11 13:10:53	Sunny					True					Waterfall	0	0	1	1	0	Yes	Distant	C	Jay	Feed				25-50m
2011-06-11	13:12:20	2011-06-11 13:12:20	Sunny	-7.72816	107.893			True					Waterfall	3	0	1	4	3	Yes	Same	C	Jay	Feed				25-50m	5.6	22.9
2011-06-11	16:01:13	2011-06-11 16:01:13	Sunny				True	True					River	0	0	3	3	0	Yes	Distant	C	Jay	Feed				25-50m
2011-06-13	10:13:39	2011-06-13 10:13:39	Partly Cloudy			True			True	True			D-Path	0	0	1	1	0	Yes	Same	D	Adult Female	Feed				0-25m
2011-06-13	10:23:47	2011-06-13 10:23:47	Partly Cloudy			True			True	True			D-Path	0	0	1	1	0	Yes	Same	D	Sub Adult	Feed				0-25m
2011-06-13	10:33:15	2011-06-13 10:33:15	Partly Cloudy	-7.73235	107.894	True			True	True			D-Path	0	0	1	1	0	Yes	Same	D	Adult Male	Feed				0-25m	4.7
2011-06-13	10:33:27	2011-06-13 10:33:27	Partly Cloudy			True			True	True			D-Path	0	0	1	1	0	Yes	Same	D	Adult Female	Feed				0-25m
2011-06-13	10:33:39	2011-06-13 10:33:39	Partly Cloudy			True			True	True			D-Path	0	0	1	1	0	Yes	Same	D	Sub Adult	Feed				0-25m
2011-06-13	10:53:47	2011-06-13 10:53:47	Partly Cloudy						True				D-Path	0	0	1	1	0	Yes	Same	D	Adult Female	Feed				0-25m
2011-06-13	10:53:57	2011-06-13 10:53:57	Partly Cloudy						True				D-Path	0	0	1	1	0	Yes	Same	D	Sub Adult	Feed				0-25m
2011-06-13	11:12:47	2011-06-13 11:12:47	Partly Cloudy	-7.73246	107.895	True			True	True			D-Path	0	0	1	1	0	Yes	Same	D	Adult Female	Feed				0-25m	2.8	46
2011-06-13	11:13:11	2011-06-13 11:13:11	Partly Cloudy			True			True	True			D-Path	0	0	1	1	0	Yes	Same	D	Sub Adult	Feed				0-25m
2011-06-13	11:33:29	2011-06-13 11:33:29	Partly Cloudy			True			True	True			D-Path	0	0	1	1	0	Yes	Same	D	Adult Female	Feed				0-25m
2011-06-13	11:33:41	2011-06-13 11:33:41	Partly Cloudy			True			True	True			D-Path	0	0	1	1	0	Yes	Same	D	Sub Adult	Feed				0-25m
2011-06-13	11:43:12	2011-06-13 11:43:12	Partly Cloudy			True			True	True			D-Path	0	0	1	1	0	Yes	Same	D	Adult Female	Feed				0-25m
2011-06-13	11:53:26	2011-06-13 11:53:26	Partly Cloudy			True			True	True			D-Path	0	0	1	1	0	Yes	Adjacent	D	Sub Adult	Feed				0-25m
2011-06-14	07:49:49	2011-06-14 07:49:49	Partly Cloudy				True	True					River	0	0	1	1	0	Yes	Same	B	Tini	Feed				0-25m
2011-06-14	07:49:59	2011-06-14 07:49:59	Partly Cloudy				True	True					River	0	0	1	1	0	Yes	Same	B	Tono	Feed				0-25m
2011-06-17	07:20:48	2011-06-17 07:20:48	Sunny	-7.73192	107.891	True							A River	0	0	1	1	0	Yes	Not Applicable	A	Amelia	Feed				25-50m	6.7	645.8
2011-06-17	07:40:23	2011-06-17 07:40:23	Sunny			True							A River	0	0	1	1	0	Yes	Not Applicable	A	Amelia	Feed				25-50m
2011-06-17	07:50:40	2011-06-17 07:50:40	Sunny			True							A River	0	0	1	1	0	Yes	Not Applicable	A	Amelia	Feed				25-50m
2011-06-17	08:00:30	2011-06-17 08:00:30	Sunny			True							A River	0	0	1	1	0	Yes	Not Applicable	A	Amelia	Feed				25-50m
2011-06-17	15:30:28	2011-06-17 15:30:28	Sunny	-7.72997	107.894	True							A River	0	0	1	1	0	Yes	Not Applicable	A	Amelia	Feed				50-75m	4.2	42.5
2011-06-17	15:42:22	2011-06-17 15:42:22	Sunny			True							A River	0	0	1	1	0	Yes	Not Applicable	A	Amelia	Feed				50-75m
2011-06-18	06:21:03	2011-06-18 06:21:03	Partly Cloudy				True						Cliff	2	0	1	3	0	Yes	Distant	B	Tono	Feed				25-50m
2011-06-18	07:11:08	2011-06-18 07:11:08	Sunny				True	True					River	0	0	1	1	0	Yes	Same	B	Tono	Feed				25-50m
2011-06-21	10:05:43	2011-06-21 10:05:43	Sunny					True					Waterfall	3	1	3	7	1	Yes	Adjacent	C	Cika	Feed				25-50m
2011-06-21	10:06:15	2011-06-21 10:06:15	Sunny					True					Waterfall	3	1	3	7	1	Yes	Adjacent	C	Ann	Feed				25-50m
2011-06-21	10:49:01	2011-06-21 10:49:01	Partly Cloudy	-7.72857	107.893			True					Waterfall	0	0	3	3	0	Yes	Same	C	Cika	Feed				25-50m	5.5
2011-06-21	11:09:24	2011-06-21 11:09:24	Sunny					True					Waterfall	2	0	4	6	2	Yes	Distant	C	Cika	Feed				25-50m
2011-06-21	11:09:53	2011-06-21 11:09:53	Sunny					True					Waterfall	2	0	4	6	2	Yes	Distant	C	Ann	Feed				25-50m
2011-06-22	06:30:08	2011-06-22 06:30:08	Sunny	-7.72946	107.895	True							A River	0	0	1	1	0	Yes	Not Applicable	A	Amelia	Feed				25-50m	5.6
2011-06-22	06:39:40	2011-06-22 06:39:40	Sunny			True							A River	0	0	1	1	0	Yes	Not Applicable	A	Amelia	Feed				25-50m
2011-06-22	07:09:56	2011-06-22 07:09:56	Sunny			True							A River	0	0	1	1	0	Yes	Not Applicable	A	Amelia	Feed				25-50m
2011-06-22	15:44:26	2011-06-22 15:44:26	Partly Cloudy					True					Waterfall	0	0	3	3	0	Yes	Adjacent	C	Cika	Feed				50-75m
2011-06-22	15:50:31	2011-06-22 15:50:31	Partly Cloudy					True					Waterfall	0	0	2	2	0	Yes	Adjacent	C	Cika	Feed				75-100m
2010-08-13	11:48:08			-7.72856	107.893	True	True	True					River	0	0	2	2	0	Yes	Not Applicable	A	Amelia	Feed				0-25m			107.893

## Sheet: scan with accuracy ABC.csv
Date	Time	datetime	Weather	Latitude	Longitude	A	B	C	D	E	F	G	Location	Tourist	Locals	Researchers	totalhumans	BehaviorH	GibbonsPresent	GroupSpread	Group	Individual	Behavior	Partner	VigToward	AggressionToward	Distance	Accuracy	Altitude
2010-08-25	15:22:55	2010-08-25 15:22:55		-7.72867	107.894	True	True	True					River	0	0	1	1	0	Yes	Not Applicable	A	Amelia	Rest - Sleep				25-50m	4.9
2010-08-25	15:32:46	2010-08-25 15:32:46		-7.72893	107.893	True	True	True					River	0	0	1	1	0	Yes	Not Applicable	A	Amelia	Feed				25-50m	4.1	102.5
2010-08-25	15:43:08	2010-08-25 15:43:08		-7.72947	107.894	True	True	True					River	0	0	1	1	0	Yes	Not Applicable	A	Amelia	Feed				25-50m	4.5
2010-08-25	15:52:52	2010-08-25 15:52:52		-7.72923	107.894	True	True	True					River	0	0	1	1	0	Yes	Not Applicable	A	Amelia	Feed				25-50m	4.4	122.8
2010-08-26	16:22:49	2010-08-26 16:22:49		-7.72977	107.895	True	True	True					River	0	0	1	1	0	Yes	Not Applicable	A	Amelia	Feed				25-50m	5.4
2010-09-02	08:02:59	2010-09-02 08:02:59		-7.7274	107.893		True						Overlook	0	0	1	1	0	Yes	Not Visible	B	Tini	Vocalize				100+m	5.3
2010-09-02	08:03:06	2010-09-02 08:03:06					True						Overlook	0	0	1	1	0	Yes	Not Visible	B	Tono	Vocalize				100+m
2010-09-02	08:13:19	2010-09-02 08:13:19		-7.72719	107.893		True						Overlook	0	0	1	1	0	Yes	Not Visible	B	Tini	Vocalize				100+m	5.8
2010-09-02	08:23:04	2010-09-02 08:23:04		-7.72731	107.892		True						Overlook	0	0	1	1	0	Yes	Not Visible	B	Tini	Vocalize				100+m	6.5
2010-09-02	08:23:13	2010-09-02 08:23:13					True						Overlook	0	0	1	1	0	Yes	Not Visible	B	Tono	Vocalize				100+m
2010-09-02	08:33:47	2010-09-02 08:33:47		-7.72691	107.892		True						Path	0	0	1	1	0	Yes	Not Visible	B	Tini	Vocalize				100+m	5.8
2010-09-04	15:49:48	2010-09-04 15:49:48		-7.72813	107.891	True	True	True					River	0	0	2	2	0	Yes	Not Applicable	A	Amelia	Rest - Still				25-50m	4.7	-234.6
2010-09-04	16:00:16	2010-09-04 16:00:16		-7.72904	107.893	True	True	True					River	0	0	2	2	0	Yes	Not Applicable	A	Amelia	Feed				25-50m	4.6	107.4
2010-09-26	07:10:46	2010-09-26 07:10:46	Partly Cloudy	-7.72837	107.892		True						Cliff	0	0	4	4	0	Yes	Same	B	Tono	Feed				25-50m	2.5	88.8
2010-09-27	07:04:58	2010-09-27 07:04:58	Cloudy	-7.72746	107.892		True						Shelters	1	1	2	4	2	Yes	Distant	B	Tono	Travel				50-75m	4.8
2010-09-27	07:05:27	2010-09-27 07:05:27	Cloudy				True						Shelters	1	1	2	4	2	Yes	Distant	B	Udian	Travel				100+m
2010-09-28	07:04:44	2010-09-28 07:04:44	Cloudy	-7.7272	107.893		True	True					River	0	0	2	2	0	Yes	Not Visible	B	Tini	Vocalize				100+m	6.1
2010-09-28	07:04:51	2010-09-28 07:04:51	Cloudy				True	True					River	0	0	2	2	0	Yes	Not Visible	C	Ann	Vocalize				100+m
2010-09-28	07:15:55	2010-09-28 07:15:55	Cloudy	-7.72712	107.893		True	True					River	1	0	2	3	1	Yes	Not Visible	B	Tini	Vocalize				100+m	6.8	56.9
2010-09-28	07:16:04	2010-09-28 07:16:04	Cloudy				True	True					River	1	0	2	3	1	Yes	Not Visible	C	Ann	Vocalize				100+m
2010-09-28	07:44:39	2010-09-28 07:44:39	Cloudy	-7.72721	107.893		True	True					River	0	0	1	1	0	Yes	Not Visible	B	Tini	Vocalize				100+m	5.6
2010-09-28	07:44:48	2010-09-28 07:44:48	Cloudy				True	True					River	0	0	1	1	0	Yes	Not Visible	B	Tono	Travel				100+m
2010-09-28	08:06:39	2010-09-28 08:06:39	Drizzle	-7.72708	107.893		True	True					River	0	0	1	1	0	Yes	Not Visible	B	Tini	Not Visible				100+m	6
2010-09-28	08:06:48	2010-09-28 08:06:48	Drizzle				True	True					River	0	0	1	1	0	Yes	Not Visible	B	Udian	Not Visible				100+m
2010-10-22	08:58:16	2010-10-22 08:58:16	Sunny	-7.72649	107.892		True	True					River	0	0	1	1	0	Yes	Not Visible	B	Tini	Vocalize				100+m	3.7	218.9
2010-10-22	08:58:19	2010-10-22 08:58:19	Sunny				True	True					River	0	0	1	1	0	Yes	Not Visible	C	Ann	Vocalize				100+m
2010-10-24	06:24:51	2010-10-24 06:24:51	Partly Cloudy	-7.72637	107.893		True	True					River	0	0	2	2	0	Yes	Not Visible	B	Tini	Rest - Still				25-50m	6.6
2010-10-24	06:25:05	2010-10-24 06:25:05	Partly Cloudy				True	True					River	0	0	2	2	0	Yes	Not Visible	B	Udian	Not Visible				50-75m
2010-10-24	06:34:21	2010-10-24 06:34:21	Partly Cloudy	-7.72741	107.893		True	True					River	0	0	2	2	0	Yes	Not Visible	B	Tini	Rest - Still				25-50m	8	56.6
2010-10-24	06:44:16	2010-10-24 06:44:16	Partly Cloudy	-7.72811	107.893		True	True					River	0	0	2	2	0	Yes	Not Visible	B	Tini	Travel				25-50m	7.9
2010-10-24	06:44:23	2010-10-24 06:44:23	Partly Cloudy				True	True					River	0	0	2	2	0	Yes	Not Visible	B	Udian	Not Visible				50-75m
2010-10-24	06:54:45	2010-10-24 06:54:45	Partly Cloudy	-7.727	107.892		True	True					River	0	0	2	2	0	Yes	Adjacent	B	Tini	Travel				25-50m	7	185.6
2010-10-24	06:55:30	2010-10-24 06:55:30	Partly Cloudy				True	True					River	0	0	2	2	0	Yes	Adjacent	B	Udian	Not Visible				50-75m
2010-10-24	07:04:14	2010-10-24 07:04:14	Partly Cloudy	-7.72683	107.892		True	True					River	0	0	2	2	0	Yes	Not Visible	B	Tini	Not Visible				25-50m	4.3
2010-10-24	13:05:36	2010-10-24 13:05:36	Cloudy	-7.72776	107.893		True						Shelters	0	0	1	1	0	Yes	Not Visible	B	Tini	Rest - Still				25-50m	4.2	233
2010-10-24	13:05:42	2010-10-24 13:05:42	Cloudy				True						Shelters	0	0	1	1	0	Yes	Not Visible	B	Tono	Hang				25-50m
2010-10-24	13:14:40	2010-10-24 13:14:40	Cloudy	-7.72817	107.892		True						Cliff	0	0	1	1	0	Yes	Not Visible	B	Tono	Feed				0-25m	5.3
2010-10-24	13:14:51	2010-10-24 13:14:51	Cloudy				True						Cliff	0	0	1	1	0	Yes	Not Visible	B	Tini	Feed				0-25m
2010-10-24	13:24:07	2010-10-24 13:24:07	Cloudy	-7.72819	107.892		True						Cliff	0	0	1	1	0	Yes	Not Visible	B	Tini	Travel				0-25m	9.2	102.2
2010-10-24	13:24:14	2010-10-24 13:24:14	Cloudy				True						Cliff	0	0	1	1	0	Yes	Not Visible	B	Tono	Feed				0-25m
2010-10-24	13:34:23	2010-10-24 13:34:23	Cloudy	-7.72822	107.892		True						Cliff	0	0	1	1	0	Yes	Adjacent	B	Tini	Hang				0-25m	4.5
2010-10-24	13:34:46	2010-10-24 13:34:46	Cloudy				True						Cliff	0	0	1	1	0	Yes	Adjacent	B	Udian	Feed				25-50m
2010-10-24	13:44:12	2010-10-24 13:44:12	Cloudy	-7.7282	107.892		True						Cliff	0	0	1	1	0	Yes	Adjacent	B	Tini	Feed				0-25m	4.8
2010-10-24	13:44:20	2010-10-24 13:44:20	Cloudy				True						Cliff	0	0	1	1	0	Yes	Adjacent	B	Tono	Rest - Sleep				25-50m
2010-10-24	13:44:27	2010-10-24 13:44:27	Cloudy				True						Cliff	0	0	1	1	0	Yes	Adjacent	B	Udian	Not Visible				25-50m
2010-10-24	13:54:13	2010-10-24 13:54:13	Cloudy	-7.72824	107.891		True						Cliff	0	0	1	1	0	Yes	Adjacent	B	Tini	Feed				0-25m	4.9
2010-10-24	13:54:27	2010-10-24 13:54:27	Cloudy				True						Cliff	0	0	1	1	0	Yes	Adjacent	B	Udian	Feed				0-25m
2010-10-24	13:54:34	2010-10-24 13:54:34	Cloudy				True						Cliff	0	0	1	1	0	Yes	Adjacent	B	Tono	Not Visible				25-50m
2010-10-24	14:03:55	2010-10-24 14:03:55	Cloudy	-7.72828	107.892		True						Cliff	0	0	2	2	0	Yes	Not Visible	B	Tono	Travel				25-50m	4.3	132.6
2010-10-25	08:54:47	2010-10-25 08:54:47	Cloudy	-7.7279	107.893		True						Cliff	0	0	1	1	0	Yes	Same	B	Tini	Feed				0-25m	4.9	123.9
2010-10-25	08:54:54	2010-10-25 08:54:54	Cloudy				True						Cliff	0	0	1	1	0	Yes	Same	B	Tono	Feed				0-25m
2010-10-25	08:55:04	2010-10-25 08:55:04	Cloudy				True						Cliff	0	0	1	1	0	Yes	Same	B	Udian	Feed				25-50m
2010-10-25	09:05:54	2010-10-25 09:05:54	Cloudy	-7.72774	107.892		True						Cliff	0	0	1	1	0	Yes	Adjacent	B	Tini	Not Visible				0-25m	4.3
2010-10-25	09:06:08	2010-10-25 09:06:08	Cloudy				True						Cliff	0	0	1	1	0	Yes	Adjacent	B	Tono	Rest - Still				0-25m
2010-10-25	09:06:17	2010-10-25 09:06:17	Cloudy				True						Cliff	0	0	1	1	0	Yes	Adjacent	B	Udian	Feed				25-50m
2010-10-25	09:15:11	2010-10-25 09:15:11	Cloudy	-7.72769	107.892		True						Cliff	0	0	1	1	0	Yes	Not Visible	B	Tono	Rest - Still				25-50m	4.5
2010-10-26	13:30:40	2010-10-26 13:30:40	Cloudy	-7.72781	107.892		True						Shelters	0	0	1	1	0	Yes	Adjacent	B	Tini	Travel				25-50m	2.9	42
2010-10-26	13:30:50	2010-10-26 13:30:50	Cloudy				True						Shelters	0	0	1	1	0	Yes	Adjacent	B	Tono	Rest - Still				25-50m
2010-10-26	13:31:01	2010-10-26 13:31:01	Cloudy				True						Shelters	0	0	1	1	0	Yes	Adjacent	B	Udian	Travel				50-75m
2010-10-26	13:39:32	2010-10-26 13:39:32	Cloudy	-7.72815	107.892		True						Cliff	0	0	2	2	0	Yes	Not Visible	B	Tono	Feed				25-50m	3.4	53.9
2010-10-26	14:59:51	2010-10-26 14:59:51	Cloudy	-7.72831	107.892		True						Cliff	0	0	1	1	0	Yes	Not Visible	B	Tono	Feed				0-25m	4.8
2010-10-27	06:29:24	2010-10-27 06:29:24	Partly Cloudy	-7.72824	107.892		True						Cliff	0	0	1	1	0.5	Yes	Not Visible	B	Tono	Travel				25-50m	7.7
2010-10-27	06:29:34	2010-10-27 06:29:34	Partly Cloudy				True						Cliff	0	0	1	1	0.5	Yes	Not Visible	B	Udian	Travel				25-50m
2010-10-27	07:40:44	2010-10-27 07:40:44	Partly Cloudy	-7.72732	107.893		True	True					River	0	0	2	2	0	Yes	Same	B	Tini	Feed				0-25m	4.1	27.9
2010-10-27	07:40:51	2010-10-27 07:40:51	Partly Cloudy				True	True					River	0	0	2	2	0	Yes	Same	B	Tono	Feed				0-25m
2010-10-27	07:50:06	2010-10-27 07:50:06	Partly Cloudy	-7.72717	107.893		True	True					River	0	0	2	2	0	Yes	Not Visible	B	Tini	Not Visible				50-75m	7.9
2010-10-27	07:50:13	2010-10-27 07:50:13	Partly Cloudy				True	True					River	0	0	2	2	0	Yes	Not Visible	B	Tono	Not Visible				50-75m
2010-10-27	08:00:17	2010-10-27 08:00:17	Partly Cloudy	-7.72707	107.892		True	True					River	0	0	2	2	0	Yes	Distant	B	Tini	Vocalize				25-50m	5.6	93.9
2010-10-27	08:00:38	2010-10-27 08:00:38	Partly Cloudy				True	True					River	0	0	2	2	0	Yes	Distant	B	Tono	Vocalize				25-50m
2010-10-27	08:00:58	2010-10-27 08:00:58	Partly Cloudy				True	True					River	0	0	2	2	0	Yes	Distant	B	Udian	Not Visible				50-75m
2010-10-28	06:12:59	2010-10-28 06:12:59	Cloudy	-7.72797	107.891		True						Cliff	0	0	1	1	0	Yes	Adjacent	B	Tini	Feed				25-50m	5.4
2010-10-28	06:13:09	2010-10-28 06:13:09	Cloudy				True						Cliff	0	0	1	1	0	Yes	Adjacent	B	Tono	Feed				0-25m
2010-10-28	06:13:24	2010-10-28 06:13:24	Cloudy				True						Cliff	0	0	1	1	0	Yes	Adjacent	B	Udian	Feed				25-50m
2010-10-28	06:21:38	2010-10-28 06:21:38	Cloudy	-7.72812	107.892		True						Cliff	0	0	2	2	0.5	Yes	Same	B	Tini	Self groom				25-50m	4.8
2010-10-28	06:21:44	2010-10-28 06:21:44	Cloudy				True						Cliff	0	0	2	2	0.5	Yes	Same	B	Tono	Feed				25-50m
2010-10-28	06:22:03	2010-10-28 06:22:03	Cloudy				True						Cliff	0	0	2	2	0.5	Yes	Same	B	Udian	Feed				25-50m
2010-10-28	06:31:35	2010-10-28 06:31:35	Cloudy	-7.72821	107.892		True						Cliff	0	0	2	2	0	Yes	Adjacent	B	Tini	Travel				25-50m	3.5	73.7
2010-10-28	06:31:50	2010-10-28 06:31:50	Cloudy				True						Cliff	0	0	2	2	0	Yes	Adjacent	B	Tono	Travel				25-50m
2010-10-28	06:32:03	2010-10-28 06:32:03	Cloudy				True						Cliff	0	0	2	2	0	Yes	Adjacent	B	Udian	Travel				25-50m
2010-10-28	06:41:23	2010-10-28 06:41:23	Cloudy	-7.72791	107.892		True						Cliff	0	0	2	2	0	Yes	Same	B	Tini	Feed				25-50m	3.7	100.2
2010-10-28	06:41:30	2010-10-28 06:41:30	Cloudy				True						Cliff	0	0	2	2	0	Yes	Same	B	Tono	Feed				25-50m
2010-10-28	06:41:39	2010-10-28 06:41:39	Cloudy				True						Cliff	0	0	2	2	0	Yes	Same	B	Udian	Feed				25-50m
2010-10-28	06:51:17	2010-10-28 06:51:17	Cloudy	-7.72826	107.892		True						Cliff	0	0	2	2	0	Yes	Same	B	Tono	Feed				25-50m	4.1
2010-10-28	06:51:27	2010-10-28 06:51:27	Cloudy				True						Cliff	0	0	2	2	0	Yes	Same	B	Tini	Not Visible				25-50m
2010-10-28	06:51:50	2010-10-28 06:51:50	Cloudy				True						Cliff	0	0	2	2	0	Yes	Same	B	Udian	Not Visible				25-50m
2010-10-28	08:21:47	2010-10-28 08:21:47	Cloudy	-7.72818	107.892		True						Cliff	0	0	1	1	0	Yes	Not Visible	B	Tini	Feed				0-25m	7
2010-10-28	08:31:29	2010-10-28 08:31:29	Cloudy	-7.72819	107.892		True						Cliff	0	0	1	1	0	Yes	Not Visible	B	Tini	Travel				25-50m	2.6	83.1
2010-10-28	08:31:58	2010-10-28 08:31:58	Cloudy				True						Cliff	0	0	1	1	0	Yes	Not Visible	B	Udian	Rest - Still				25-50m
2010-10-28	08:41:23	2010-10-28 08:41:23	Cloudy	-7.72807	107.892		True						Cliff	0	0	1	1	0	Yes	Not Visible	B	Tono	Feed				0-25m	3.4	46.6
2010-10-28	08:51:22	2010-10-28 08:51:22	Cloudy	-7.72798	107.892		True						Cliff	0	0	1	1	0	Yes	Not Visible	B	Tono	Feed				25-50m	3.1	92.5
2010-10-28	09:03:27	2010-10-28 09:03:27	Cloudy	-7.72799	107.892		True						Shelters	0	0	1	1	0	Yes	Not Visible	B	Tono	Travel				25-50m	6.3
2010-10-28	09:12:06	2010-10-28 09:12:06	Cloudy	-7.72695	107.892		True						Path	0	0	1	1	0	Yes	Adjacent	B	Tini	Travel				50-75m	3.8	231.8
2010-10-28	09:12:13	2010-10-28 09:12:13	Cloudy				True						Path	0	0	1	1	0	Yes	Adjacent	B	Udian	Travel				25-50m
2010-10-28	09:12:29	2010-10-28 09:12:29	Cloudy				True						Path	0	0	1	1	0	Yes	Adjacent	B	Tono	Travel				25-50m
2010-10-28	10:04:33	2010-10-28 10:04:33	Partly Cloudy	-7.72747	107.893		True	True					River	0	0	2	2	0	Yes	Distant	B	Tono	Travel				50-75m	4.4
2010-10-28	10:04:42	2010-10-28 10:04:42	Partly Cloudy				True	True					River	0	0	2	2	0	Yes	Distant	B	Tini	Travel				25-50m
2010-10-28	10:04:49	2010-10-28 10:04:49	Partly Cloudy				True	True					River	0	0	2	2	0	Yes	Distant	B	Udian	Travel				25-50m
2010-10-28	10:11:57	2010-10-28 10:11:57	Partly Cloudy	-7.72729	107.893		True	True					River	0	0	2	2	0	Yes	Not Visible	B	Tono	Travel				50-75m	5.4	39.6
2010-10-30	09:38:23	2010-10-30 09:38:23	Cloudy	-7.72777	107.892		True						Shelters	0	0	1	1	0	Yes	Not Visible	B	Tono	Rest - Still				25-50m	6
2010-10-30	09:48:43	2010-10-30 09:48:43	Cloudy	-7.72803	107.892		True						Shelters	0	0	2	2	0	Yes	Not Visible	B	Tono	Vigilance		Unknown		25-50m	6.1
2010-10-30	10:00:39	2010-10-30 10:00:39	Cloudy	-7.72781	107.892		True						Shelters	0	0	2	2	0	Yes	Distant	B	Tono	Not Visible				25-50m	6.1	66
2010-10-30	10:02:14	2010-10-30 10:02:14	Cloudy				True						Shelters	0	0	2	2	0	Yes	Distant	B	Tini	Vigilance		General		0-25m
2010-10-30	10:08:38	2010-10-30 10:08:38	Rain	-7.72748	107.891		True						Shelters	0	0	2	2	0	Yes	Not Visible	B	Tini	Travel				25-50m	8.1	59.2
2010-10-30	10:28:44	2010-10-30 10:28:44	Rain	-7.7278	107.892		True						Shelters	0	0	2	2	0	Yes	Distant	B	Tini	Not Visible				50-75m	5.1	93.7
2010-10-30	10:28:52	2010-10-30 10:28:52	Rain				True						Shelters	0	0	2	2	0	Yes	Distant	B	Tono	Not Visible				50-75m
2010-10-30	10:29:02	2010-10-30 10:29:02	Rain				True						Shelters	0	0	2	2	0	Yes	Distant	B	Udian	Not Visible				100+m
2010-10-30	10:38:52	2010-10-30 10:38:52	Rain	-7.72812	107.892		True						Cliff	0	0	2	2	0	Yes	Same	B	Tini	Feed				0-25m	5.4	140.9
2010-10-30	10:39:00	2010-10-30 10:39:00	Rain				True						Cliff	0	0	2	2	0	Yes	Same	B	Tono	Feed				0-25m
2010-10-30	10:39:06	2010-10-30 10:39:06	Rain				True						Cliff	0	0	2	2	0	Yes	Same	B	Udian	Feed				25-50m
2010-10-30	10:48:33	2010-10-30 10:48:33	Rain	-7.72808	107.892		True						Cliff	0	0	2	2	0	Yes	Same	B	Tono	Feed				25-50m	5.9
2010-10-30	10:48:41	2010-10-30 10:48:41	Rain				True						Cliff	0	0	2	2	0	Yes	Same	B	Tini	Feed				25-50m
2010-10-30	10:48:57	2010-10-30 10:48:57	Rain				True						Cliff	0	0	2	2	0	Yes	Same	B	Udian	Not Visible				25-50m
2010-10-30	10:59:19	2010-10-30 10:59:19	Rain	-7.72828	107.892		True						Cliff	0	0	2	2	0	Yes	Same	B	Tini	Rest - Sleep				25-50m	4.4
2010-10-30	10:59:26	2010-10-30 10:59:26	Rain				True						Cliff	0	0	2	2	0	Yes	Same	B	Tono	Feed				25-50m
2010-10-30	10:59:39	2010-10-30 10:59:39	Rain				True						Cliff	0	0	2	2	0	Yes	Same	B	Udian	Not Visible				25-50m
2010-10-30	11:08:26	2010-10-30 11:08:26	Drizzle	-7.72812	107.892		True						Cliff	0	0	2	2	0	Yes	Same	B	Tini	Feed				0-25m	4.4
2010-10-30	11:08:45	2010-10-30 11:08:45	Drizzle				True						Cliff	0	0	2	2	0	Yes	Same	B	Tono	Travel				25-50m
2010-10-30	11:08:56	2010-10-30 11:08:56	Drizzle				True						Cliff	0	0	2	2	0	Yes	Same	B	Udian	Not Visible				25-50m
2010-10-30	11:18:41	2010-10-30 11:18:41	Cloudy	-7.7282	107.892		True						Cliff	0	0	2	2	0	Yes	Adjacent	B	Tini	Feed				0-25m	4.3
2010-10-30	11:18:48	2010-10-30 11:18:48	Cloudy				True						Cliff	0	0	2	2	0	Yes	Adjacent	B	Udian	Feed				25-50m
2010-10-30	11:19:15	2010-10-30 11:19:15	Cloudy				True						Cliff	0	0	2	2	0	Yes	Adjacent	B	Tono	Not Visible				25-50m
2010-10-30	11:28:48	2010-10-30 11:28:48	Cloudy	-7.7279	107.892		True						Cliff	0	0	2	2	0	Yes	Not Visible	B	Udian	Feed				25-50m	4.3
2010-10-30	11:28:56	2010-10-30 11:28:56	Cloudy				True						Cliff	0	0	2	2	0	Yes	Not Visible	B	Tini	Feed				25-50m
2010-10-30	11:40:54	2010-10-30 11:40:54	Cloudy	-7.72792	107.891		True						Cliff	0	0	1	1	0	Yes	Not Visible	B	Tini	Feed				25-50m	4.3
2010-10-30	11:41:01	2010-10-30 11:41:01	Cloudy				True						Cliff	0	0	1	1	0	Yes	Not Visible	B	Udian	Feed				25-50m
2010-10-30	11:50:53	2010-10-30 11:50:53	Cloudy	-7.72825	107.892		True						Cliff	0	0	1	1	0	Yes	Not Visible	B	Tono	Feed				25-50m	4.4
2010-10-30	12:10:17	2010-10-30 12:10:17	Cloudy	-7.72819	107.891		True						Cliff	0	0	2	2	0	Yes	Not Visible	B	Tono	Feed				25-50m	5.3
2010-10-31	06:24:36	2010-10-31 06:24:36	Cloudy	-7.72823	107.892		True						Cliff	0	0	1	1	0	Yes	Same	B	Tini	Groom	Udian			0-25m	4.4	20
2010-10-31	06:24:45	2010-10-31 06:24:45	Cloudy				True						Cliff	0	0	1	1	0	Yes	Same	B	Tono	Feed				0-25m
2010-10-31	06:24:56	2010-10-31 06:24:56	Cloudy				True						Cliff	0	0	1	1	0	Yes	Same	B	Udian	Groom Recipient	Tini			0-25m
2010-10-31	06:34:48	2010-10-31 06:34:48	Cloudy				True						Cliff	0	0	2	2	0	Yes	Same	B	Tono	Feed				0-25m
2010-10-31	06:34:55	2010-10-31 06:34:55	Cloudy				True						Cliff	0	0	2	2	0	Yes	Same	B	Udian	Feed				25-50m
2010-10-31	06:44:29	2010-10-31 06:44:29	Cloudy	-7.72819	107.892		True						Cliff	0	0	2	2	0	Yes	Same	B	Tini	Feed				25-50m	4.5
2010-10-31	06:44:37	2010-10-31 06:44:37	Cloudy				True						Cliff	0	0	2	2	0	Yes	Same	B	Tono	Feed				0-25m
2010-10-31	06:44:50	2010-10-31 06:44:50	Cloudy				True						Cliff	0	0	2	2	0	Yes	Same	B	Udian	Feed				25-50m
2010-10-31	06:54:43	2010-10-31 06:54:43	Cloudy	-7.72844	107.891		True						Cliff	0	0	2	2	0	Yes	Same	B	Tini	Feed				0-25m	4.6	-22.3
2010-10-31	06:54:57	2010-10-31 06:54:57	Cloudy				True						Cliff	0	0	2	2	0	Yes	Same	B	Tono	Feed				25-50m
2010-10-31	06:55:09	2010-10-31 06:55:09	Cloudy				True						Cliff	0	0	2	2	0	Yes	Same	B	Udian	Feed				25-50m
2010-10-31	07:16:18	2010-10-31 07:16:18	Cloudy	-7.72723	107.893		True	True					River	0	0	2	2	0	Yes	Not Visible	B	Tono	Rest - Sleep				50-75m	5.7
2010-10-31	07:25:42	2010-10-31 07:25:42	Cloudy	-7.72731	107.893		True	True					River	0	0	2	2	0	Yes	Adjacent	B	Tono	Rest - Still				50-75m	4.9	-6.5
2010-10-31	07:35:17	2010-10-31 07:35:17	Cloudy	-7.72741	107.893		True	True					River	0	0	2	2	0	Yes	Adjacent	B	Tono	Rest - Still				50-75m	4.3
2010-10-31	07:35:28	2010-10-31 07:35:28	Cloudy				True	True					River	0	0	2	2	0	Yes	Adjacent	B	Tini	Rest - Sleep				50-75m
2010-10-31	07:35:37	2010-10-31 07:35:37	Cloudy				True	True					River	0	0	2	2	0	Yes	Adjacent	B	Udian	Not Visible				50-75m
2010-10-31	07:45:03	2010-10-31 07:45:03	Cloudy	-7.72759	107.893		True	True					River	0	0	2	2	0	Yes	Adjacent	B	Tono	Rest - Still				50-75m	5.7	-40.7
2010-10-31	07:45:18	2010-10-31 07:45:18	Cloudy				True	True					River	0	0	2	2	0	Yes	Adjacent	B	Tini	Not Visible				50-75m
2010-10-31	07:45:25	2010-10-31 07:45:25	Cloudy				True	True					River	0	0	2	2	0	Yes	Adjacent	B	Udian	Not Visible				50-75m
2010-11-01	10:56:29	2010-11-01 10:56:29	Cloudy	-7.72816	107.893		True						Cliff	0	0	2	2	0	Yes	Not Visible	B	Udian	Self groom				25-50m	5.8
2010-11-01	11:05:37	2010-11-01 11:05:37	Cloudy	-7.72807	107.892		True						Cliff	0	0	2	2	0	Yes	Adjacent	B	Tini	Feed				25-50m	4.2
2010-11-01	11:05:47	2010-11-01 11:05:47	Cloudy				True						Cliff	0	0	2	2	0	Yes	Adjacent	B	Tono	Feed				0-25m
2010-11-01	11:05:57	2010-11-01 11:05:57	Cloudy				True						Cliff	0	0	2	2	0	Yes	Adjacent	B	Udian	Feed				25-50m
2010-11-01	11:16:06	2010-11-01 11:16:06	Cloudy	-7.7283	107.892		True						Cliff	0	0	2	2	0	Yes	Adjacent	B	Tini	Feed				25-50m	3.1	47.3
2010-11-01	11:16:12	2010-11-01 11:16:12	Cloudy				True						Cliff	0	0	2	2	0	Yes	Adjacent	B	Tono	Feed				0-25m
2010-11-01	11:16:32	2010-11-01 11:16:32	Cloudy				True						Cliff	0	0	2	2	0	Yes	Adjacent	B	Udian	Feed				25-50m
2010-11-01	11:26:11	2010-11-01 11:26:11	Cloudy	-7.72823	107.892		True						Cliff	0	0	2	2	0	Yes	Adjacent	B	Tono	Travel				0-25m	4.2
2010-11-01	11:26:24	2010-11-01 11:26:24	Cloudy				True						Cliff	0	0	2	2	0	Yes	Adjacent	B	Udian	Travel				25-50m
2010-11-01	11:26:38	2010-11-01 11:26:38	Cloudy				True						Cliff	0	0	2	2	0	Yes	Adjacent	B	Tini	Feed				25-50m
2010-11-01	11:37:47	2010-11-01 11:37:47	Cloudy	-7.72813	107.892		True						Cliff	0	0	2	2	0	Yes	Same	B	Tini	Feed				25-50m	4.3
2010-11-01	11:38:10	2010-11-01 11:38:10	Cloudy				True						Cliff	0	0	2	2	0	Yes	Same	B	Tono	Feed				25-50m
2010-11-01	11:38:16	2010-11-01 11:38:16	Cloudy				True						Cliff	0	0	2	2	0	Yes	Same	B	Udian	Not Visible				25-50m
2010-11-01	11:48:04	2010-11-01 11:48:04	Cloudy	-7.72821	107.892		True						Cliff	0	0	2	2	0	Yes	Not Visible	B	Tini	Travel				25-50m	4.4
2010-11-01	11:48:39	2010-11-01 11:48:39	Cloudy				True						Cliff	0	0	2	2	0	Yes	Not Visible	B	Udian	Rest - Still				25-50m
2010-11-01	11:57:44	2010-11-01 11:57:44	Cloudy	-7.72815	107.892		True						Cliff	0	0	2	2	0	Yes	Not Visible	B	Udian	Travel				25-50m	3.5	75.2
2010-11-01	13:38:01	2010-11-01 13:38:01	Partly Cloudy	-7.72808	107.892		True						Cliff	0	1	1	2	1	Yes	Not Visible	B	Tini	Feed				25-50m	2.6	54.8
2010-11-01	13:38:16	2010-11-01 13:38:16	Partly Cloudy				True						Cliff	0	1	1	2	1	Yes	Not Visible	B	Tono	Feed				25-50m
2010-11-01	13:47:46	2010-11-01 13:47:46	Partly Cloudy	-7.72806	107.892		True						Cliff	0	1	1	2	2	Yes	Same	B	Tono	Feed				0-25m	2.6	67.3
2010-11-01	13:47:57	2010-11-01 13:47:57	Partly Cloudy				True						Cliff	0	1	1	2	2	Yes	Same	B	Tini	Feed				0-25m
2010-11-01	13:48:30	2010-11-01 13:48:30	Partly Cloudy				True						Cliff	0	1	1	2	2	Yes	Same	B	Udian	Not Visible				25-50m
2010-11-01	13:57:54	2010-11-01 13:57:54	Partly Cloudy	-7.72806	107.892		True						Cliff	0	1	2	3	2	Yes	Same	B	Tono	Feed				0-25m	6
2010-11-01	13:58:09	2010-11-01 13:58:09	Partly Cloudy				True						Cliff	0	1	2	3	2	Yes	Same	B	Tini	Feed				0-25m
2010-11-01	13:58:17	2010-11-01 13:58:17	Partly Cloudy				True						Cliff	0	1	2	3	2	Yes	Same	B	Udian	Feed				25-50m
2010-11-01	14:07:40	2010-11-01 14:07:40	Partly Cloudy	-7.72808	107.892		True						Cliff	0	0	2	2	0	Yes	Same	B	Tini	Feed				0-25m	3.2	69.8
2010-11-01	14:07:49	2010-11-01 14:07:49	Partly Cloudy				True						Cliff	0	0	2	2	0	Yes	Same	B	Tono	Feed				0-25m
2010-11-01	14:08:05	2010-11-01 14:08:05	Partly Cloudy				True						Cliff	0	0	2	2	0	Yes	Same	B	Udian	Not Visible				25-50m
2010-11-01	14:17:37	2010-11-01 14:17:37	Partly Cloudy	-7.72725	107.894		True						Cliff	0	0	2	2	0	Yes	Not Visible	B	Tono	Feed				0-25m	10	312.6
2010-11-06	09:59:35	2010-11-06 09:59:35	Partly Cloudy	-7.72699	107.893		True	True					River	0	0	2	2	0	Yes	Not Visible	B	Tono	Travel				0-25m	5
2010-11-06	10:10:38	2010-11-06 10:10:38	Partly Cloudy	-7.72709	107.892		True	True					River	0	0	2	2	0	Yes	Not Visible	B	Tono	Travel				25-50m	4.8	2.6
2010-11-06	10:20:51	2010-11-06 10:20:51	Partly Cloudy	-7.72735	107.893		True	True					River	0	0	2	2	0	Yes	Not Visible	B	Udian	Not Visible				25-50m	3.5	38.5
2010-11-06	10:21:03	2010-11-06 10:21:03	Partly Cloudy				True	True					River	0	0	2	2	0	Yes	Not Visible	B	Tini	Not Visible				25-50m
2010-11-06	10:29:54	2010-11-06 10:29:54	Partly Cloudy	-7.72769	107.892		True						Path	0	0	2	2	0	Yes	Not Visible	B	Tini	Travel				25-50m	4.4
2010-11-06	14:44:58	2010-11-06 14:44:58	Partly Cloudy	-7.72837	107.893			True					Waterfall	0	1	3	4	1.5	Yes	Not Visible	C	Jay	Travel				50-75m	3.3	14.4
2010-11-06	14:45:09	2010-11-06 14:45:09	Partly Cloudy					True					Waterfall	0	1	3	4	1.5	Yes	Not Visible	C	Ann	Not Visible				50-75m
2010-11-06	14:53:54	2010-11-06 14:53:54	Partly Cloudy	-7.72824	107.893			True					Waterfall	0	0	3	3	0	Yes	Adjacent	C	Jay	Travel				75-100m	3.4	65.2
2010-11-06	14:54:02	2010-11-06 14:54:02	Partly Cloudy					True					Waterfall	0	0	3	3	0	Yes	Adjacent	C	Cika	Travel				75-100m
2010-11-06	14:54:09	2010-11-06 14:54:09	Partly Cloudy					True					Waterfall	0	0	3	3	0	Yes	Adjacent	C	Ann	Not Visible				75-100m
2010-11-06	15:06:46	2010-11-06 15:06:46	Partly Cloudy	-7.72793	107.894			True					Waterfall	0	0	2	2	0	Yes	Not Visible	C	Cika	Rest - Sleep				50-75m	4
2010-11-06	15:06:57	2010-11-06 15:06:57	Partly Cloudy					True					Waterfall	0	0	2	2	0	Yes	Not Visible	C	Ann	Rest - Sleep				50-75m
2010-11-06	15:14:45	2010-11-06 15:14:45	Partly Cloudy	-7.72804	107.893			True					Waterfall	0	0	2	2	0	Yes	Not Visible	C	Cika	Rest - Sleep				50-75m	4	54.6
2010-11-06	15:14:54	2010-11-06 15:14:54	Partly Cloudy					True					Waterfall	0	0	2	2	0	Yes	Not Visible	C	Ann	Rest - Sleep				50-75m
2010-11-06	15:44:21	2010-11-06 15:44:21	Cloudy	-7.7282	107.893	True	True	True					River	0	0	2	2	0.5	Yes	Not Visible	C	Jay	Rest - Sleep				75-100m	3.7
2010-11-06	15:54:25	2010-11-06 15:54:25	Cloudy	-7.72788	107.893	True	True	True					River	0	0	2	2	0.5	Yes	Not Visible	C	Jay	Rest - Sleep				75-100m	3.8	47.2
2010-11-06	16:04:25	2010-11-06 16:04:25	Cloudy	-7.72854	107.893	True	True	True					River	0	0	2	2	0	Yes	Not Visible	C	Jay	Rest - Sleep				75-100m	3.8
2010-11-06	16:14:18	2010-11-06 16:14:18	Cloudy	-7.72459	107.891	True	True	True					River	0	0	2	2	0	Yes	Not Visible	C	Jay	Rest - Sleep				75-100m	6.1
2010-11-06	16:24:33	2010-11-06 16:24:33	Cloudy	-7.72824	107.893	True	True	True					River	0	0	3	3	0	Yes	Not Visible	C	Jay	Rest - Sleep				75-100m	3.2	61.2
2010-11-07	11:42:07	2010-11-07 11:42:07	Cloudy	-7.72814	107.892		True						Shelters	0	0	2	2	0	Yes	Adjacent	B	Tini	Feed				25-50m	4.2
2010-11-07	11:42:13	2010-11-07 11:42:13	Cloudy				True						Shelters	0	0	2	2	0	Yes	Adjacent	B	Udian	Rest - Still				25-50m
2010-11-07	11:42:24	2010-11-07 11:42:24	Cloudy				True						Shelters	0	0	2	2	0	Yes	Adjacent	B	Tono	Travel				50-75m
2010-11-07	11:52:12	2010-11-07 11:52:12	Cloudy	-7.72817	107.892		True						Shelters	0	0	2	2	0	Yes	Distant	B	Udian	Travel				25-50m	4.3
2010-11-07	11:52:29	2010-11-07 11:52:29	Cloudy				True						Shelters	0	0	2	2	0	Yes	Distant	B	Tono	Travel				50-75m
2010-11-07	12:02:03	2010-11-07 12:02:03	Cloudy	-7.7279	107.892		True						Cliff	0	0	2	2	0	Yes	Not Visible	B	Tini	Self groom				25-50m	4.3
2010-11-07	12:02:33	2010-11-07 12:02:33	Cloudy				True						Cliff	0	0	2	2	0	Yes	Not Visible	B	Udian	Travel				25-50m
2010-11-07	12:11:54	2010-11-07 12:11:54	Cloudy	-7.72792	107.891		True						Shelters	0	0	2	2	0	Yes	Not Visible	B	Tini	Travel				25-50m	4.4
2010-11-07	12:12:17	2010-11-07 12:12:17	Cloudy				True						Shelters	0	0	2	2	0	Yes	Not Visible	B	Udian	Travel				25-50m
2010-11-07	14:32:19	2010-11-07 14:32:19	Cloudy					True					Waterfall	0	0	3	3	0	Yes	Adjacent	C	Ann	Travel				100+m
2010-11-07	14:32:32	2010-11-07 14:32:32	Cloudy					True					Waterfall	0	0	3	3	0	Yes	Adjacent	C	Jay	Not Visible				50-75m
2010-11-07	14:49:46	2010-11-07 14:49:46	Cloudy	-7.72774	107.894			True					Waterfall	0	0	2	2	0	Yes	Not Visible	C	Cika	Rest - Sleep				50-75m	7.7	25.5
2010-11-07	14:49:58	2010-11-07 14:49:58	Cloudy					True					Waterfall	0	0	2	2	0	Yes	Not Visible	C	Ann	Rest - Sleep				50-75m
2010-11-07	14:58:20	2010-11-07 14:58:20	Cloudy	-7.72788	107.894			True					Waterfall	0	0	2	2	0.5	Yes	Not Visible	C	Cika	Rest - Sleep				50-75m	6.2	41
2010-11-07	14:58:28	2010-11-07 14:58:28	Cloudy					True					Waterfall	0	0	2	2	0.5	Yes	Not Visible	C	Ann	Rest - Sleep				50-75m
2010-11-07	15:08:56	2010-11-07 15:08:56	Cloudy	-7.72817	107.893			True					Waterfall	0	0	2	2	0	Yes	Same	C	Cika	Rest - Sleep				50-75m	3.9
2010-11-07	15:09:02	2010-11-07 15:09:02	Cloudy					True					Waterfall	0	0	2	2	0	Yes	Same	C	Jay	Rest - Sleep				50-75m
2010-11-07	15:09:09	2010-11-07 15:09:09	Cloudy					True					Waterfall	0	0	2	2	0	Yes	Same	C	Ann	Rest - Sleep				50-75m
2010-11-07	15:19:11	2010-11-07 15:19:11	Cloudy	-7.72796	107.893			True					Waterfall	0	0	2	2	0	Yes	Same	C	Cika	Rest - Sleep				50-75m	3.9
2010-11-07	15:19:18	2010-11-07 15:19:18	Cloudy					True					Waterfall	0	0	2	2	0	Yes	Same	C	Jay	Rest - Sleep				50-75m
2010-11-07	15:19:25	2010-11-07 15:19:25	Cloudy					True					Waterfall	0	0	2	2	0	Yes	Same	C	Ann	Rest - Sleep				50-75m
2010-11-07	15:28:59	2010-11-07 15:28:59	Cloudy	-7.72813	107.893			True					Waterfall	0	0	2	2	0	Yes	Same	C	Cika	Rest - Sleep				50-75m	4
2010-11-07	15:29:06	2010-11-07 15:29:06	Cloudy					True					Waterfall	0	0	2	2	0	Yes	Same	C	Jay	Rest - Sleep				50-75m
2010-11-07	15:29:13	2010-11-07 15:29:13	Cloudy					True					Waterfall	0	0	2	2	0	Yes	Same	C	Ann	Rest - Sleep				50-75m
2010-11-07	15:39:50	2010-11-07 15:39:50	Cloudy	-7.72813	107.893			True					Waterfall	0	0	3	3	0.5	Yes	Same	C	Cika	Rest - Sleep				50-75m	4.1
2010-11-07	15:39:58	2010-11-07 15:39:58	Cloudy					True					Waterfall	0	0	3	3	0.5	Yes	Same	C	Jay	Rest - Sleep				50-75m
2010-11-07	15:40:05	2010-11-07 15:40:05	Cloudy					True					Waterfall	0	0	3	3	0.5	Yes	Same	C	Ann	Rest - Sleep				50-75m
2010-11-09	10:33:12	2010-11-09 10:33:12	Cloudy	-7.72853	107.893			True					Waterfall	0	0	1	1	0	Yes	Adjacent	C	Cika	Travel				50-75m	4.7	42.1
2010-11-09	10:33:32	2010-11-09 10:33:32	Cloudy					True					Waterfall	0	0	1	1	0	Yes	Adjacent	C	Jay	Travel				50-75m
2010-11-09	10:33:38	2010-11-09 10:33:38	Cloudy					True					Waterfall	0	0	1	1	0	Yes	Adjacent	C	Ann	Travel				50-75m
2010-11-09	11:04:15	2010-11-09 11:04:15	Cloudy					True					Waterfall	1	0	1	2	2	Yes	Not Visible	C	Jay	Rest - Still				50-75m
2010-11-10	09:34:34	2010-11-10 09:34:34	Partly Cloudy	-7.72661	107.894		True	True					River	0	0	1	1	0	Yes	Not Visible	B	Udian	Not Visible				100+m	5.4
2010-11-10	11:54:40	2010-11-10 11:54:40	Partly Cloudy	-7.72709	107.893		True	True					River	0	0	1	1	0	Yes	Distant	B	Tono	Travel				25-50m	4	228.1
2010-11-10	11:54:54	2010-11-10 11:54:54	Partly Cloudy				True	True					River	0	0	1	1	0	Yes	Distant	B	Udian	Travel				25-50m
2010-11-13	09:55:39	2010-11-13 09:55:39	Cloudy	-7.72795	107.892		True						Shelters	0	0	1	1	0	Yes	Not Visible	B	Udian	Travel				25-50m	4.5
2010-11-13	09:55:48	2010-11-13 09:55:48	Cloudy				True						Shelters	0	0	1	1	0	Yes	Not Visible	B	Tini	Travel				25-50m
2010-11-13	10:05:37	2010-11-13 10:05:37	Cloudy	-7.72757	107.892		True						Cliff	3	0	1	4	1	Yes	Not Visible	B	Udian	Feed				25-50m	4.4
2010-11-13	10:06:03	2010-11-13 10:06:03	Cloudy				True						Cliff	3	0	1	4	1	Yes	Not Visible	B	Tini	Travel				0-25m
2010-11-13	10:14:53	2010-11-13 10:14:53	Cloudy	-7.72774	107.892		True						Cliff	0	0	1	1	0	Yes	Not Visible	B	Tini	Travel				25-50m	4.4
2010-11-13	10:15:01	2010-11-13 10:15:01	Cloudy				True						Cliff	0	0	1	1	0	Yes	Not Visible	B	Udian	Feed				50-75m
2010-11-16	10:43:09	2010-11-16 10:43:09	Cloudy	-7.72731	107.892		True						Shelters	0	0	1	1	0	Yes	Adjacent	B	Tini	Rest - Still				25-50m	6.8
2010-11-16	10:43:15	2010-11-16 10:43:15	Cloudy				True						Shelters	0	0	1	1	0	Yes	Adjacent	B	Udian	Feed				25-50m
2010-11-16	10:43:32	2010-11-16 10:43:32	Cloudy				True						Shelters	0	0	1	1	0	Yes	Adjacent	B	Tono	Not Visible				50-75m
2010-11-16	10:53:01	2010-11-16 10:53:01	Cloudy	-7.72769	107.892		True						Shelters	0	0	1	1	0	Yes	Distant	B	Udian	Travel				50-75m	7.4
2010-11-16	10:53:08	2010-11-16 10:53:08	Cloudy				True						Shelters	0	0	1	1	0	Yes	Distant	B	Tini	Travel				25-50m
2010-11-16	11:04:33	2010-11-16 11:04:33	Cloudy	-7.72813	107.892		True						Cliff	0	0	1	1	0	Yes	Adjacent	B	Tini	Feed				25-50m	3.9
2010-11-16	11:04:40	2010-11-16 11:04:40	Cloudy				True						Cliff	0	0	1	1	0	Yes	Adjacent	B	Udian	Travel				25-50m
2010-11-16	11:04:48	2010-11-16 11:04:48	Cloudy				True						Cliff	0	0	1	1	0	Yes	Adjacent	B	Tono	Rest - Still				0-25m
2010-11-16	11:13:47	2010-11-16 11:13:47	Cloudy	-7.72817	107.892		True						Cliff	0	0	1	1	0	Yes	Not Visible	B	Tono	Feed				0-25m	3.9
2010-11-16	11:14:28	2010-11-16 11:14:28	Cloudy				True						Cliff	0	0	1	1	0	Yes	Not Visible	B	Udian	Feed				0-25m
2010-11-16	11:22:53	2010-11-16 11:22:53	Cloudy	-7.72809	107.892		True						Cliff	0	0	1	1	0	Yes	Adjacent	B	Udian	Feed				25-50m	4.1
2010-11-16	11:23:10	2010-11-16 11:23:10	Cloudy				True						Cliff	0	0	1	1	0	Yes	Adjacent	B	Tono	Travel				25-50m
2010-11-16	11:23:22	2010-11-16 11:23:22	Cloudy				True						Cliff	0	0	1	1	0	Yes	Adjacent	B	Tini	Not Visible				25-50m
2010-11-17	06:26:49	2010-11-17 06:26:49	Cloudy				True						Overlook	0	0	2	2	0	Yes	Not Visible	B	Tini	Vocalize				100+m
2010-11-17	06:43:11	2010-11-17 06:43:11	Cloudy	-7.72693	107.892		True	True					River	0	0	2	2	0	Yes	Not Visible	B	Tini	Vocalize				75-100m	4
2010-11-17	06:51:33	2010-11-17 06:51:33	Partly Cloudy	-7.72699	107.893		True	True					River	0	0	2	2	0	Yes	Not Visible	B	Tini	Not Visible				75-100m	7.2	70.5
2010-11-17	07:02:02	2010-11-17 07:02:02	Partly Cloudy	-7.72709	107.892		True	True					River	0	0	2	2	0	Yes	Not Visible	B	Tini	Vocalize				75-100m	3.8	-29.3
2010-11-17	07:02:10	2010-11-17 07:02:10	Partly Cloudy				True	True					River	0	0	2	2	0	Yes	Not Visible	B	Udian	Vocalize				75-100m
2010-11-17	07:11:38	2010-11-17 07:11:38	Partly Cloudy	-7.72732	107.892		True	True					River	0	0	2	2	0	Yes	Not Visible	B	Tini	Not Visible				75-100m	3.9	-36.3
2010-11-17	07:11:45	2010-11-17 07:11:45	Partly Cloudy				True	True					River	0	0	2	2	0	Yes	Not Visible	B	Udian	Not Visible				75-100m
2010-11-17	07:21:40	2010-11-17 07:21:40	Cloudy	-7.7274	107.891		True	True					River	0	0	2	2	0	Yes	Not Visible	B	Tini	Not Visible				100+m	4.4
2010-11-17	07:21:47	2010-11-17 07:21:47	Cloudy				True	True					River	0	0	2	2	0	Yes	Not Visible	B	Udian	Not Visible				100+m
2010-11-17	07:32:31	2010-11-17 07:32:31	Cloudy	-7.72682	107.892		True	True					River	0	0	2	2	0	Yes	Not Visible	B	Tini	Feed				100+m	7.9	52.5
2010-11-17	07:42:23	2010-11-17 07:42:23	Cloudy	-7.72971	107.894		True	True					River	0	0	2	2	0	Yes	Not Visible	B	Tini	Not Visible				100+m	9.5
2010-11-17	08:21:43	2010-11-17 08:21:43	Cloudy	-7.72683	107.892		True	True					River	0	0	2	2	0	Yes	Not Visible	B	Udian	Vocalize				75-100m	5.8
2010-11-17	08:21:49	2010-11-17 08:21:49	Cloudy				True	True					River	0	0	2	2	0	Yes	Not Visible	B	Tini	Vocalize				75-100m
2010-11-17	08:51:32	2010-11-17 08:51:32	Partly Cloudy	-7.72708	107.892		True	True					River	0	0	2	2	0	Yes	Not Visible	B	Udian	Rest - Still				75-100m	5.9
2010-11-17	09:01:52	2010-11-17 09:01:52	Partly Cloudy	-7.72718	107.893		True	True					River	0	0	2	2	0	Yes	Not Visible	B	Udian	Rest - Sleep				75-100m	5.7
2010-11-17	09:11:38	2010-11-17 09:11:38	Partly Cloudy	-7.7272	107.893		True	True					River	0	0	2	2	0	Yes	Not Visible	B	Udian	Not Visible				75-100m	5.7
2010-11-17	09:21:35	2010-11-17 09:21:35	Partly Cloudy	-7.72734	107.893		True	True					River	0	0	2	2	0	Yes	Not Visible	B	Tono	Rest - Still				75-100m	5.8
2010-11-17	09:32:18	2010-11-17 09:32:18	Partly Cloudy	-7.72729	107.893		True	True					River	0	0	2	2	0	Yes	Not Visible	B	Tono	Rest - Sleep				75-100m	5.6	6.6
2010-11-17	09:51:59	2010-11-17 09:51:59	Partly Cloudy	-7.7272	107.893		True	True					River	0	0	3	3	0	Yes	Not Visible	B	Tono	Not Visible				75-100m	4
2010-11-17	10:12:36	2010-11-17 10:12:36	Partly Cloudy	-7.727	107.892		True	True					River	0	0	2	2	0	Yes	Not Visible	B	Tono	Travel				100+m	4.7
2010-11-17	11:14:11	2010-11-17 11:14:11	Cloudy	-7.72687	107.892		True	True					River	0	0	1	1	0	Yes	Not Visible	B	Tini	Rest - Still				25-50m	4.8
2010-11-17	11:14:28	2010-11-17 11:14:28	Cloudy				True	True					River	0	0	1	1	0	Yes	Not Visible	B	Tono	Travel				0-25m
2010-11-17	11:32:27	2010-11-17 11:32:27	Partly Cloudy	-7.72771	107.892		True						Shelters	0	0	1	1	0	Yes	Not Visible	B	Tini	Vigilance		Unknown		25-50m	4.9
2010-11-17	11:32:46	2010-11-17 11:32:46	Partly Cloudy				True						Shelters	0	0	1	1	0	Yes	Not Visible	B	Tono	Not Visible				50-75m
2010-11-17	11:42:27	2010-11-17 11:42:27	Partly Cloudy	-7.72775	107.892		True						Shelters	0	0	1	1	0	Yes	Not Visible	B	Tini	Travel				25-50m	5.7
2010-11-17	14:23:33	2010-11-17 14:23:33	Cloudy	-7.72803	107.892		True						Cliff	0	0	1	1	0	Yes	Not Visible	B	Tono	Travel				25-50m	4	66.8
2010-11-17	14:32:57	2010-11-17 14:32:57	Partly Cloudy	-7.72792	107.892		True						Shelters	0	0	1	1	0	Yes	Not Visible	B	Tono	Feed				0-25m	4.7
2010-11-17	14:33:05	2010-11-17 14:33:05	Partly Cloudy				True						Shelters	0	0	1	1	0	Yes	Not Visible	B	Tini	Rest - Still				25-50m
2010-11-17	14:43:09	2010-11-17 14:43:09	Partly Cloudy	-7.72783	107.892		True						Shelters	0	0	1	1	0	Yes	Not Visible	B	Tini	Rest - Sleep				25-50m	5.1
2010-11-17	14:52:20	2010-11-17 14:52:20	Partly Cloudy	-7.72803	107.892		True						Shelters	0	0	1	1	0	Yes	Not Visible	B	Tini	Rest - Sleep				25-50m	5.5
2010-11-17	15:04:25	2010-11-17 15:04:25	Cloudy	-7.72853	107.891		True						Shelters	0	0	3	3	0	Yes	Not Visible	B	Tini	Rest - Sleep				25-50m	6.9
2010-11-17	15:12:47	2010-11-17 15:12:47	Cloudy	-7.72852	107.891		True						Shelters	0	0	3	3	0	Yes	Not Visible	B	Tini	Rest - Sleep				25-50m	6.6
2010-11-17	15:22:29	2010-11-17 15:22:29	Cloudy	-7.72793	107.892		True						Shelters	0	0	3	3	0	Yes	Not Visible	B	Tini	Rest - Still				25-50m	6.2
2010-11-17	15:32:25	2010-11-17 15:32:25	Cloudy	-7.7279	107.892		True						Shelters	0	0	2	2	0	Yes	Not Visible	B	Tini	Rest - Sleep				25-50m	5.8
2010-11-17	15:42:47	2010-11-17 15:42:47	Cloudy	-7.7282	107.891		True						Shelters	0	0	2	2	0	Yes	Not Visible	B	Tini	Rest - Still				25-50m	5.5
2010-11-17	15:52:53	2010-11-17 15:52:53	Cloudy	-7.72795	107.892		True						Shelters	1	0	3	4	1	Yes	Not Visible	B	Tini	Rest - Sleep				25-50m	5.2
2010-11-17	16:12:25	2010-11-17 16:12:25	Cloudy	-7.72802	107.892		True						Shelters	1	0	2	3	1	Yes	Not Visible	B	Tini	Rest - Sleep				25-50m	4.5	44.3
2010-11-18	05:44:42	2010-11-18 05:44:42	Cloudy	-7.72724	107.891		True						Path	0	0	1	1	0	Yes	Not Visible	B	Tono	Rest - Still				25-50m	3.5	89
2010-11-18	05:54:42	2010-11-18 05:54:42	Cloudy	-7.72759	107.892		True						Shelters	0	0	1	1	0	Yes	Not Visible	B	Tono	Travel				25-50m	4.2
2010-11-18	06:03:50	2010-11-18 06:03:50	Cloudy	-7.72759	107.892		True						Shelters	0	0	1	1	0	Yes	Not Visible	B	Tono	Feed				0-25m	3.8	-17.8
2010-11-18	06:16:25	2010-11-18 06:16:25	Cloudy	-7.72776	107.892		True						Shelters	0	0	1	1	0	Yes	Not Visible	B	Tono	Rest - Still				25-50m	3.7	99.2
2010-11-18	06:23:55	2010-11-18 06:23:55	Partly Cloudy	-7.72754	107.892		True						Path	0	0	1	1	0	Yes	Not Visible	B	Tono	Rest - Still				25-50m	7.8	-39.3
2010-11-18	06:33:57	2010-11-18 06:33:57	Drizzle	-7.72777	107.892		True						Path	0	0	1	1	0	Yes	Not Visible	B	Tini	Travel				25-50m	5.5	93
2010-11-18	06:34:14	2010-11-18 06:34:14	Drizzle				True						Path	0	0	1	1	0	Yes	Not Visible	B	Tono	Rest - Still				25-50m
2010-11-18	06:44:14	2010-11-18 06:44:14	Partly Cloudy	-7.72779	107.892		True						Shelters	0	0	1	1	0	Yes	Not Visible	B	Tini	Vocalize				25-50m	3	111.5
2010-11-18	06:45:23	2010-11-18 06:45:23	Partly Cloudy				True						Shelters	0	0	1	1	0	Yes	Not Visible	B	Tono	Not Visible				25-50m
2010-11-18	06:54:18	2010-11-18 06:54:18	Partly Cloudy	-7.72796	107.892		True						Shelters	0	0	1	1	0	Yes	Not Visible	B	Tini	Vocalize				25-50m	4.4	99.3
2010-11-18	06:54:47	2010-11-18 06:54:47	Partly Cloudy				True						Shelters	0	0	1	1	0	Yes	Not Visible	B	Tono	Feed				0-25m
2010-11-18	07:03:58	2010-11-18 07:03:58	Cloudy	-7.72809	107.892		True						Cliff	0	0	1	1	0	Yes	Not Visible	B	Tini	Vocalize				25-50m	4.3
2010-11-18	07:14:20	2010-11-18 07:14:20	Cloudy	-7.72814	107.892		True						Cliff	0	0	1	1	0	Yes	Not Visible	B	Tini	Travel				25-50m	3.6	65.1
2010-11-18	07:23:58	2010-11-18 07:23:58	Partly Cloudy	-7.72818	107.892		True						Cliff	0	0	1	1	0	Yes	Not Visible	B	Tini	Vocalize				50-75m	4.5
2010-11-19	06:27:56	2010-11-19 06:27:56	Cloudy	-7.72601	107.892		True	True					River	0	0	1	1	0	Yes	Distant	B	Tini	Not Visible				100+m	5.2
2010-11-19	06:28:06	2010-11-19 06:28:06	Cloudy				True	True					River	0	0	1	1	0	Yes	Distant	B	Tono	Travel				75-100m
2010-11-19	06:38:10	2010-11-19 06:38:10	Cloudy	-7.72771	107.892		True	True					River	0	0	1	1	0	Yes	Not Visible	B	Tini	Vocalize				100+m	5
2010-11-19	06:58:04	2010-11-19 06:58:04	Cloudy	-7.72623	107.892		True	True					River	0	0	1	1	0	Yes	Distant	B	Tono	Not Visible				100+m	4.6
2010-11-19	07:08:49	2010-11-19 07:08:49	Cloudy	-7.72658	107.892		True	True					River	0	0	1	1	0	Yes	Distant	B	Tono	Not Visible				100+m	4.5
2010-11-19	07:18:03	2010-11-19 07:18:03	Cloudy	-7.7265	107.892		True	True					River	0	0	1	1	0	Yes	Distant	B	Tini	Vocalize				100+m	4.5
2010-11-19	07:48:42	2010-11-19 07:48:42	Cloudy	-7.72656	107.892		True	True					River	0	0	1	1	0	Yes	Not Visible	B	Tini	Travel				25-50m	4.4
2010-11-19	08:58:40	2010-11-19 08:58:40	Cloudy	-7.72725	107.893		True	True					River	0	0	1	1	0	Yes	Not Visible	B	Tini	Rest - Sleep				75-100m	5.7
2010-11-19	09:08:22	2010-11-19 09:08:22	Cloudy	-7.72725	107.893		True	True					River	0	0	1	1	0	Yes	Not Visible	B	Tini	Rest - Still				75-100m	4.9
2010-11-19	14:09:16	2010-11-19 14:09:16	Sunny	-7.72717	107.892		True	True					River	0	0	1	1	0	Yes	Not Visible	B	Tono	Travel				25-50m	3.6	72.2
2010-11-19	14:09:23	2010-11-19 14:09:23	Sunny				True	True					River	0	0	1	1	0	Yes	Not Visible	B	Tini	Travel				25-50m
2010-11-19	14:18:52	2010-11-19 14:18:52	Partly Cloudy	-7.72759	107.892		True						Path	0	0	1	1	0	Yes	Not Visible	B	Tono	Travel				100+m	3.7	56.8
2010-11-19	14:38:49	2010-11-19 14:38:49	Partly Cloudy	-7.72773	107.892		True						Shelters	1	0	1	2	1	Yes	Not Visible	B	Tono	Travel				25-50m	4	94.7
2010-11-19	15:49:08	2010-11-19 15:49:08	Cloudy	-7.72844	107.892		True						Shelters	0	0	1	1	0	Yes	Not Visible	B	Tono	Rest - Sleep				25-50m	4.4	-19.2
2010-11-19	15:58:40	2010-11-19 15:58:40	Cloudy	-7.72837	107.892		True						Shelters	0	0	1	1	0	Yes	Not Visible	B	Tono	Rest - Sleep				25-50m	4.6
2010-11-19	16:08:32	2010-11-19 16:08:32	Cloudy	-7.72849	107.892		True						Shelters	1	0	1	2	1	Yes	Not Visible	B	Tono	Rest - Sleep				25-50m	4.6
2010-11-19	16:18:57	2010-11-19 16:18:57	Cloudy	-7.72833	107.892		True						Shelters	1	0	1	2	1	Yes	Not Visible	B	Tono	Rest - Sleep				25-50m	4.7
2010-11-19	16:28:48	2010-11-19 16:28:48	Cloudy	-7.72836	107.892		True						Shelters	1	0	1	2	1	Yes	Not Visible	B	Tono	Rest - Sleep				25-50m	4.8
2010-11-20	06:15:09	2010-11-20 06:15:09	Partly Cloudy	-7.72815	107.891		True						Shelters	1	0	1	2	1	Yes	Not Visible	B	Tono	Rest - Still				25-50m	5.8
2010-11-20	06:24:04	2010-11-20 06:24:04	Partly Cloudy	-7.72867	107.892		True						Cliff	1	0	1	2	1	Yes	Not Visible	B	Tono	Travel				25-50m	6.5
2010-11-20	06:44:19	2010-11-20 06:44:19	Partly Cloudy	-7.72743	107.893		True	True					River	0	0	1	1	0	Yes	Not Visible	B	Tini	Not Visible				75-100m	4
2010-11-20	06:44:28	2010-11-20 06:44:28	Partly Cloudy				True	True					River	0	0	1	1	0	Yes	Not Visible	B	Tono	Not Visible				75-100m
2010-11-20	09:04:04	2010-11-20 09:04:04	Partly Cloudy	-7.72737	107.893		True	True					River	0	0	1	1	0	Yes	Not Visible	B	Tono	Rest - Still				75-100m	5.7
2010-11-20	09:24:28	2010-11-20 09:24:28	Partly Cloudy	-7.72645	107.892		True	True					River	0	0	1	1	0	Yes	Not Visible	B	Tono	Feed				50-75m	5.1
2010-11-20	09:33:51	2010-11-20 09:33:51	Partly Cloudy	-7.72564	107.892		True	True					River	0	0	1	1	0	Yes	Not Visible	B	Tono	Rest - Still				50-75m	4.9
2010-11-20	09:43:54	2010-11-20 09:43:54	Partly Cloudy	-7.72673	107.892		True	True					River	0	0	1	1	0	Yes	Not Visible	B	Tono	Rest - Still				50-75m	4.7
2010-11-20	10:04:00	2010-11-20 10:04:00	Partly Cloudy	-7.72716	107.893		True	True					River	0	0	1	1	0	Yes	Distant	B	Tono	Travel				25-50m	4.7
2010-11-20	10:04:14	2010-11-20 10:04:14	Partly Cloudy				True	True					River	0	0	1	1	0	Yes	Distant	B	Tini	Travel				50-75m
2010-11-20	10:24:23	2010-11-20 10:24:23	Partly Cloudy	-7.72799	107.891		True						Shelters	0	0	1	1	0	Yes	Not Visible	B	Tini	Travel				25-50m	4.7
2010-11-20	10:24:31	2010-11-20 10:24:31	Partly Cloudy				True						Shelters	0	0	1	1	0	Yes	Not Visible	B	Tono	Not Visible				25-50m
2010-11-20	10:53:44	2010-11-20 10:53:44	Partly Cloudy	-7.72821	107.892		True						Cliff	0	0	1	1	0	Yes	Not Visible	B	Tono	Feed				25-50m	4.9
2010-11-21	06:31:56	2010-11-21 06:31:56	Cloudy				True						Shelters	1	1	2	4	2	Yes	Not Visible	B	Tini	Travel				50-75m
2010-11-21	06:40:25	2010-11-21 06:40:25	Cloudy	-7.72768	107.892		True						Shelters	0	0	2	2	0	Yes	Same	B	Tini	Feed				0-25m	6.1	51.2
2010-11-21	06:40:39	2010-11-21 06:40:39	Cloudy				True						Shelters	0	0	2	2	0	Yes	Same	B	Tono	Rest - Still				25-50m
2010-11-21	06:49:59	2010-11-21 06:49:59	Cloudy	-7.72946	107.892		True						Shelters	0	0	2	2	0	Yes	Same	B	Tini	Rest - Still				25-50m	7.9
2010-11-21	06:50:08	2010-11-21 06:50:08	Cloudy				True						Shelters	0	0	2	2	0	Yes	Same	B	Tono	Rest - Still				25-50m
2010-11-21	07:01:33	2010-11-21 07:01:33	Cloudy				True						Path	0	0	2	2	0	Yes	Distant	B	Tono	Travel				50-75m
2010-11-21	08:19:57	2010-11-21 08:19:57	Cloudy	-7.72769	107.892		True						Shelters	0	0	1	1	0	Yes	Not Visible	B	Tini	Rest - Still				25-50m	5.7	90.7
2010-11-21	08:29:51	2010-11-21 08:29:51	Cloudy	-7.72766	107.892		True						Shelters	0	0	1	1	0	Yes	Not Visible	B	Tini	Rest - Still				25-50m	4.3
2010-11-21	08:49:58	2010-11-21 08:49:58	Cloudy	-7.72809	107.893		True						Shelters	0	0	1	1	0	Yes	Adjacent	B	Tono	Travel				25-50m	7.9	205.5
2010-11-21	08:50:09	2010-11-21 08:50:09	Cloudy				True						Shelters	0	0	1	1	0	Yes	Adjacent	B	Tini	Not Visible				25-50m
2010-11-21	08:59:44	2010-11-21 08:59:44	Cloudy	-7.72821	107.892		True						Cliff	0	0	1	1	0.5	Yes	Adjacent	B	Tono	Feed				25-50m	6.9	77.4
2010-11-21	08:59:56	2010-11-21 08:59:56	Cloudy				True						Cliff	0	0	1	1	0.5	Yes	Adjacent	B	Tini	Travel				25-50m
2010-11-21	09:09:44	2010-11-21 09:09:44	Cloudy	-7.72807	107.892		True						Cliff	0	0	1	1	0	Yes	Not Visible	B	Tono	Feed				25-50m	5.9	113.1
2010-11-21	09:19:48	2010-11-21 09:19:48	Cloudy	-7.7282	107.892		True						Cliff	0	0	1	1	0	Yes	Not Visible	B	Tono	Feed				25-50m	5.4	107.4
2010-11-23	06:10:51	2010-11-23 06:10:51	Sunny	-7.72692	107.894		True	True					River	0	0	1	1	0	Yes	Not Visible	B	Tini	Vocalize				100+m	4.1
2010-11-23	06:10:57	2010-11-23 06:10:57	Sunny				True	True					River	0	0	1	1	0	Yes	Not Visible	C	Ann	Vocalize				100+m
2010-11-23	06:11:05	2010-11-23 06:11:05	Sunny				True	True					River	0	0	1	1	0	Yes	Not Visible	C	Cika	Vocalize				100+m
2010-11-23	06:40:54	2010-11-23 06:40:54	Partly Cloudy	-7.72698	107.892		True	True					River	0	0	2	2	0	Yes	Not Visible	B	Tini	Not Visible				50-75m	3.6	56.5
2010-11-23	06:50:48	2010-11-23 06:50:48	Partly Cloudy	-7.72659	107.892		True	True					River	0	0	2	2	0	Yes	Not Visible	B	Tini	Feed				75-100m	3.9
2010-11-23	07:01:09	2010-11-23 07:01:09	Partly Cloudy	-7.72691	107.892		True	True					River	0	0	2	2	0	Yes	Not Visible	B	Tini	Feed				75-100m	4
2010-11-23	07:12:04	2010-11-23 07:12:04	Partly Cloudy	-7.72672	107.893		True	True					River	0	0	2	2	0	Yes	Adjacent	B	Tini	Travel				75-100m	6.7	101.1
2010-11-23	07:12:11	2010-11-23 07:12:11	Partly Cloudy				True	True					River	0	0	2	2	0	Yes	Adjacent	B	Tono	Not Visible				75-100m
2010-11-23	07:21:42	2010-11-23 07:21:42	Partly Cloudy	-7.72721	107.893		True	True					River	0	0	2	2	0	Yes	Not Visible	B	Tono	Rest - Still				75-100m	7.8
2010-11-23	07:30:59	2010-11-23 07:30:59	Partly Cloudy	-7.72691	107.893		True	True					River	0	0	2	2	0	Yes	Not Visible	B	Tono	Rest - Sleep				75-100m	6.6
2010-11-23	07:40:52	2010-11-23 07:40:52	Partly Cloudy	-7.72734	107.893		True	True					River	0	0	2	2	0	Yes	Same	B	Tono	Feed				75-100m	6
2010-11-23	07:41:28	2010-11-23 07:41:28	Partly Cloudy				True	True					River	0	0	2	2	0	Yes	Same	B	Tini	Feed				75-100m
2010-11-23	07:51:03	2010-11-23 07:51:03	Partly Cloudy	-7.7274	107.893		True	True					River	0	0	2	2	0	Yes	Not Visible	B	Tini	Feed				75-100m	5.8
2010-11-23	09:11:42	2010-11-23 09:11:42	Partly Cloudy	-7.72781	107.892		True	True					River	0	0	1	1	0	Yes	Not Visible	B	Tini	Feed				75-100m	6.2	-37.5
2010-11-23	09:21:37	2010-11-23 09:21:37	Partly Cloudy	-7.72729	107.892		True	True					River	0	0	1	1	0	Yes	Same	B	Tini	Feed				75-100m	4.9
2010-11-23	09:21:47	2010-11-23 09:21:47	Partly Cloudy				True	True					River	0	0	1	1	0	Yes	Same	B	Tono	Feed				75-100m
2010-11-23	09:30:50	2010-11-23 09:30:50	Partly Cloudy	-7.72696	107.893		True	True					River	0	0	1	1	0	Yes	Same	B	Tini	Feed				75-100m	5.6
2010-11-23	09:31:03	2010-11-23 09:31:03	Partly Cloudy				True	True					River	0	0	1	1	0	Yes	Same	B	Tono	Feed				75-100m
2010-11-23	09:40:45	2010-11-23 09:40:45	Partly Cloudy	-7.72717	107.893		True	True					River	0	0	1	1	0	Yes	Same	B	Tini	Not Visible				75-100m	4.9
2010-11-23	09:41:01	2010-11-23 09:41:01	Partly Cloudy				True	True					River	0	0	1	1	0	Yes	Same	B	Tono	Rest - Sleep				75-100m
2010-11-23	09:50:49	2010-11-23 09:50:49	Partly Cloudy	-7.72715	107.893		True	True					River	0	0	1	1	0	Yes	Distant	B	Tono	Travel				50-75m	4.5
2010-11-23	09:50:56	2010-11-23 09:50:56	Partly Cloudy				True	True					River	0	0	1	1	0	Yes	Distant	B	Tini	Rest - Still				75-100m
2010-11-23	10:31:58	2010-11-23 10:31:58	Partly Cloudy	-7.72731	107.893		True	True					River	0	0	1	1	0	Yes	Adjacent	B	Tono	Travel				0-25m	6.3
2010-11-23	10:32:05	2010-11-23 10:32:05	Partly Cloudy				True	True					River	0	0	1	1	0	Yes	Adjacent	B	Tini	Travel				25-50m
2010-11-23	11:01:36	2010-11-23 11:01:36	Partly Cloudy	-7.72792	107.892		True						Shelters	0	0	1	1	0	Yes	Not Visible	B	Tini	Feed				0-25m	4.5
2010-11-23	11:10:46	2010-11-23 11:10:46	Partly Cloudy	-7.7277	107.892		True						Shelters	0	1	1	2	2	Yes	Same	B	Tini	Feed				0-25m	7.6	50.1
2010-11-23	11:10:56	2010-11-23 11:10:56	Partly Cloudy				True						Shelters	0	1	1	2	2	Yes	Same	B	Tono	Hang				0-25m
2010-11-23	11:20:49	2010-11-23 11:20:49	Partly Cloudy	-7.72759	107.892		True						Shelters	0	1	1	2	1	Yes	Adjacent	B	Tono	Feed				0-25m	8.2	184.6
2010-11-23	11:21:49	2010-11-23 11:21:49	Partly Cloudy				True						Shelters	0	1	1	2	1	Yes	Adjacent	B	Tini	Rest - Still				25-50m
2010-11-23	11:31:20	2010-11-23 11:31:20	Partly Cloudy	-7.72761	107.892		True						Shelters	0	1	1	2	2	Yes	Adjacent	B	Tono	Travel				25-50m	8.9	48.5
2010-11-23	11:31:32	2010-11-23 11:31:32	Partly Cloudy				True						Shelters	0	1	1	2	2	Yes	Adjacent	B	Tini	Not Visible				25-50m
2010-11-23	11:42:08	2010-11-23 11:42:08	Partly Cloudy	-7.72823	107.892		True						Cliff	1	1	1	3	2	Yes	Same	B	Tini	Rest - Still				0-25m	4.6	151.6
2010-11-23	11:42:22	2010-11-23 11:42:22	Partly Cloudy				True						Cliff	1	1	1	3	2	Yes	Same	B	Tono	Not Visible				25-50m
2010-11-23	11:51:48	2010-11-23 11:51:48	Partly Cloudy	-7.7283	107.892		True						Cliff	0	1	1	2	2	Yes	Not Visible	B	Tini	Rest - Still				25-50m	4.4
2010-11-23	12:01:16	2010-11-23 12:01:16	Partly Cloudy	-7.72807	107.892		True						Shelters	0	1	1	2	2	Yes	Not Visible	B	Tini	Rest - Sleep				25-50m	3.9	59.7
2010-11-23	12:10:52	2010-11-23 12:10:52	Partly Cloudy	-7.72775	107.892		True						Shelters	0	1	1	2	2	Yes	Not Visible	B	Tini	Rest - Sleep				25-50m	4.4
2010-11-23	12:21:56	2010-11-23 12:21:56	Partly Cloudy	-7.72764	107.892		True						Cliff	0	1	1	2	2	Yes	Not Visible	B	Tini	Rest - Still				25-50m	3.5	34.1
2010-11-23	12:31:00	2010-11-23 12:31:00	Cloudy	-7.72813	107.892		True						Shelters	0	0	2	2	0	Yes	Same	B	Tini	Feed				25-50m	3.5	95
2010-11-23	12:31:07	2010-11-23 12:31:07	Cloudy				True						Shelters	0	0	2	2	0	Yes	Same	B	Tono	Feed				25-50m
2010-11-23	12:41:34	2010-11-23 12:41:34	Cloudy	-7.72809	107.892		True						Cliff	0	0	2	2	0	Yes	Same	B	Tini	Feed				25-50m	3.5	72.7
2010-11-23	12:41:41	2010-11-23 12:41:41	Cloudy				True						Cliff	0	0	2	2	0	Yes	Same	B	Tono	Feed				25-50m
2010-11-23	12:51:44	2010-11-23 12:51:44	Cloudy	-7.72805	107.892		True						Cliff	0	0	2	2	0	Yes	Not Visible	B	Tono	Feed				25-50m	3.7	114.5
2010-11-24	07:08:20	2010-11-24 07:08:20	Cloudy	-7.72797	107.892		True						Cliff	0	0	1	1	0	Yes	Not Visible	B	Tini	Vocalize				25-50m	5.4
2010-11-24	07:18:16	2010-11-24 07:18:16	Cloudy	-7.7279	107.892		True						Cliff	0	0	1	1	0	Yes	Not Visible	B	Tini	Vocalize				25-50m	5.5
2010-11-24	07:27:52	2010-11-24 07:27:52	Cloudy	-7.72839	107.892		True						Cliff	0	0	1	1	0	Yes	Same	B	Tini	Vocalize				25-50m	5.4	42.7
2010-11-24	07:28:00	2010-11-24 07:28:00	Cloudy				True						Cliff	0	0	1	1	0	Yes	Same	B	Tono	Vocalize				25-50m
2010-11-24	07:37:41	2010-11-24 07:37:41	Cloudy	-7.72806	107.892		True						Cliff	0	0	1	1	0	Yes	Adjacent	B	Tini	Not Visible				25-50m	4.1	81.9
2010-11-24	07:37:48	2010-11-24 07:37:48	Cloudy				True						Cliff	0	0	1	1	0	Yes	Adjacent	B	Tono	Feed				25-50m
2010-11-24	08:38:59	2010-11-24 08:38:59	Cloudy	-7.72733	107.892		True	True					River	0	0	2	2	0	Yes	Not Visible	B	Tono	Not Visible				100+m	4.5
2010-11-24	09:57:51	2010-11-24 09:57:51	Partly Cloudy	-7.72727	107.892		True	True					River	0	0	2	2	0	Yes	Not Visible	B	Tini	Feed				50-75m	4.3
2010-11-24	10:08:14	2010-11-24 10:08:14	Partly Cloudy	-7.72738	107.892		True	True					River	0	0	2	2	0	Yes	Same	B	Tini	Feed				50-75m	4.2
2010-11-24	10:08:21	2010-11-24 10:08:21	Partly Cloudy				True	True					River	0	0	2	2	0	Yes	Same	B	Tono	Not Visible				50-75m
2010-11-24	10:17:58	2010-11-24 10:17:58	Partly Cloudy	-7.7272	107.892		True	True					River	0	0	2	2	0	Yes	Same	B	Tono	Rest - Still				50-75m	4.1
2010-11-24	10:18:23	2010-11-24 10:18:23	Partly Cloudy				True	True					River	0	0	2	2	0	Yes	Same	B	Tini	Travel				50-75m
2010-11-24	13:08:54	2010-11-24 13:08:54	Drizzle	-7.72732	107.892		True	True					River	0	0	1	1	0	Yes	Not Visible	B	Tini	Feed				75-100m	4.2
2010-11-24	13:17:48	2010-11-24 13:17:48	Rain	-7.7272	107.893		True	True					River	0	0	1	1	0	Yes	Not Visible	B	Tini	Travel				75-100m	4
2010-11-25	06:17:55	2010-11-25 06:17:55	Cloudy	-7.72711	107.892		True	True					River	0	0	1	1	0	Yes	Not Visible	B	Tini	Vocalize				100+m	3.9
2010-11-25	07:18:04	2010-11-25 07:18:04	Cloudy	-7.7268	107.892		True	True					River	0	0	1	1	0	Yes	Not Visible	B	Tono	Feed				50-75m	4.3
2010-11-25	07:28:02	2010-11-25 07:28:02	Cloudy	-7.72694	107.892		True	True					River	0	0	1	1	0	Yes	Not Visible	B	Tono	Not Visible				50-75m	4.1
2010-11-25	07:38:14	2010-11-25 07:38:14	Partly Cloudy	-7.72687	107.892		True	True					River	0	0	1	1	0	Yes	Not Visible	B	Tono	Feed				50-75m	4.1
2010-11-25	09:50:19	2010-11-25 09:50:19	Cloudy	-7.72658	107.893		True	True					River	0	0	1	1	0	Yes	Not Visible	B	Tono	Feed				75-100m	4.4
2010-11-25	09:58:15	2010-11-25 09:58:15	Cloudy	-7.72708	107.893		True	True					River	0	0	1	1	0	Yes	Same	B	Tini	Feed				75-100m	4.2
2010-11-25	09:58:26	2010-11-25 09:58:26	Cloudy				True	True					River	0	0	1	1	0	Yes	Same	B	Tono	Rest - Still				75-100m
2010-11-25	10:08:29	2010-11-25 10:08:29	Cloudy	-7.72732	107.893		True	True					River	0	0	1	1	0	Yes	Same	B	Tini	Feed				75-100m	4.2
2010-11-25	10:08:38	2010-11-25 10:08:38	Cloudy				True	True					River	0	0	1	1	0	Yes	Same	B	Tono	Feed				75-100m
2010-11-25	10:18:11	2010-11-25 10:18:11	Cloudy	-7.72745	107.893		True	True					River	0	0	1	1	0	Yes	Same	B	Tono	Feed				75-100m	4.1
2010-11-25	10:18:18	2010-11-25 10:18:18	Cloudy				True	True					River	0	0	1	1	0	Yes	Same	B	Tini	Rest - Still				75-100m
2010-11-25	10:28:43	2010-11-25 10:28:43	Cloudy	-7.72722	107.893		True	True					River	0	0	1	1	0	Yes	Same	B	Tono	Rest - Sleep				75-100m	5
2010-11-25	10:28:50	2010-11-25 10:28:50	Cloudy				True	True					River	0	0	1	1	0	Yes	Same	B	Tini	Feed				75-100m
2010-11-25	10:38:22	2010-11-25 10:38:22	Cloudy	-7.72811	107.893		True	True					River	0	0	1	1	0	Yes	Same	B	Tono	Rest - Still				75-100m	4.3
2010-11-25	10:38:29	2010-11-25 10:38:29	Cloudy				True	True					River	0	0	1	1	0	Yes	Same	B	Tini	Not Visible				75-100m
2010-11-25	10:48:27	2010-11-25 10:48:27	Cloudy	-7.72743	107.893		True	True					River	2	0	1	3	1	Yes	Same	B	Tini	Feed				75-100m	4.8
2010-11-25	10:48:34	2010-11-25 10:48:34	Cloudy				True	True					River	2	0	1	3	1	Yes	Same	B	Tono	Feed				75-100m
2010-11-25	11:58:41	2010-11-25 11:58:41	Cloudy	-7.72757	107.893		True	True					River	0	0	1	1	0	Yes	Not Visible	B	Tono	Rest - Still				75-100m	5.1
2010-11-25	12:08:25	2010-11-25 12:08:25	Cloudy	-7.72768	107.893		True	True					River	0	0	1	1	0	Yes	Not Visible	B	Tono	Feed				75-100m	5.3
2010-11-25	12:18:28	2010-11-25 12:18:28	Cloudy	-7.72739	107.893		True	True					River	0	0	1	1	0	Yes	Distant	B	Tono	Rest - Still				50-75m	5.5
2010-11-25	12:18:35	2010-11-25 12:18:35	Cloudy				True	True					River	0	0	1	1	0	Yes	Distant	B	Tini	Feed				75-100m
2010-11-25	12:28:37	2010-11-25 12:28:37	Cloudy	-7.7276	107.893		True	True					River	0	0	1	1	0	Yes	Adjacent	B	Tini	Travel				25-50m	5.8
2010-11-25	12:28:51	2010-11-25 12:28:51	Cloudy				True	True					River	0	0	1	1	0	Yes	Adjacent	B	Tono	Travel				25-50m
2010-11-26	05:54:39	2010-11-26 05:54:39	Cloudy	-7.72807	107.89		True						Shelters	2	0	3	5	1	Yes	Not Visible	B	Tono	Travel				25-50m	5
2010-11-26	06:05:38	2010-11-26 06:05:38	Cloudy	-7.72832	107.892		True						Cliff	0	0	2	2	0	Yes	Same	B	Tono	Feed				0-25m	5.9	121.8
2010-11-26	06:05:52	2010-11-26 06:05:52	Cloudy				True						Cliff	0	0	2	2	0	Yes	Same	B	Tini	Not Visible				25-50m
2010-11-26	07:26:57	2010-11-26 07:26:57	Cloudy	-7.72753	107.894		True	True					River	0	0	2	2	0	Yes	Distant	B	Tono	Feed				25-50m	5
2010-11-26	07:36:02	2010-11-26 07:36:02	Cloudy	-7.72755	107.893		True	True					River	0	0	2	2	0	Yes	Distant	B	Tono	Travel				25-50m	5
2010-11-26	07:56:44	2010-11-26 07:56:44	Cloudy	-7.72734	107.893		True	True					River	0	0	2	2	0	Yes	Not Visible	B	Tini	Travel				75-100m	5.1
2010-11-26	11:36:18	2010-11-26 11:36:18	Cloudy	-7.72706	107.892		True	True					River	0	0	1	1	0	Yes	Not Visible	B	Tono	Feed				75-100m	3.9
2010-11-26	13:07:11	2010-11-26 13:07:11	Cloudy	-7.72732	107.893		True	True					River	0	0	1	1	0	Yes	Not Visible	B	Tono	Feed				75-100m	5.3	48.3
2010-11-26	13:15:54	2010-11-26 13:15:54	Cloudy	-7.72731	107.893		True	True					River	0	0	1	1	0	Yes	Not Visible	B	Tono	Feed				75-100m	4.8	24.8
2010-11-26	13:25:54	2010-11-26 13:25:54	Cloudy	-7.72711	107.893		True	True					River	0	0	1	1	0	Yes	Not Visible	B	Tono	Feed				75-100m	4.7	-13.5
2010-11-30	06:59:03	2010-11-30 06:59:03	Partly Cloudy	-7.72717	107.893		True	True					River	0	0	3	3	0	Yes	Not Visible	B	Tini	Not Visible				75-100m	5.3
2010-11-30	07:08:25	2010-11-30 07:08:25	Partly Cloudy	-7.72739	107.893		True	True					River	0	0	2	2	0	Yes	Not Visible	B	Tini	Vocalize				100+m	5.5
2010-11-30	07:28:23	2010-11-30 07:28:23	Cloudy	-7.72745	107.893		True	True					River	0	0	2	2	0	Yes	Not Visible	B	Tini	Rest - Still				75-100m	6.5
2010-11-30	07:39:29	2010-11-30 07:39:29	Cloudy	-7.72702	107.893		True	True					River	0	0	3	3	0	Yes	Not Visible	B	Tini	Rest - Still				75-100m	8
2010-11-30	07:58:28	2010-11-30 07:58:28	Partly Cloudy	-7.72699	107.893		True	True					River	0	0	3	3	0	Yes	Not Visible	B	Tini	Feed				75-100m	5.9
2010-11-30	08:08:51	2010-11-30 08:08:51	Partly Cloudy	-7.72711	107.893		True	True					River	0	0	3	3	0	Yes	Not Visible	B	Tini	Feed				75-100m	6.5
2010-11-30	08:18:29	2010-11-30 08:18:29	Partly Cloudy	-7.72742	107.893		True	True					River	0	0	3	3	0	Yes	Same	B	Tini	Feed				75-100m	5.3	64.2
2010-11-30	08:18:38	2010-11-30 08:18:38	Partly Cloudy				True	True					River	0	0	3	3	0	Yes	Same	B	Tono	Feed				75-100m
2010-11-30	08:29:02	2010-11-30 08:29:02	Partly Cloudy	-7.72734	107.893		True	True					River	0	0	3	3	0	Yes	Not Visible	B	Tono	Travel				50-75m	4.8	-0.6
2010-11-30	08:58:46	2010-11-30 08:58:46	Partly Cloudy	-7.72724	107.893		True	True					River	0	0	3	3	0	Yes	Not Visible	B	Tini	Travel				50-75m	6
2010-11-30	09:18:00	2010-11-30 09:18:00	Partly Cloudy	-7.727	107.892		True	True					River	0	0	3	3	0	Yes	Same	B	Tini	Travel				0-25m	4.7
2010-11-30	09:18:10	2010-11-30 09:18:10	Partly Cloudy				True	True					River	0	0	3	3	0	Yes	Same	B	Tono	Travel				0-25m
2010-11-30	09:38:17	2010-11-30 09:38:17	Partly Cloudy	-7.72777	107.892		True						Shelters	0	0	2	2	0	Yes	Same	B	Tini	Rest - Still				0-25m	4.5
2010-11-30	09:40:19	2010-11-30 09:40:19	Partly Cloudy				True						Shelters	0	0	2	2	0	Yes	Same	B	Tono	Not Visible				25-50m
2010-11-30	09:48:18	2010-11-30 09:48:18	Partly Cloudy	-7.72761	107.892		True						Path	0	0	2	2	0	Yes	Adjacent	B	Tini	Travel				25-50m	6.3	98.4
2010-11-30	09:48:26	2010-11-30 09:48:26	Partly Cloudy				True						Path	0	0	2	2	0	Yes	Adjacent	B	Tono	Travel				25-50m
2010-11-30	09:58:29	2010-11-30 09:58:29	Partly Cloudy	-7.72722	107.892		True						Overlook	0	0	1	1	0	Yes	Not Visible	B	Tini	Travel				25-50m	6.4	181.3
2010-11-30	10:08:33	2010-11-30 10:08:33	Partly Cloudy	-7.72737	107.892		True						Path	0	0	2	2	0	Yes	Not Visible	B	Tono	Rest - Still				0-25m	4.2
2010-11-30	10:49:11	2010-11-30 10:49:11	Partly Cloudy	-7.72798	107.891		True						Shelters	0	0	2	2	0	Yes	Not Visible	B	Tini	Not Visible				50-75m	4.7
2010-12-01	06:41:35	2010-12-01 06:41:35	Partly Cloudy	-7.72779	107.892		True						Shelters	0	0	2	2	0	Yes	Not Visible	B	Tini	Travel				50-75m	4.1
2010-12-01	06:52:13	2010-12-01 06:52:13	Partly Cloudy	-7.72701	107.893		True	True					River	0	0	3	3	0	Yes	Distant	B	Tini	Travel				25-50m	7.6	11.1
2010-12-01	06:52:24	2010-12-01 06:52:24	Partly Cloudy				True	True					River	0	0	3	3	0	Yes	Distant	B	Tono	Not Visible				75-100m
2010-12-01	07:01:45	2010-12-01 07:01:45	Partly Cloudy	-7.72756	107.893		True	True					River	0	0	2	2	0	Yes	Distant	B	Tini	Travel				100+m	7.7	104.7
2010-12-01	07:01:49	2010-12-01 07:01:49	Partly Cloudy				True	True					River	0	0	2	2	0	Yes	Distant	B	Tono	Travel				75-100m
2010-12-01	07:13:26	2010-12-01 07:13:26	Partly Cloudy	-7.72697	107.893		True	True					River	0	0	2	2	0	Yes	Not Visible	B	Tono	Not Visible				75-100m	8.3	3.4
2010-12-01	07:41:15	2010-12-01 07:41:15	Partly Cloudy	-7.72875	107.893	True	True	True					River	8	2	2	12	2	Yes	Same	C	Cika	Feed				25-50m	4.3
2010-12-01	07:41:27	2010-12-01 07:41:27	Partly Cloudy			True	True	True					River	8	2	2	12	2	Yes	Same	C	Jay	Feed				25-50m
2010-12-01	07:41:47	2010-12-01 07:41:47	Partly Cloudy			True	True	True					River	8	2	2	12	2	Yes	Same	C	Ann	Not Visible				0-25m
2010-12-01	07:51:33	2010-12-01 07:51:33	Partly Cloudy	-7.72903	107.893	True	True	True					River	8	1	2	11	1	Yes	Same	C	Cika	Feed				0-25m	4.3
2010-12-01	07:51:42	2010-12-01 07:51:42	Partly Cloudy			True	True	True					River	8	1	2	11	1	Yes	Same	C	Jay	Feed				25-50m
2010-12-01	07:51:53	2010-12-01 07:51:53	Partly Cloudy			True	True	True					River	8	1	2	11	1	Yes	Same	C	Ann	Feed				0-25m
2010-12-01	08:01:19	2010-12-01 08:01:19	Partly Cloudy	-7.72851	107.893	True	True	True					River	8	1	3	12	2	Yes	Same	C	Ann	Travel				0-25m	4.3
2010-12-01	08:01:33	2010-12-01 08:01:33	Partly Cloudy			True	True	True					River	8	1	3	12	2	Yes	Same	C	Cika	Feed				0-25m
2010-12-01	08:01:53	2010-12-01 08:01:53	Partly Cloudy			True	True	True					River	8	1	3	12	2	Yes	Same	C	Jay	Feed				0-25m
2010-12-01	08:11:15	2010-12-01 08:11:15	Partly Cloudy	-7.72866	107.894	True	True	True					Waterfall	6	1	3	10	2	Yes	Same	C	Ann	Feed				25-50m	4.3
2010-12-01	08:11:58	2010-12-01 08:11:58	Partly Cloudy			True	True	True					Waterfall	6	1	3	10	2	Yes	Same	C	Jay	Feed				0-25m
2010-12-01	08:12:24	2010-12-01 08:12:24	Partly Cloudy			True	True	True					Waterfall	6	1	3	10	2	Yes	Same	C	Cika	Feed				25-50m
2010-12-01	08:21:01	2010-12-01 08:21:01	Partly Cloudy	-7.72838	107.893	True	True	True					Waterfall	6	1	3	10	2	Yes	Same	C	Cika	Feed				0-25m	4.3
2010-12-01	08:21:14	2010-12-01 08:21:14	Partly Cloudy			True	True	True					Waterfall	6	1	3	10	2	Yes	Same	C	Jay	Feed				0-25m
2010-12-01	08:21:34	2010-12-01 08:21:34	Partly Cloudy			True	True	True					Waterfall	6	1	3	10	2	Yes	Same	C	Ann	Not Visible				25-50m
2010-12-01	08:31:33	2010-12-01 08:31:33	Partly Cloudy	-7.72835	107.893	True	True	True					Waterfall	3	1	3	7	1.5	Yes	Same	C	Ann	Feed				0-25m	4.4
2010-12-01	08:32:25	2010-12-01 08:32:25	Partly Cloudy			True	True	True					Waterfall	3	1	3	7	1.5	Yes	Same	C	Cika	Not Visible				25-50m
2010-12-01	08:33:00	2010-12-01 08:33:00	Partly Cloudy			True	True	True					Waterfall	3	1	3	7	1.5	Yes	Same	C	Jay	Feed				0-25m
2010-12-01	08:40:53	2010-12-01 08:40:53	Partly Cloudy	-7.72837	107.893	True	True	True					Waterfall	3	1	3	7	2	Yes	Same	C	Ann	Feed				25-50m	4.4
2010-12-01	08:41:01	2010-12-01 08:41:01	Partly Cloudy			True	True	True					Waterfall	3	1	3	7	2	Yes	Same	C	Cika	Feed				25-50m
2010-12-01	08:41:43	2010-12-01 08:41:43	Partly Cloudy			True	True	True					Waterfall	3	1	3	7	2	Yes	Same	C	Jay	Feed				0-25m
2010-12-01	08:50:46	2010-12-01 08:50:46	Partly Cloudy	-7.72871	107.894	True	True	True					Waterfall	3	1	3	7	2	Yes	Same	C	Jay	Feed				0-25m	4.9
2010-12-01	08:51:55	2010-12-01 08:51:55	Partly Cloudy			True	True	True					Waterfall	3	1	3	7	2	Yes	Same	C	Cika	Feed				25-50m
2010-12-01	08:52:05	2010-12-01 08:52:05	Partly Cloudy			True	True	True					Waterfall	3	1	3	7	2	Yes	Same	C	Ann	Feed				25-50m
2010-12-01	09:01:46	2010-12-01 09:01:46	Partly Cloudy	-7.72879	107.893	True	True	True					Waterfall	3	1	3	7	2	Yes	Same	C	Jay	Feed				0-25m	4.7
2010-12-01	09:02:04	2010-12-01 09:02:04	Partly Cloudy			True	True	True					Waterfall	3	1	3	7	2	Yes	Same	C	Cika	Feed				25-50m
2010-12-01	09:02:20	2010-12-01 09:02:20	Partly Cloudy			True	True	True					Waterfall	3	1	3	7	2	Yes	Same	C	Ann	Not Visible				25-50m
2010-12-01	09:10:52	2010-12-01 09:10:52	Partly Cloudy	-7.72842	107.893	True	True	True					Waterfall	3	1	3	7	2	Yes	Same	C	Jay	Travel				0-25m	4.8
2010-12-01	09:11:22	2010-12-01 09:11:22	Partly Cloudy			True	True	True					Waterfall	3	1	3	7	2	Yes	Same	C	Cika	Feed				25-50m
2010-12-01	09:12:00	2010-12-01 09:12:00	Partly Cloudy			True	True	True					Waterfall	3	1	3	7	2	Yes	Same	C	Ann	Feed				25-50m
2010-12-01	09:21:59	2010-12-01 09:21:59	Partly Cloudy	-7.72878	107.893	True	True	True					Waterfall	3	1	3	7	2	Yes	Same	C	Jay	Feed				0-25m	5.2
2010-12-01	09:22:11	2010-12-01 09:22:11	Partly Cloudy			True	True	True					Waterfall	3	1	3	7	2	Yes	Same	C	Ann	Feed				25-50m
2010-12-01	09:22:31	2010-12-01 09:22:31	Partly Cloudy			True	True	True					Waterfall	3	1	3	7	2	Yes	Same	C	Cika	Feed				25-50m
2010-12-01	09:30:51	2010-12-01 09:30:51	Partly Cloudy	-7.72923	107.893	True	True	True					Waterfall	1	1	3	5	2	Yes	Same	C	Ann	Feed				0-25m	6
2010-12-01	09:31:12	2010-12-01 09:31:12	Partly Cloudy			True	True	True					Waterfall	1	1	3	5	2	Yes	Same	C	Jay	Feed				25-50m
2010-12-01	09:31:33	2010-12-01 09:31:33	Partly Cloudy			True	True	True					Waterfall	1	1	3	5	2	Yes	Same	C	Cika	Feed				25-50m
2010-12-01	09:43:28	2010-12-01 09:43:28	Sunny	-7.72835	107.894			True					Waterfall	4	1	3	8	2	Yes	Adjacent	C	Jay	Travel				25-50m	6.1	81.6
2010-12-01	09:43:59	2010-12-01 09:43:59	Sunny					True					Waterfall	4	1	3	8	2	Yes	Adjacent	C	Ann	Travel				25-50m
2010-12-01	09:44:26	2010-12-01 09:44:26	Sunny					True					Waterfall	4	1	3	8	2	Yes	Adjacent	C	Cika	Travel				25-50m
2010-12-01	09:51:44	2010-12-01 09:51:44	Sunny	-7.72829	107.893			True					Waterfall	1	1	3	5	2	Yes	Same	C	Jay	Groom	Ann			25-50m	6.7	8.1
2010-12-01	09:52:07	2010-12-01 09:52:07	Sunny					True					Waterfall	1	1	3	5	2	Yes	Same	C	Ann	Groom Recipient	Jay			25-50m
2010-12-01	09:52:19	2010-12-01 09:52:19	Sunny					True					Waterfall	1	1	3	5	2	Yes	Same	C	Cika	Play				25-50m
2010-12-01	10:01:47	2010-12-01 10:01:47	Sunny	-7.72816	107.894			True					Waterfall	0	1	3	4	1.5	Yes	Same	C	Cika	Rest - Sleep				25-50m	7.8	43.3
2010-12-01	10:02:11	2010-12-01 10:02:11	Sunny					True					Waterfall	0	1	3	4	1.5	Yes	Same	C	Jay	Groom Recipient	Ann			25-50m
2010-12-01	10:02:20	2010-12-01 10:02:20	Sunny					True					Waterfall	0	1	3	4	1.5	Yes	Same	C	Ann	Groom	Jay			25-50m
2010-12-01	14:51:04	2010-12-01 14:51:04	Cloudy	-7.7267	107.895		True	True					River	0	1	3	4	2	Yes	Not Visible	B	Tono	Feed				75-100m	4.8
2010-12-01	15:03:24	2010-12-01 15:03:24	Cloudy	-7.72622	107.894		True	True					River	0	1	3	4	2	Yes	Not Visible	B	Tono	Feed				75-100m	4.5
2010-12-01	15:10:47	2010-12-01 15:10:47	Cloudy	-7.72645	107.894		True	True					River	0	1	3	4	2	Yes	Not Visible	B	Tono	Feed				75-100m	4.5
2010-12-01	15:20:45	2010-12-01 15:20:45	Cloudy	-7.72752	107.893		True	True					River	0	1	3	4	2	Yes	Not Visible	B	Tono	Travel				75-100m	4.5
2010-12-01	15:31:13	2010-12-01 15:31:13	Cloudy	-7.72659	107.893		True	True					River	0	1	3	4	2	Yes	Not Visible	B	Tono	Rest - Sleep				75-100m	4.6
2010-12-01	15:41:11	2010-12-01 15:41:11	Cloudy	-7.72745	107.893		True	True					River	0	1	3	4	2	Yes	Not Visible	B	Tono	Rest - Sleep				75-100m	5
2010-12-01	15:51:25	2010-12-01 15:51:25	Cloudy	-7.72846	107.894		True	True					River	0	1	3	4	2	Yes	Not Visible	B	Tono	Rest - Sleep				75-100m	5.9
2010-12-01	16:00:41	2010-12-01 16:00:41	Cloudy	-7.7292	107.895		True	True					River	0	1	3	4	2	Yes	Not Visible	B	Tono	Rest - Sleep				75-100m	7.8
2010-12-01	16:12:04	2010-12-01 16:12:04	Cloudy				True	True					River	0	1	3	4	1	Yes	Not Visible	B	Tono	Rest - Sleep				75-100m
2010-12-02	08:43:32	2010-12-02 08:43:32	Sunny				True						River	0	0	2	2	0	Yes	Not Visible	B	Tini	Vocalize				100+m
2010-12-02	08:43:52	2010-12-02 08:43:52	Sunny				True						River	0	0	2	2	0	Yes	Not Visible	B	Tono	Vocalize				100+m
2010-12-03	06:16:15	2010-12-03 06:16:15	Cloudy	-7.72787	107.892		True						Shelters	0	0	2	2	0	Yes	Not Visible	B	Tono	Not Visible				75-100m	4.7
2010-12-03	09:35:22	2010-12-03 09:35:22	Partly Cloudy	-7.72742	107.893		True	True					River	0	0	1	1	0	Yes	Adjacent	B	Tini	Rest - Still				25-50m	5.4	36.9
2010-12-03	09:36:02	2010-12-03 09:36:02	Partly Cloudy				True	True					River	0	0	1	1	0	Yes	Adjacent	B	Tono	Travel				0-25m
2010-12-03	09:44:31	2010-12-03 09:44:31	Partly Cloudy	-7.7272	107.892		True	True					River	0	0	3	3	0	Yes	Adjacent	B	Tono	Feed				50-75m	4.2
2010-12-03	09:45:18	2010-12-03 09:45:18	Partly Cloudy				True	True					River	0	0	3	3	0	Yes	Adjacent	B	Tini	Rest - Still				75-100m
2010-12-03	09:54:28	2010-12-03 09:54:28	Sunny	-7.72728	107.892		True	True					River	0	0	3	3	0	Yes	Not Visible	B	Tono	Travel				75-100m	7.7	-18.6
2010-12-03	12:55:11	2010-12-03 12:55:11	Partly Cloudy	-7.72734	107.893		True	True					River	0	0	1	1	0	Yes	Not Visible	B	Tini	Feed				75-100m	3.9
2010-12-03	13:05:10	2010-12-03 13:05:10	Cloudy	-7.72727	107.893		True	True					River	0	0	1	1	0	Yes	Not Visible	B	Tono	Feed				75-100m	3.9
2010-12-03	13:14:16	2010-12-03 13:14:16	Cloudy	-7.72725	107.893		True	True					River	0	0	1	1	0	Yes	Same	B	Tono	Feed				75-100m	3.9
2010-12-03	13:14:30	2010-12-03 13:14:30	Cloudy				True	True					River	0	0	1	1	0	Yes	Same	B	Tini	Not Visible				50-75m
2010-12-03	13:24:19	2010-12-03 13:24:19	Cloudy	-7.72722	107.893		True	True					River	0	0	1	1	0	Yes	Not Visible	B	Tono	Feed				75-100m	3.9
2010-12-04	07:18:00	2010-12-04 07:18:00	Sunny	-7.72709	107.893		True	True					River	0	0	2	2	0	Yes	Same	B	Tini	Feed				75-100m	6.5	33.4
2010-12-04	07:18:07	2010-12-04 07:18:07	Sunny				True	True					River	0	0	2	2	0	Yes	Same	B	Tono	Feed				75-100m
2010-12-04	07:28:05	2010-12-04 07:28:05	Sunny				True	True					River	0	0	2	2	0	Yes	Same	B	Tono	Feed				75-100m
2010-12-04	07:38:39	2010-12-04 07:38:39	Sunny				True	True					River	0	0	2	2	0	Yes	Same	B	Tono	Feed				75-100m
2010-12-04	07:48:45	2010-12-04 07:48:45	Sunny				True	True					River	0	0	2	2	0	Yes	Same	B	Tini	Not Visible				75-100m
2010-12-04	07:58:08	2010-12-04 07:58:08	Sunny	-7.72637	107.893		True	True					River	0	0	2	2	0	Yes	Not Visible	B	Tono	Rest - Still				75-100m	6.6
2010-12-04	08:08:24	2010-12-04 08:08:24	Sunny	-7.7269	107.892		True	True					River	0	0	2	2	0	Yes	Contact	B	Tini	Groom	Tono			75-100m	4.5	112.3
2010-12-04	08:08:34	2010-12-04 08:08:34	Sunny				True	True					River	0	0	2	2	0	Yes	Contact	B	Tono	Groom Recipient	Tini			75-100m
2010-12-04	08:18:20	2010-12-04 08:18:20	Sunny	-7.72728	107.893		True	True					River	0	0	2	2	0	Yes	Contact	B	Tini	Groom	Tono			75-100m	4.1	74.5
2010-12-04	08:18:39	2010-12-04 08:18:39	Sunny				True	True					River	0	0	2	2	0	Yes	Contact	B	Tono	Groom Recipient	Tini			75-100m
2010-12-04	08:28:19	2010-12-04 08:28:19	Sunny	-7.72693	107.893		True	True					River	0	0	1	1	0	Yes	Not Applicable	B	Tono	Rest - Still				75-100m	4	66.4
2010-12-04	08:38:10	2010-12-04 08:38:10	Sunny	-7.72715	107.893		True	True					River	0	0	1	1	0	Yes	Not Visible	B	Tono	Rest - Still				75-100m	4	58.1
2010-12-04	08:47:58	2010-12-04 08:47:58	Partly Cloudy	-7.72707	107.892		True	True					River	0	0	1	1	0	Yes	Not Visible	B	Tono	Feed				75-100m	4.2	76.5
2010-12-05	15:37:17	2010-12-05 15:37:17	Drizzle	-7.72807	107.892		True						Path	0	0	4	4	0	Yes	Not Visible	B	Tini	Rest - Sleep				25-50m	5.1
2010-12-05	15:46:43	2010-12-05 15:46:43	Drizzle	-7.72748	107.892		True						Path	0	0	2	2	0	Yes	Distant	B	Tini	Rest - Sleep				25-50m	3.3	37.2
2010-12-05	15:57:49	2010-12-05 15:57:49	Drizzle	-7.72683	107.891		True						Path	0	0	4	4	0	Yes	Distant	B	Tini	Rest - Sleep				25-50m	6.3
2010-12-06	14:06:03	2010-12-06 14:06:03	Cloudy	-7.72755	107.892		True						Path	0	0	1	1	0	Yes	Adjacent	B	Tini	Travel				50-75m	4.2
2010-12-06	14:16:09	2010-12-06 14:16:09	Cloudy	-7.72757	107.892		True						Shelters	0	0	1	1	0	Yes	Not Visible	B	Tini	Rest - Still				25-50m	4.3
2010-12-06	14:25:47	2010-12-06 14:25:47	Cloudy	-7.72764	107.892		True						Shelters	0	0	1	1	0	Yes	Not Visible	B	Tini	Not Visible				25-50m	4.3
2010-12-06	14:57:35	2010-12-06 14:57:35	Cloudy	-7.72787	107.891		True						Shelters	0	0	1	1	0	Yes	Not Visible	B	Tini	Travel				25-50m	4.6
2010-12-06	15:06:27	2010-12-06 15:06:27	Cloudy	-7.72811	107.892		True						Cliff	0	0	1	1	0	Yes	Not Visible	B	Tini	Rest - Still				25-50m	3.9
2010-12-07	07:30:26	2010-12-07 07:30:26	Partly Cloudy				True	True					River	0	0	3	3	0	Yes	Same	B	Tini	Not Visible				25-50m
2010-12-07	08:29:12	2010-12-07 08:29:12	Partly Cloudy	-7.72747	107.893		True	True					River	0	0	2	2	0	Yes	Not Visible	B	Tini	Vocalize				50-75m	2.9	69.6
2010-12-07	09:09:12	2010-12-07 09:09:12	Partly Cloudy	-7.72741	107.892		True						Path	0	0	1	1	0	Yes	Not Visible	B	Tono	Rest - Still				25-50m	4.3
2010-12-07	09:19:43	2010-12-07 09:19:43	Partly Cloudy	-7.72761	107.891		True						Path	0	0	2	2	0	Yes	Not Visible	B	Tono	Feed				0-25m	3.2	80.9
2010-12-07	10:09:35	2010-12-07 10:09:35	Partly Cloudy	-7.72714	107.894		True	True					River	0	0	2	2	0	Yes	Not Visible	B	Tono	Rest - Still				75-100m	4.9
2010-12-07	12:22:50	2010-12-07 12:22:50	Cloudy	-7.72822	107.893	True	True	True					River	0	1	6	7	1	Yes	Not Visible	B	Tono	Feed				100+m	9.9	62.2
2010-12-07	12:30:38	2010-12-07 12:30:38	Cloudy				True	True					River	0	0	2	2	0	Yes	Same	B	Tini	Rest - Sleep				75-100m
2010-12-07	12:39:29	2010-12-07 12:39:29	Cloudy	-7.72699	107.893		True	True					River	0	0	2	2	0	Yes	Same	B	Tini	Feed				75-100m	4.1
2010-12-07	12:39:55	2010-12-07 12:39:55	Cloudy				True	True					River	0	0	2	2	0	Yes	Same	B	Tono	Feed				75-100m
2010-12-07	12:48:49	2010-12-07 12:48:49	Cloudy	-7.72724	107.893		True	True					River	0	0	2	2	0	Yes	Contact	B	Tini	Groom	Tono			75-100m	3.9
2010-12-07	12:49:01	2010-12-07 12:49:01	Cloudy				True	True					River	0	0	2	2	0	Yes	Contact	B	Tono	Groom Recipient	Tini			75-100m
2010-12-07	12:59:32	2010-12-07 12:59:32	Cloudy	-7.72722	107.893		True	True					River	0	0	2	2	0	Yes	Same	B	Tini	Travel				75-100m	3.9
2010-12-07	12:59:40	2010-12-07 12:59:40	Cloudy				True	True					River	0	0	2	2	0	Yes	Same	B	Tono	Feed				75-100m
2010-12-07	13:09:02	2010-12-07 13:09:02	Cloudy	-7.72733	107.892		True	True					River	0	0	2	2	0	Yes	Not Visible	B	Tono	Feed				75-100m	3.9
2010-12-07	13:19:13	2010-12-07 13:19:13	Cloudy	-7.72725	107.893		True	True					River	0	0	2	2	0	Yes	Not Visible	B	Tono	Feed				75-100m	4
2010-12-08	06:11:26	2010-12-08 06:11:26	Cloudy	-7.72724	107.893		True	True					River	0	0	2	2	0	Yes	Same	B	Tini	Feed				75-100m	8.7	36.5
2010-12-08	06:11:42	2010-12-08 06:11:42	Cloudy				True	True					River	0	0	2	2	0	Yes	Same	B	Tono	Feed				100+m
2010-12-08	06:17:58	2010-12-08 06:17:58	Cloudy	-7.72689	107.893		True	True					River	0	0	2	2	0	Yes	Adjacent	B	Tini	Travel				50-75m	6.9
2010-12-08	06:18:14	2010-12-08 06:18:14	Cloudy				True	True					River	0	0	2	2	0	Yes	Adjacent	B	Tono	Travel				75-100m
2010-12-08	06:27:46	2010-12-08 06:27:46	Cloudy	-7.72689	107.893		True	True					River	0	0	2	2	0	Yes	Distant	B	Tono	Rest - Still				50-75m	8.8	5.5
2010-12-08	06:27:55	2010-12-08 06:27:55	Cloudy				True	True					River	0	0	2	2	0	Yes	Distant	B	Tini	Vocalize				100+m
2010-12-08	06:38:16	2010-12-08 06:38:16	Cloudy	-7.72688	107.893		True	True					River	0	0	2	2	0	Yes	Distant	B	Tono	Rest - Still				50-75m	9.7	205.1
2010-12-08	06:38:24	2010-12-08 06:38:24	Cloudy				True	True					River	0	0	2	2	0	Yes	Distant	B	Tini	Not Visible				100+m
2010-12-11	15:10:42	2010-12-11 15:10:42	Drizzle				True	True					River	1	0	2	3	2	Yes	Same	C	Jay	Feed				50-75m
2010-12-11	15:20:39	2010-12-11 15:20:39	Drizzle					True					River	1	0	2	3	2	Yes	Same	C	Jay	Hang				50-75m
2010-12-11	15:30:48	2010-12-11 15:30:48	Drizzle					True					River	0	0	1	1	0	Yes	Same	C	Cika	Feed				50-75m
2010-12-11	15:39:54	2010-12-11 15:39:54	Drizzle					True					River	0	0	1	1	0	Yes	Same	C	Jay	Feed				50-75m
2010-12-11	15:51:55	2010-12-11 15:51:55	Drizzle				True	True					River	0	1	2	3	2	Yes	Same	C	Cika	Groom	Cika			50-75m
2010-12-11	16:00:48	2010-12-11 16:00:48	Drizzle				True	True					River	1	1	2	4	2	Yes	Contact	C	Cika	Groom Recipient	Ann			50-75m
2010-12-12	15:14:21	2010-12-12 15:14:21	Partly Cloudy				True	True					River	0	1	2	3	1	Yes	Adjacent	C	Cika	Travel				25-50m
2010-12-12	15:24:56	2010-12-12 15:24:56	Partly Cloudy	-7.72823	107.894		True	True					River	0	1	2	3	2	Yes	Distant	C	Jay	Feed				50-75m	4.9
2010-12-12	15:36:53	2010-12-12 15:36:53	Cloudy	-7.72767	107.893		True	True					River	0	1	3	4	2	Yes	Adjacent	C	Ann	Travel				50-75m	6
2010-12-12	15:46:58	2010-12-12 15:46:58	Cloudy	-7.72802	107.893		True	True					River	0	1	2	3	2	Yes	Adjacent	C	Ann	Rest - Sleep				50-75m	7.1	106.2
2010-12-12	15:57:29	2010-12-12 15:57:29	Cloudy				True	True					River	0	1	3	4	2	Yes	Adjacent	C	Jay	Rest - Sleep				50-75m
2010-12-12	16:08:22	2010-12-12 16:08:22	Cloudy	-7.72813	107.893		True	True					River	0	1	2	3	2	Yes	Adjacent	C	Cika	Rest - Sleep				50-75m	6.8	82.2
2010-12-13	07:42:38	2010-12-13 07:42:38	Partly Cloudy	-7.73043	107.894	True							River	0	0	1	1	0	Yes	Not Applicable	A	Amelia	Feed				50-75m	3.1	68.8
2010-12-13	07:53:05	2010-12-13 07:53:05	Partly Cloudy	-7.73047	107.894	True							River	0	0	1	1	0	Yes	Not Applicable	A	Amelia	Travel				25-50m	2.7	43.8
2010-12-13	08:04:16	2010-12-13 08:04:16	Partly Cloudy	-7.73049	107.894	True							River	0	0	1	1	0	Yes	Not Applicable	A	Amelia	Not Visible				25-50m	2.3	30.1
2010-12-14	07:15:04	2010-12-14 07:15:04	Cloudy	-7.72822	107.893		True	True					River	0	0	2	2	0	Yes	Not Visible	B	Tini	Vocalize				75-100m	6.7
2010-12-15	06:08:19	2010-12-15 06:08:19	Partly Cloudy	-7.72838	107.894	True	True	True					River	0	0	4	4	0	Yes	Same	C	Cika	Feed				25-50m	4.2	83.5
2010-12-15	06:08:48	2010-12-15 06:08:48	Partly Cloudy			True	True	True					River	0	0	4	4	0	Yes	Same	C	Ann	Rest - Still				25-50m
2010-12-15	06:20:27	2010-12-15 06:20:27	Partly Cloudy	-7.72823	107.893	True	True	True					River	2	0	2	4	1	Yes	Same	C	Cika	Feed				50-75m	4.4	180.4
2010-12-15	06:21:05	2010-12-15 06:21:05	Partly Cloudy			True	True	True					River	2	0	2	4	1	Yes	Same	C	Jay	Feed				25-50m
2010-12-15	06:30:25	2010-12-15 06:30:25	Cloudy	-7.72881	107.893	True	True	True					River	1	0	2	3	1	Yes	Same	C	Ann	Feed				25-50m	5.5
2010-12-15	06:31:09	2010-12-15 06:31:09	Cloudy			True	True	True					River	1	0	2	3	1	Yes	Same	C	Jay	Not Visible				25-50m
2010-12-15	06:40:03	2010-12-15 06:40:03	Partly Cloudy	-7.72825	107.893	True	True	True					River	1	0	2	3	1	Yes	Same	C	Ann	Feed				25-50m	5.7
2010-12-15	06:49:58	2010-12-15 06:49:58	Partly Cloudy	-7.72824	107.893	True	True	True					River	0	0	2	2	0	Yes	Not Visible	C	Ann	Feed				25-50m	5.9
2010-12-15	06:51:15	2010-12-15 06:51:15	Partly Cloudy			True	True	True					River	0	0	2	2	0	Yes	Not Visible	C	Cika	Feed				25-50m
2010-12-15	07:00:08	2010-12-15 07:00:08	Partly Cloudy	-7.72814	107.893	True	True	True					River	0	0	2	2	0	Yes	Same	C	Cika	Rest - Still				25-50m	6.2
2010-12-15	07:00:18	2010-12-15 07:00:18	Partly Cloudy			True	True	True					River	0	0	2	2	0	Yes	Same	C	Jay	Rest - Still				25-50m
2010-12-15	07:00:33	2010-12-15 07:00:33	Partly Cloudy			True	True	True					River	0	0	2	2	0	Yes	Same	C	Ann	Feed				25-50m
2010-12-15	07:10:38	2010-12-15 07:10:38	Partly Cloudy	-7.72805	107.893	True	True	True					River	0	0	2	2	0	Yes	Not Visible	C	Jay	Travel				25-50m	6.6
2010-12-15	07:10:47	2010-12-15 07:10:47	Partly Cloudy			True	True	True					River	0	0	2	2	0	Yes	Not Visible	C	Ann	Rest - Still				25-50m
2010-12-15	11:20:01	2010-12-15 11:20:01	Sunny	-7.72807	107.893		True	True					River	0	0	2	2	0	Yes	Not Visible	B	Tono	Travel				0-25m	4.1
2010-12-15	11:39:59	2010-12-15 11:39:59	Sunny	-7.7276	107.893		True	True					River	0	0	1	1	0	Yes	Not Visible	B	Tono	Rest - Still				25-50m	4.2
2010-12-15	11:49:43	2010-12-15 11:49:43	Sunny	-7.72745	107.893		True	True					River	0	0	1	1	0	Yes	Adjacent	B	Tini	Rest - Still				25-50m	4
2010-12-15	11:50:05	2010-12-15 11:50:05	Sunny				True	True					River	0	0	1	1	0	Yes	Adjacent	B	Tono	Rest - Still				0-25m
2010-12-15	11:59:48	2010-12-15 11:59:48	Sunny	-7.7275	107.893		True	True					River	0	0	1	1	0	Yes	Not Visible	B	Tono	Rest - Still				25-50m	3.9
2010-12-15	12:10:25	2010-12-15 12:10:25	Partly Cloudy	-7.72723	107.893		True	True					River	0	0	1	1	0	Yes	Same	B	Tini	Rest - Still				25-50m	3.9
2010-12-15	12:10:33	2010-12-15 12:10:33	Partly Cloudy				True	True					River	0	0	1	1	0	Yes	Same	B	Tono	Travel				25-50m
2010-12-16	06:03:12	2010-12-16 06:03:12	Partly Cloudy	-7.72804	107.893	True	True	True					River	0	0	2	2	0	Yes	Not Visible	C	Ann	Travel				0-25m	4.4
2010-12-16	06:03:23	2010-12-16 06:03:23	Partly Cloudy			True	True	True					River	0	0	2	2	0	Yes	Not Visible	C	Cika	Travel				0-25m
2010-12-16	06:13:06	2010-12-16 06:13:06	Partly Cloudy	-7.72738	107.893	True	True	True					River	0	0	2	2	0	Yes	Not Visible	C	Cika	Feed				25-50m	7.8
2010-12-16	06:23:08	2010-12-16 06:23:08	Partly Cloudy	-7.72795	107.893	True	True	True					River	0	0	2	2	0	Yes	Not Visible	C	Cika	Feed				25-50m	4
2010-12-16	06:34:08	2010-12-16 06:34:08	Partly Cloudy	-7.72813	107.893	True	True	True					River	0	0	2	2	0	Yes	Not Visible	C	Cika	Travel				25-50m	5.8
2010-12-16	06:34:32	2010-12-16 06:34:32	Partly Cloudy			True	True	True					River	0	0	2	2	0	Yes	Not Visible	C	Ann	Feed				25-50m
2010-12-17	07:56:49	2010-12-17 07:56:49	Partly Cloudy	-7.7279	107.893		True	True					River	0	0	2	2	0	Yes	Adjacent	B	Tono	Travel				25-50m	3	36
2010-12-17	07:56:57	2010-12-17 07:56:57	Partly Cloudy				True	True					River	0	0	2	2	0	Yes	Adjacent	B	Tini	Not Visible				25-50m
2010-12-17	08:06:10	2010-12-17 08:06:10	Partly Cloudy	-7.72753	107.893		True	True					River	0	0	1	1	0	Yes	Not Visible	B	Tini	Not Visible				25-50m	4.6
2010-12-17	08:06:17	2010-12-17 08:06:17	Partly Cloudy				True	True					River	0	0	1	1	0	Yes	Not Visible	B	Tono	Not Visible				50-75m
2010-12-17	08:17:07	2010-12-17 08:17:07	Partly Cloudy	-7.72747	107.892		True	True					River	0	0	2	2	0	Yes	Adjacent	B	Tono	Hang				25-50m	4.9
2010-12-17	08:17:20	2010-12-17 08:17:20	Partly Cloudy				True	True					River	0	0	2	2	0	Yes	Adjacent	B	Tini	Not Visible				25-50m
2010-12-17	08:26:10	2010-12-17 08:26:10	Partly Cloudy	-7.72771	107.892		True	True					River	0	0	2	2	0	Yes	Same	B	Tono	Rest - Still				25-50m	5.1
2010-12-17	08:26:13	2010-12-17 08:26:13	Partly Cloudy				True	True					River	0	0	2	2	0	Yes	Same	B	Tini	Rest - Still				25-50m
2010-12-17	08:37:05	2010-12-17 08:37:05	Partly Cloudy	-7.72769	107.892		True	True					River	0	0	2	2	0	Yes	Same	B	Tini	Rest - Still				25-50m	5.3
2010-12-17	08:37:25	2010-12-17 08:37:25	Partly Cloudy				True	True					River	0	0	2	2	0	Yes	Same	B	Tono	Not Visible				25-50m
2010-12-17	08:47:50	2010-12-17 08:47:50	Cloudy				True	True					River	0	0	2	2	0	Yes	Not Visible	B	Tini	Travel				0-25m
2010-12-17	08:56:48	2010-12-17 08:56:48	Cloudy	-7.72752	107.892		True	True					River	0	0	2	2	0	Yes	Distant	B	Tono	Travel				25-50m	7.5	14.6
2010-12-17	08:57:06	2010-12-17 08:57:06	Cloudy				True	True					River	0	0	2	2	0	Yes	Distant	B	Tini	Not Visible				0-25m
2010-12-19	08:41:30	2010-12-19 08:41:30	Cloudy	-7.72879	107.893	True	True	True					River	0	1	1	2	1	Yes	Not Visible	B	Tini	Hang				25-50m	5.4
2010-12-19	08:50:37	2010-12-19 08:50:37	Cloudy	-7.72884	107.893	True	True	True					River	0	0	1	1	0	Yes	Not Visible	B	Tini	Not Visible				25-50m	7.9	59.2
2010-12-19	09:03:31	2010-12-19 09:03:31	Cloudy			True	True	True					River	0	0	1	1	0	Yes	Adjacent	B	Tini	Not Visible				25-50m
2010-12-19	09:10:38	2010-12-19 09:10:38	Cloudy	-7.72982	107.892	True	True	True					River	0	0	1	1	0.5	Yes	Not Visible	B	Tono	Rest - Still				25-50m	9.6	195.8
2010-12-19	09:20:47	2010-12-19 09:20:47	Cloudy	-7.72825	107.894	True	True	True					River	0	0	1	1	0.5	Yes	Not Visible	B	Tono	Rest - Still				25-50m	7.7	5.2
2010-12-20	06:03:53	2010-12-20 06:03:53	Partly Cloudy	-7.72778	107.892		True						Shelters	7	0	1	8	1	Yes	Not Visible	B	Tini	Vocalize				50-75m	6.8	68.8
2010-12-20	06:16:30	2010-12-20 06:16:30	Partly Cloudy	-7.72687	107.892		True						Path	0	0	1	1	0	Yes	Same	B	Tini	Feed				25-50m	8.7	75.1
2010-12-20	06:17:06	2010-12-20 06:17:06	Partly Cloudy				True						Path	0	0	1	1	0	Yes	Same	B	Tono	Not Visible				25-50m
2010-12-20	06:27:24	2010-12-20 06:27:24	Partly Cloudy				True						Path	0	0	1	1	0	Yes	Same	B	Tono	Feed				25-50m
2010-12-20	06:35:43	2010-12-20 06:35:43	Partly Cloudy	-7.7273	107.891		True						Path	0	0	1	1	0	Yes	Same	B	Tono	Feed				25-50m	7.1	108.1
2010-12-20	06:36:06	2010-12-20 06:36:06	Partly Cloudy				True						Path	0	0	1	1	0	Yes	Same	B	Tini	Feed				25-50m
2010-12-20	07:45:25	2010-12-20 07:45:25	Partly Cloudy	-7.72781	107.892		True						Shelters	0	0	1	1	0	Yes	Not Visible	B	Tini	Drink				25-50m	4.4
2010-12-20	07:56:16	2010-12-20 07:56:16	Partly Cloudy	-7.72773	107.892		True						Shelters	0	0	1	1	0	Yes	Distant	B	Tono	Travel				50-75m	4.4
2010-12-20	07:56:38	2010-12-20 07:56:38	Partly Cloudy				True						Shelters	0	0	1	1	0	Yes	Distant	B	Tini	Travel				25-50m
2010-12-20	08:05:30	2010-12-20 08:05:30	Partly Cloudy	-7.72802	107.892		True						Cliff	0	0	1	1	0	Yes	Not Visible	B	Tini	Vocalize				0-25m	2.4	81.4
2010-12-20	08:15:48	2010-12-20 08:15:48	Partly Cloudy	-7.7278	107.892		True						Cliff	0	0	1	1	0	Yes	Same	B	Tono	Feed				0-25m	6.8	103.9
2010-12-20	08:16:08	2010-12-20 08:16:08	Partly Cloudy				True						Cliff	0	0	1	1	0	Yes	Same	B	Tini	Not Visible				0-25m
2010-12-20	08:26:59	2010-12-20 08:26:59	Partly Cloudy	-7.72807	107.892		True						Cliff	0	0	1	1	0	Yes	Adjacent	B	Tono	Travel				0-25m	2.6	64.8
2010-12-20	08:27:24	2010-12-20 08:27:24	Partly Cloudy				True						Cliff	0	0	1	1	0	Yes	Adjacent	B	Tini	Not Visible				0-25m
2010-12-20	08:37:43	2010-12-20 08:37:43	Partly Cloudy	-7.72826	107.892		True						Cliff	0	0	1	1	0	Yes	Not Visible	B	Tini	Travel				0-25m	3.6	68.9
2010-12-20	08:47:01	2010-12-20 08:47:01	Partly Cloudy	-7.72799	107.892		True						Cliff	0	0	1	1	0	Yes	Not Visible	B	Tono	Rest - Still				0-25m	3.8
2010-12-20	08:55:54	2010-12-20 08:55:54	Partly Cloudy	-7.72812	107.892		True						Cliff	0	0	1	1	0	Yes	Not Visible	B	Tono	Travel				0-25m	5.9	122.5
2010-12-20	09:07:38	2010-12-20 09:07:38	Partly Cloudy	-7.72804	107.892		True						Shelters	1	0	1	2	1	Yes	Contact	B	Tini	Groom Recipient	Tono			0-25m	3.9	69.5
2010-12-20	09:07:48	2010-12-20 09:07:48	Partly Cloudy				True						Shelters	1	0	1	2	1	Yes	Contact	B	Tono	Groom	Tini			0-25m
2010-12-20	09:15:56	2010-12-20 09:15:56	Partly Cloudy	-7.728	107.892		True						Shelters	0	0	1	1	0	Yes	Contact	B	Tini	Rest - Still				0-25m	3.6	62.8
2010-12-20	09:16:04	2010-12-20 09:16:04	Partly Cloudy				True						Shelters	0	0	1	1	0	Yes	Contact	B	Tono	Rest - Still				0-25m
2010-12-20	09:25:50	2010-12-20 09:25:50	Partly Cloudy	-7.72805	107.892		True						Shelters	0	0	1	1	0	Yes	Same	B	Tini	Vocalize				25-50m	3.3	59.9
2010-12-20	09:26:05	2010-12-20 09:26:05	Partly Cloudy				True						Shelters	0	0	1	1	0	Yes	Same	B	Tono	Rest - Still				0-25m
2010-12-20	09:36:05	2010-12-20 09:36:05	Partly Cloudy	-7.72813	107.892		True						Shelters	0	0	1	1	0	Yes	Same	B	Tini	Travel				0-25m	8.3
2010-12-20	09:36:14	2010-12-20 09:36:14	Partly Cloudy				True						Shelters	0	0	1	1	0	Yes	Same	B	Tono	Rest - Still				0-25m
2010-12-21	13:41:20	2010-12-21 13:41:20	Rain	-7.72819	107.892		True						Shelters	0	0	1	1	0	Yes	Not Visible	B	Tini	Feed				25-50m	4.5
2010-12-21	13:50:46	2010-12-21 13:50:46	Drizzle	-7.72795	107.892		True						Shelters	0	0	1	1	0	Yes	Not Visible	B	Tini	Travel				25-50m	5.8
2010-12-21	14:01:34	2010-12-21 14:01:34	Cloudy	-7.72802	107.892		True						Cliff	0	0	1	1	0	Yes	Not Visible	B	Tini	Not Visible				25-50m	3.9	140.5
2010-12-21	14:12:51	2010-12-21 14:12:51	Cloudy	-7.72803	107.892		True						Cliff	0	0	1	1	0	Yes	Same	B	Tini	Not Visible				25-50m	3.9	86.7
2010-12-21	14:13:01	2010-12-21 14:13:01	Cloudy				True						Cliff	0	0	1	1	0	Yes	Same	B	Tono	Not Visible				25-50m
2010-12-21	14:21:09	2010-12-21 14:21:09	Cloudy	-7.72763	107.892		True						Cliff	0	0	1	1	0	Yes	Adjacent	B	Tini	Travel				25-50m	4.9
2010-12-21	14:21:17	2010-12-21 14:21:17	Cloudy				True						Cliff	0	0	1	1	0	Yes	Adjacent	B	Tono	Feed				0-25m
2010-12-22	06:25:35	2010-12-22 06:25:35	Cloudy	-7.728	107.892		True						Shelters	0	0	1	1	0	Yes	Adjacent	B	Tini	Feed				0-25m	5.2
2010-12-22	06:25:52	2010-12-22 06:25:52	Cloudy				True						Shelters	0	0	1	1	0	Yes	Adjacent	B	Tono	Rest - Still				25-50m
2010-12-22	06:35:04	2010-12-22 06:35:04	Cloudy	-7.72808	107.893		True						Cliff	0	0	1	1	0	Yes	Adjacent	B	Tono	Rest - Still				25-50m	9
2010-12-22	06:35:39	2010-12-22 06:35:39	Cloudy				True						Cliff	0	0	1	1	0	Yes	Adjacent	B	Tini	Feed				0-25m
2010-12-23	06:07:30	2010-12-23 06:07:30	Partly Cloudy				True						Overlook	0	0	1	1	0	Yes	Not Visible	B	Tini	Vocalize				100+m
2010-12-23	06:11:45	2010-12-23 06:11:45	Partly Cloudy	-7.72724	107.892		True						Overlook	0	0	1	1	0	Yes	Not Visible	B	Tini	Vocalize				100+m	8.3
2010-12-23	06:52:03	2010-12-23 06:52:03	Partly Cloudy	-7.72571	107.892		True	True					River	0	0	3	3	0	Yes	Not Visible	B	Tini	Not Visible				50-75m	9.7
2010-12-23	07:12:17	2010-12-23 07:12:17	Partly Cloudy	-7.72696	107.892		True	True					River	0	0	3	3	0	Yes	Not Visible	B	Tini	Feed				50-75m	4	20.1
2010-12-23	07:21:19	2010-12-23 07:21:19	Partly Cloudy	-7.72694	107.892		True	True					River	0	0	3	3	0	Yes	Not Visible	B	Tini	Not Visible				25-50m	6.4
2010-12-24	10:20:33	2010-12-24 10:20:33	Sunny	-7.72696	107.892		True	True					River	0	0	1	1	0	Yes	Not Visible	B	Tini	Travel				0-25m	5.1	57.4
2010-12-24	10:58:07	2010-12-24 10:58:07	Sunny	-7.72769	107.892		True	True					River	0	0	2	2	0	Yes	Adjacent	B	Tono	Travel				25-50m	4.8	50.8
2010-12-24	10:58:26	2010-12-24 10:58:26	Sunny				True	True					River	0	0	2	2	0	Yes	Adjacent	B	Tini	Rest - Still				25-50m
2010-12-24	11:08:01	2010-12-24 11:08:01	Sunny	-7.72825	107.893	True	True	True					River	0	0	3	3	0	Yes	Not Visible	B	Tono	Travel				25-50m	5.1	56.7
2010-12-24	15:50:27	2010-12-24 15:50:27	Cloudy	-7.72841	107.892		True						Cliff	0	0	1	1	0	Yes	Not Visible	B	Tono	Not Visible				0-25m	6.8	106.7
2010-12-25	10:23:09	2010-12-25 10:23:09	Partly Cloudy	-7.72711	107.893		True	True					River	0	0	1	1	0	Yes	Contact	B	Tini	Groom Recipient	Tono			75-100m	2.8	33.1
2010-12-25	10:23:20	2010-12-25 10:23:20	Partly Cloudy				True	True					River	0	0	1	1	0	Yes	Contact	B	Tono	Groom	Tini			75-100m
2010-12-25	10:33:17	2010-12-25 10:33:17	Cloudy	-7.7272	107.893		True	True					River	0	0	1	1	0	Yes	Contact	B	Tini	Groom	Tono			75-100m	2.8	55
2010-12-25	10:33:31	2010-12-25 10:33:31	Cloudy				True	True					River	0	0	1	1	0	Yes	Contact	B	Tono	Groom Recipient	Tini			75-100m
2010-12-25	10:42:24	2010-12-25 10:42:24	Cloudy	-7.72781	107.892		True	True					River	0	0	1	1	0	Yes	Contact	B	Tini	Rest - Sleep				75-100m	8.4	-19.7
2010-12-25	10:42:32	2010-12-25 10:42:32	Cloudy				True	True					River	0	0	1	1	0	Yes	Contact	B	Tono	Rest - Sleep				75-100m
2010-12-25	10:52:15	2010-12-25 10:52:15	Partly Cloudy	-7.72725	107.893		True	True					River	0	0	1	1	0	Yes	Not Visible	B	Tono	Feed				50-75m	5.7	50.3
2010-12-25	11:03:06	2010-12-25 11:03:06	Partly Cloudy	-7.72719	107.893		True	True					River	0	0	2	2	0	Yes	Not Visible	B	Tini	Rest - Still				75-100m	3.9	10.1
2010-12-25	14:32:37	2010-12-25 14:32:37	Partly Cloudy	-7.72704	107.893		True	True					River	0	0	1	1	0	Yes	Same	B	Tini	Travel				75-100m	4.1
2010-12-25	14:32:51	2010-12-25 14:32:51	Partly Cloudy				True	True					River	0	0	1	1	0	Yes	Same	B	Tono	Travel				75-100m
2010-12-25	14:43:40	2010-12-25 14:43:40	Cloudy				True	True					River	0	0	1	1	0	Yes	Same	B	Tini	Feed				75-100m
2010-12-25	14:43:48	2010-12-25 14:43:48	Cloudy				True	True					River	0	0	1	1	0	Yes	Same	B	Tono	Feed				50-75m
2010-12-25	14:53:15	2010-12-25 14:53:15	Cloudy				True	True					River	0	0	2	2	0	Yes	Distant	B	Tini	Travel				25-50m
2010-12-25	14:53:21	2010-12-25 14:53:21	Cloudy				True	True					River	0	0	2	2	0	Yes	Distant	B	Tono	Travel				50-75m
2010-12-25	15:04:04	2010-12-25 15:04:04	Cloudy	-7.72779	107.893		True						Path	0	0	1	1	0	Yes	Not Visible	B	Tono	Travel				50-75m	5	122.5
2010-12-25	15:13:46	2010-12-25 15:13:46	Cloudy	-7.72763	107.892		True						Shelters	0	0	1	1	0	Yes	Not Visible	B	Tono	Not Visible				25-50m	4.4
2010-12-25	15:42:40	2010-12-25 15:42:40	Cloudy	-7.72785	107.892		True						Shelters	0	0	1	1	0.5	Yes	Adjacent	B	Tini	Travel				25-50m	4.6
2010-12-25	15:42:46	2010-12-25 15:42:46	Cloudy				True						Shelters	0	0	1	1	0.5	Yes	Adjacent	B	Tono	Rest - Still				0-25m
2010-12-25	15:52:07	2010-12-25 15:52:07	Cloudy	-7.72805	107.891		True						Cliff	0	1	1	2	2	Yes	Same	B	Tono	Feed				0-25m	6
2010-12-25	15:52:38	2010-12-25 15:52:38	Cloudy				True						Cliff	0	1	1	2	2	Yes	Same	B	Tini	Feed				0-25m
2010-12-25	16:03:45	2010-12-25 16:03:45	Cloudy	-7.72813	107.892		True						Cliff	0	1	1	2	1	Yes	Not Visible	B	Tini	Feed				25-50m	6.1
2010-12-25	16:12:29	2010-12-25 16:12:29	Cloudy	-7.72834	107.892		True						Cliff	0	1	1	2	2	Yes	Not Visible	B	Tini	Feed				25-50m	7.7	-32.1
2010-12-26	06:09:58	2010-12-26 06:09:58	Partly Cloudy	-7.72742	107.891		True						Overlook	0	0	1	1	0	Yes	Not Visible	B	Tono	Not Visible				0-25m	4.7	119.9
2010-12-26	11:39:58	2010-12-26 11:39:58	Partly Cloudy	-7.72785	107.892		True						Shelters	0	0	1	1	0	Yes	Not Visible	B	Tini	Travel				25-50m	4.4
2010-12-26	11:49:35	2010-12-26 11:49:35	Partly Cloudy	-7.72788	107.892		True						Shelters	0	0	1	1	0.5	Yes	Not Visible	B	Tini	Feed				25-50m	7.7
2010-12-26	12:00:45	2010-12-26 12:00:45	Partly Cloudy	-7.72785	107.892		True						Shelters	0	0	1	1	0	Yes	Adjacent	B	Tini	Rest - Still				0-25m	3.8	90.7
2010-12-26	12:00:59	2010-12-26 12:00:59	Partly Cloudy				True						Shelters	0	0	1	1	0	Yes	Adjacent	B	Tono	Travel				25-50m
2010-12-26	12:10:02	2010-12-26 12:10:02	Cloudy	-7.72803	107.892		True						Shelters	0	0	1	1	0	Yes	Contact	B	Tono	Groom	Tini			25-50m	4.1
2010-12-26	12:10:11	2010-12-26 12:10:11	Cloudy				True						Shelters	0	0	1	1	0	Yes	Contact	B	Tini	Groom Recipient	Tono			25-50m
2010-12-26	12:19:59	2010-12-26 12:19:59	Cloudy	-7.72771	107.892		True						Shelters	0	0	1	1	0.5	Yes	Contact	B	Tini	Groom Recipient	Tono			25-50m	7.6
2010-12-26	12:20:09	2010-12-26 12:20:09	Cloudy				True						Shelters	0	0	1	1	0.5	Yes	Contact	B	Tono	Groom	Tini			25-50m
2010-12-26	12:29:43	2010-12-26 12:29:43	Cloudy	-7.7281	107.892		True						Cliff	0	0	2	2	0	Yes	Adjacent	B	Tono	Feed				25-50m	4.3	15.7
2010-12-26	12:29:57	2010-12-26 12:29:57	Cloudy				True						Cliff	0	0	2	2	0	Yes	Adjacent	B	Tini	Not Visible				25-50m
2010-12-26	12:49:49	2010-12-26 12:49:49	Rain	-7.72881	107.891		True						Cliff	0	0	2	2	0	Yes	Same	B	Tini	Rest - Sleep				25-50m	6.2
2010-12-26	12:49:58	2010-12-26 12:49:58	Rain				True						Cliff	0	0	2	2	0	Yes	Same	B	Tono	Rest - Sleep				25-50m
2010-12-26	12:59:49	2010-12-26 12:59:49	Rain	-7.7285	107.891		True						Cliff	0	0	2	2	0	Yes	Same	B	Tini	Rest - Sleep				25-50m	5.8
2010-12-26	13:00:05	2010-12-26 13:00:05	Rain				True						Cliff	0	0	2	2	0	Yes	Same	B	Tono	Rest - Sleep				25-50m
2010-12-26	13:10:00	2010-12-26 13:10:00	Rain	-7.72837	107.891		True						Cliff	0	0	1	1	0	Yes	Same	B	Tono	Rest - Still				25-50m	5.5
2010-12-26	13:10:07	2010-12-26 13:10:07	Rain				True						Cliff	0	0	1	1	0	Yes	Same	B	Tini	Travel				25-50m
2010-12-26	13:21:07	2010-12-26 13:21:07	Drizzle	-7.72811	107.892		True						Cliff	0	0	1	1	0	Yes	Adjacent	B	Tini	Not Visible				0-25m	8.3	90.6
2010-12-26	13:21:22	2010-12-26 13:21:22	Drizzle				True						Cliff	0	0	1	1	0	Yes	Adjacent	B	Tono	Rest - Still				25-50m
2010-12-26	13:30:32	2010-12-26 13:30:32	Drizzle	-7.72838	107.892		True						Cliff	0	0	1	1	0	Yes	Not Visible	B	Tono	Feed				0-25m	7.9
2010-12-26	13:40:27	2010-12-26 13:40:27	Drizzle	-7.72814	107.892		True						Cliff	0	0	1	1	0	Yes	Adjacent	B	Tono	Feed				0-25m	3.9	84.5
2010-12-26	13:40:34	2010-12-26 13:40:34	Drizzle				True						Cliff	0	0	1	1	0	Yes	Adjacent	B	Tini	Rest - Still				25-50m
2010-12-27	06:25:29	2010-12-27 06:25:29	Partly Cloudy	-7.72715	107.892		True						Shelters	0	0	1	1	0	Yes	Not Visible	B	Tono	Feed				25-50m	10
2010-12-27	06:55:43	2010-12-27 06:55:43	Partly Cloudy	-7.72714	107.893		True	True					River	0	0	2	2	0	Yes	Not Visible	B	Tini	Travel				25-50m	5
2010-12-27	14:45:23	2010-12-27 14:45:23	Cloudy	-7.72831	107.892		True						Shelters	0	0	1	1	0	Yes	Not Visible	B	Tono	Travel				75-100m	7.2
2010-12-27	14:55:45	2010-12-27 14:55:45	Cloudy	-7.72784	107.892		True						Path	0	0	1	1	0	Yes	Adjacent	B	Tono	Rest - Still				50-75m	3.6	79.3
2010-12-27	14:55:48	2010-12-27 14:55:48	Cloudy				True						Path	0	0	1	1	0	Yes	Adjacent	B	Tini	Travel				50-75m
2010-12-27	15:15:49	2010-12-27 15:15:49	Windy	-7.72813	107.892		True						Cliff	0	0	1	1	0	Yes	Not Visible	B	Tono	Not Visible				25-50m	8.2
2010-12-27	15:24:54	2010-12-27 15:24:54	Cloudy	-7.72793	107.892		True						Cliff	0	0	1	1	0	Yes	Same	B	Tini	Travel				25-50m	6.5	28.7
2010-12-27	15:25:01	2010-12-27 15:25:01	Cloudy				True						Cliff	0	0	1	1	0	Yes	Same	B	Tono	Feed				25-50m
2010-12-27	15:35:18	2010-12-27 15:35:18	Cloudy	-7.72813	107.892		True						Cliff	0	0	2	2	0	Yes	Same	B	Tono	Feed				0-25m	4.5
2010-12-27	15:35:26	2010-12-27 15:35:26	Cloudy				True						Cliff	0	0	2	2	0	Yes	Same	B	Tini	Feed				25-50m
2010-12-27	15:45:27	2010-12-27 15:45:27	Cloudy	-7.72823	107.892		True						Cliff	0	0	2	2	0	Yes	Not Visible	B	Tono	Not Visible				50-75m	4.7
2010-12-28	06:22:41	2010-12-28 06:22:41	Cloudy	-7.72762	107.892		True						Cliff	0	0	1	1	0	Yes	Adjacent	B	Tono	Vocalize				25-50m	9.7
2010-12-28	06:22:48	2010-12-28 06:22:48	Cloudy				True						Cliff	0	0	1	1	0	Yes	Adjacent	B	Tini	Vocalize				25-50m
2010-12-28	06:43:20	2010-12-28 06:43:20	Cloudy	-7.72786	107.893		True						Cliff	0	0	1	1	0	Yes	Same	B	Tini	Feed				25-50m	4.3	180.5
2010-12-28	06:43:27	2010-12-28 06:43:27	Cloudy				True						Cliff	0	0	1	1	0	Yes	Same	B	Tono	Feed				25-50m
2010-12-28	06:52:28	2010-12-28 06:52:28	Cloudy				True						Cliff	0	0	1	1	0	Yes	Same	B	Tono	Not Visible				25-50m
2010-12-28	07:13:46	2010-12-28 07:13:46	Cloudy	-7.72806	107.892		True						Cliff	0	0	1	1	0	Yes	Not Visible	B	Tini	Feed				25-50m	4.3	36.5
2010-12-28	07:22:31	2010-12-28 07:22:31	Cloudy	-7.72815	107.892		True						Cliff	0	0	1	1	0	Yes	Same	B	Tono	Feed				25-50m	4.3	34.6
2010-12-28	07:22:39	2010-12-28 07:22:39	Cloudy				True						Cliff	0	0	1	1	0	Yes	Same	B	Tini	Feed				25-50m
2010-12-28	07:33:08	2010-12-28 07:33:08	Cloudy	-7.72816	107.892		True						Cliff	0	0	1	1	0	Yes	Not Visible	B	Tono	Not Visible				25-50m	4.3	53.9
2010-12-28	07:42:47	2010-12-28 07:42:47	Cloudy	-7.72773	107.892		True						Shelters	0	0	1	1	0	Yes	Not Visible	B	Tono	Travel				25-50m	4.4	152.7
2010-12-28	15:22:51	2010-12-28 15:22:51	Cloudy	-7.74354	107.857		True						Cliff	0	0	1	1	0	Yes	Adjacent	B	Tini	Feed				25-50m	9.3
2010-12-28	15:22:59	2010-12-28 15:22:59	Cloudy				True						Cliff	0	0	1	1	0	Yes	Adjacent	B	Tono	Not Visible				25-50m
2010-12-28	15:32:31	2010-12-28 15:32:31	Cloudy	-7.72816	107.892		True						Cliff	0	0	1	1	0	Yes	Not Visible	B	Tini	Travel				25-50m	6.7	56.5
2010-12-28	15:43:47	2010-12-28 15:43:47	Cloudy				True						Cliff	0	0	1	1	0	Yes	Not Visible	B	Tini	Not Visible				0-25m
2011-01-09	06:25:05	2011-01-09 06:25:05	Cloudy	-7.72789	107.892		True						Cliff	0	0	1	1	0	Yes	Same	B	Tono	Feed				25-50m	4.2	115.5
2011-01-09	06:25:21	2011-01-09 06:25:21	Cloudy				True						Cliff	0	0	1	1	0	Yes	Same	B	Tini	Not Visible				25-50m
2011-01-09	06:34:34	2011-01-09 06:34:34	Cloudy	-7.72809	107.892		True						Cliff	0	0	1	1	0	Yes	Same	B	Tono	Feed				0-25m	4.2	75.1
2011-01-09	06:34:41	2011-01-09 06:34:41	Cloudy				True						Cliff	0	0	1	1	0	Yes	Same	B	Tini	Feed				25-50m
2011-01-09	06:44:31	2011-01-09 06:44:31	Cloudy	-7.72785	107.892		True						Cliff	0	0	1	1	0	Yes	Same	B	Tini	Feed				0-25m	4.3	116.4
2011-01-09	06:45:06	2011-01-09 06:45:06	Cloudy				True						Cliff	0	0	1	1	0	Yes	Same	B	Tono	Feed				25-50m
2011-01-09	06:54:34	2011-01-09 06:54:34	Cloudy	-7.72801	107.892		True						Cliff	0	0	1	1	0	Yes	Not Visible	B	Tini	Feed				0-25m	4.4	97.4
2011-01-09	07:04:32	2011-01-09 07:04:32	Cloudy				True						Cliff	0	0	1	1	0	Yes	Same	B	Tini	Travel				25-50m
2011-01-09	07:04:39	2011-01-09 07:04:39	Cloudy				True						Cliff	0	0	1	1	0	Yes	Same	B	Tono	Feed				25-50m
2011-01-09	14:54:06	2011-01-09 14:54:06	Cloudy	-7.72807	107.892		True						Cliff	0	0	1	1	0	Yes	Adjacent	B	Tono	Feed				0-25m	4.7	69
2011-01-09	14:54:14	2011-01-09 14:54:14	Cloudy				True						Cliff	0	0	1	1	0	Yes	Adjacent	B	Tini	Feed				25-50m
2011-01-09	15:04:47	2011-01-09 15:04:47	Cloudy	-7.72818	107.892		True						Cliff	0	0	1	1	0	Yes	Adjacent	B	Tini	Feed				0-25m	5
2011-01-09	15:04:56	2011-01-09 15:04:56	Cloudy				True						Cliff	0	0	1	1	0	Yes	Adjacent	B	Tono	Feed				25-50m
2011-01-09	15:14:20	2011-01-09 15:14:20	Cloudy	-7.72825	107.892		True						Cliff	0	0	1	1	0	Yes	Not Visible	B	Tono	Feed				25-50m	5.1
2011-01-09	15:23:55	2011-01-09 15:23:55	Cloudy	-7.72846	107.892		True						Cliff	0	0	1	1	0	Yes	Adjacent	B	Tono	Feed				0-25m	5
2011-01-09	15:24:40	2011-01-09 15:24:40	Cloudy				True						Cliff	0	0	1	1	0	Yes	Adjacent	B	Tini	Feed				25-50m
2011-01-09	15:34:43	2011-01-09 15:34:43	Cloudy	-7.72875	107.891		True						Cliff	0	0	1	1	0	Yes	Same	B	Tini	Feed				0-25m	5
2011-01-09	15:35:00	2011-01-09 15:35:00	Cloudy				True						Cliff	0	0	1	1	0	Yes	Same	B	Tono	Feed				25-50m
2011-01-09	15:43:57	2011-01-09 15:43:57	Cloudy	-7.7283	107.892		True						Shelters	0	0	1	1	0	Yes	Not Visible	B	Tini	Travel				25-50m	6.2	51.3
2011-01-09	15:54:30	2011-01-09 15:54:30	Cloudy	-7.72828	107.892		True						Shelters	0	0	1	1	0	Yes	Not Visible	B	Tini	Travel				25-50m	5.4
2011-01-09	16:04:03	2011-01-09 16:04:03	Cloudy	-7.72874	107.891		True						Shelters	0	0	1	1	0	Yes	Not Visible	B	Tini	Rest - Sleep				25-50m	5.6
2011-01-09	16:14:04	2011-01-09 16:14:04	Cloudy	-7.72806	107.892		True						Shelters	0	0	1	1	0	Yes	Not Visible	B	Tini	Rest - Sleep				25-50m	5.9
2011-01-09	16:23:57	2011-01-09 16:23:57	Cloudy	-7.72842	107.892		True						Shelters	0	0	1	1	0	Yes	Not Visible	B	Tini	Rest - Sleep				25-50m	6.3
2011-01-09	16:34:03	2011-01-09 16:34:03	Cloudy	-7.72827	107.892		True						Shelters	0	0	1	1	0	Yes	Not Visible	B	Tini	Rest - Sleep				25-50m	6.9
2011-01-09	16:44:09	2011-01-09 16:44:09	Cloudy	-7.72807	107.892		True						Shelters	0	0	1	1	0	Yes	Not Visible	B	Tini	Rest - Sleep				25-50m	7.5
2011-01-09	16:53:51	2011-01-09 16:53:51	Cloudy	-7.72818	107.892		True						Shelters	0	0	1	1	0	Yes	Not Visible	B	Tini	Rest - Sleep				25-50m	8.4
2011-01-10	06:23:22	2011-01-10 06:23:22	Cloudy	-7.72808	107.892		True						Cliff	0	0	1	1	0	Yes	Adjacent	B	Tini	Travel				25-50m	4.1	110.7
2011-01-10	06:23:42	2011-01-10 06:23:42	Cloudy				True						Cliff	0	0	1	1	0	Yes	Adjacent	B	Tono	Not Visible				25-50m
2011-01-10	06:35:06	2011-01-10 06:35:06	Cloudy	-7.72796	107.892		True						Cliff	0	0	1	1	0	Yes	Same	B	Tini	Travel				25-50m	4.4	165.9
2011-01-10	06:35:13	2011-01-10 06:35:13	Cloudy				True						Cliff	0	0	1	1	0	Yes	Same	B	Tono	Feed				25-50m
2011-01-10	06:43:17	2011-01-10 06:43:17	Cloudy	-7.72801	107.892		True						Cliff	0	0	1	1	0	Yes	Not Visible	B	Tini	Travel				0-25m	3.9	78.7
2011-01-10	06:53:45	2011-01-10 06:53:45	Cloudy				True						Cliff	0	0	1	1	0	Yes	Adjacent	B	Tini	Rest - Still				25-50m
2011-01-10	06:53:52	2011-01-10 06:53:52	Cloudy				True						Cliff	0	0	1	1	0	Yes	Adjacent	B	Tono	Not Visible				25-50m
2011-01-10	07:05:11	2011-01-10 07:05:11	Cloudy				True						Cliff	0	0	1	1	0	Yes	Adjacent	B	Tini	Rest - Still				25-50m
2011-01-10	07:05:32	2011-01-10 07:05:32	Cloudy				True						Cliff	0	0	1	1	0	Yes	Adjacent	B	Tono	Not Visible				25-50m
2011-01-10	07:15:33	2011-01-10 07:15:33	Cloudy				True						Cliff	0	0	1	1	0	Yes	Not Visible	B	Tini	Travel				25-50m
2011-01-10	10:05:19	2011-01-10 10:05:19	Cloudy	-7.72799	107.892		True						Cliff	0	0	1	1	0	Yes	Not Visible	B	Tono	Travel				0-25m	4.1
2011-01-10	10:13:03	2011-01-10 10:13:03	Partly Cloudy	-7.72807	107.892		True						Cliff	0	0	1	1	0	Yes	Not Visible	B	Tono	Rest - Still				25-50m	3.6	55.1
2011-01-10	10:23:47	2011-01-10 10:23:47	Partly Cloudy	-7.72809	107.892		True						Shelters	0	2	1	3	1	Yes	Not Visible	B	Tono	Feed				25-50m	4.2
2011-01-11	07:44:56	2011-01-11 07:44:56	Cloudy	-7.72776	107.893		True	True					River	0	0	2	2	0	Yes	Not Visible	B	Tini	Not Visible				75-100m	4.2
2011-01-11	07:45:03	2011-01-11 07:45:03	Cloudy				True	True					River	0	0	2	2	0	Yes	Not Visible	B	Tono	Not Visible				75-100m
2011-01-12	13:30:27	2011-01-12 13:30:27	Cloudy	-7.72841	107.892		True						Shelters	0	0	1	1	0	Yes	Not Visible	B	Udian	Travel				0-25m	6.3	43.7
2011-01-12	13:40:43	2011-01-12 13:40:43	Cloudy	-7.728	107.892		True						Cliff	0	0	1	1	0	Yes	Same	B	Tini	Not Visible				25-50m	6.3	87.8
2011-01-12	13:40:51	2011-01-12 13:40:51	Cloudy				True						Cliff	0	0	1	1	0	Yes	Same	B	Tono	Not Visible				25-50m
2011-01-12	13:49:26	2011-01-12 13:49:26	Cloudy	-7.72817	107.892		True						Cliff	0	0	1	1	0.5	Yes	Contact	B	Tini	Rest - Still				0-25m	6.4	61.7
2011-01-12	13:49:36	2011-01-12 13:49:36	Cloudy				True						Cliff	0	0	1	1	0.5	Yes	Contact	B	Tono	Vigilance		Noise		0-25m
2011-01-12	13:59:40	2011-01-12 13:59:40	Cloudy	-7.72806	107.892		True						Cliff	0	0	1	1	0	Yes	Contact	B	Tini	Groom Recipient	Tono			25-50m	2.7	69.4
2011-01-12	13:59:58	2011-01-12 13:59:58	Cloudy				True						Cliff	0	0	1	1	0	Yes	Contact	B	Tono	Groom	Tini			25-50m
2011-01-12	14:09:50	2011-01-12 14:09:50	Cloudy	-7.72813	107.892		True						Cliff	0	0	1	1	0	Yes	Contact	B	Tini	Rest - Sleep				25-50m	2.8	61.8
2011-01-12	14:10:02	2011-01-12 14:10:02	Cloudy				True						Cliff	0	0	1	1	0	Yes	Contact	B	Tono	Rest - Still				25-50m
2011-01-12	14:19:26	2011-01-12 14:19:26	Cloudy	-7.72791	107.892		True						Cliff	0	0	1	1	0	Yes	Adjacent	B	Tono	Travel				25-50m	6.8	110
2011-01-12	14:19:36	2011-01-12 14:19:36	Cloudy				True						Cliff	0	0	1	1	0	Yes	Adjacent	B	Tini	Not Visible				25-50m
2011-01-12	14:29:34	2011-01-12 14:29:34	Cloudy	-7.72805	107.892		True						Cliff	0	0	1	1	0	Yes	Adjacent	B	Tono	Feed				0-25m	5.7	19.2
2011-01-12	14:29:49	2011-01-12 14:29:49	Cloudy				True						Cliff	0	0	1	1	0	Yes	Adjacent	B	Tini	Not Visible				25-50m
2011-01-12	14:39:50	2011-01-12 14:39:50	Cloudy	-7.72823	107.892		True						Cliff	0	0	1	1	0	Yes	Not Visible	B	Tini	Not Visible				25-50m	3.7
2011-01-13	06:20:05	2011-01-13 06:20:05	Partly Cloudy	-7.72813	107.892		True						Cliff	0	0	1	1	0	Yes	Adjacent	B	Tini	Feed				0-25m	9.6	78
2011-01-13	06:20:18	2011-01-13 06:20:18	Partly Cloudy				True						Cliff	0	0	1	1	0	Yes	Adjacent	B	Tono	Not Visible				25-50m
2011-01-13	07:29:24	2011-01-13 07:29:24	Partly Cloudy	-7.72806	107.891		True						Shelters	0	0	1	1	0	Yes	Not Visible	B	Tini	Vocalize				100+m	4.2
2011-01-13	12:09:20	2011-01-13 12:09:20	Partly Cloudy	-7.72783	107.893	True	True	True					River	0	2	2	4	1.5	Yes	Not Visible	B	Tini	Vocalize				100+m	3.7	-17.2
2011-01-13	12:09:32	2011-01-13 12:09:32	Partly Cloudy			True	True	True					River	0	2	2	4	1.5	Yes	Not Visible	C	Ann	Vocalize				100+m
2011-01-13	14:39:54	2011-01-13 14:39:54	Partly Cloudy	-7.72706	107.893		True	True					River	0	0	1	1	0	Yes	Adjacent	B	Tini	Travel				50-75m	4.9
2011-01-13	14:40:01	2011-01-13 14:40:01	Partly Cloudy				True	True					River	0	0	1	1	0	Yes	Adjacent	B	Tono	Travel				50-75m
2011-01-13	14:59:02	2011-01-13 14:59:02	Cloudy	-7.72767	107.892		True						Shelters	0	0	1	1	0	Yes	Not Visible	B	Tini	Not Visible				25-50m	4.9
2011-01-13	15:09:03	2011-01-13 15:09:03	Cloudy	-7.72774	107.892		True						Shelters	0	0	1	1	0	Yes	Distant	B	Tono	Travel				25-50m	5.4	107
2011-01-13	15:10:02	2011-01-13 15:10:02	Cloudy				True						Shelters	0	0	1	1	0	Yes	Distant	B	Tini	Not Visible				25-50m
2011-01-13	15:19:01	2011-01-13 15:19:01	Cloudy	-7.72812	107.892		True						Cliff	0	0	1	1	0	Yes	Same	B	Tono	Rest - Still				25-50m	6.2	128.3
2011-01-13	15:19:14	2011-01-13 15:19:14	Cloudy				True						Cliff	0	0	1	1	0	Yes	Same	B	Tini	Feed				25-50m
2011-01-13	15:29:06	2011-01-13 15:29:06	Cloudy	-7.72778	107.892		True						Cliff	0	0	1	1	0	Yes	Not Visible	B	Tini	Not Visible				25-50m	5.2
2011-01-13	15:29:13	2011-01-13 15:29:13	Cloudy				True						Cliff	0	0	1	1	0	Yes	Not Visible	B	Tono	Not Visible				25-50m
2011-01-13	15:39:07	2011-01-13 15:39:07	Cloudy	-7.72803	107.892		True						Cliff	0	0	1	1	0.5	Yes	Not Visible	B	Tini	Feed				25-50m	5.4
2011-01-13	15:49:10	2011-01-13 15:49:10	Cloudy	-7.72776	107.892		True						Cliff	0	0	1	1	0	Yes	Not Visible	B	Tono	Feed				0-25m	3.9	141.6
2011-01-14	06:09:48	2011-01-14 06:09:48	Cloudy	-7.72823	107.892		True						Shelters	0	0	1	1	0	Yes	Not Visible	B	Tini	Travel				25-50m	8.3	44.5
2011-01-14	06:28:48	2011-01-14 06:28:48	Cloudy	-7.72866	107.891		True						Path	0	0	1	1	0	Yes	Adjacent	B	Tini	Travel				25-50m	4.4	-65.7
2011-01-14	06:28:54	2011-01-14 06:28:54	Cloudy				True						Path	0	0	1	1	0	Yes	Adjacent	B	Tono	Travel				25-50m
2011-01-14	06:39:07	2011-01-14 06:39:07	Cloudy	-7.72845	107.891		True						Path	0	0	1	1	0	Yes	Same	B	Tini	Not Visible				25-50m	4.7
2011-01-14	06:39:13	2011-01-14 06:39:13	Cloudy				True						Path	0	0	1	1	0	Yes	Same	B	Tono	Not Visible				25-50m
2011-01-16	07:36:45	2011-01-16 07:36:45	Cloudy	-7.72719	107.893		True	True					River	0	0	2	2	0	Yes	Same	B	Tono	Rest - Still				75-100m	4
2011-01-16	07:36:59	2011-01-16 07:36:59	Cloudy				True	True					River	0	0	2	2	0	Yes	Same	B	Tini	Travel				75-100m
2011-01-16	07:45:06	2011-01-16 07:45:06	Cloudy	-7.72713	107.893		True	True					River	0	0	1	1	0	Yes	Same	B	Tini	Vocalize				75-100m	3.9
2011-01-16	07:45:39	2011-01-16 07:45:39	Cloudy				True	True					River	0	0	1	1	0	Yes	Same	B	Tono	Travel				75-100m
2011-01-16	07:45:48	2011-01-16 07:45:48	Cloudy				True	True					River	0	0	1	1	0	Yes	Same	C	Ann	Vocalize				100+m
2011-01-16	07:55:41	2011-01-16 07:55:41	Cloudy	-7.72705	107.892		True	True					River	0	0	1	1	0	Yes	Same	B	Tini	Travel				75-100m	3.9
2011-01-16	07:55:50	2011-01-16 07:55:50	Cloudy				True	True					River	0	0	1	1	0	Yes	Same	B	Tono	Travel				75-100m
2011-01-16	08:56:53	2011-01-16 08:56:53	Partly Cloudy	-7.72776	107.893	True	True	True					River	0	0	3	3	0	Yes	Contact	B	Tini	Rest - Sleep				100+m	5.1	113.3
2011-01-16	08:57:04	2011-01-16 08:57:04	Partly Cloudy			True	True	True					River	0	0	3	3	0	Yes	Contact	B	Tono	Rest - Sleep				100+m
2011-01-16	09:06:38	2011-01-16 09:06:38	Partly Cloudy			True	True	True					River	0	1	3	4	1	Yes	Contact	B	Tono	Groom	Tini			100+m
2011-01-16	09:06:48	2011-01-16 09:06:48	Partly Cloudy			True	True	True					River	0	1	3	4	1	Yes	Contact	B	Tini	Groom Recipient	Tono			100+m
2011-01-16	09:15:41	2011-01-16 09:15:41	Partly Cloudy			True	True	True					River	0	0	3	3	0	Yes	Contact	B	Tono	Rest - Sleep				100+m
2011-01-16	09:26:08	2011-01-16 09:26:08	Cloudy			True	True	True					River	0	0	3	3	0	Yes	Same	B	Tini	Rest - Still				100+m
2011-01-16	09:26:18	2011-01-16 09:26:18	Cloudy			True	True	True					River	0	0	3	3	0	Yes	Same	B	Tono	Rest - Still				100+m
2011-01-16	09:37:03	2011-01-16 09:37:03	Cloudy	-7.72769	107.892		True	True					River	0	0	1	1	0	Yes	Not Visible	B	Tono	Travel				75-100m	7.8
2011-01-16	09:46:04	2011-01-16 09:46:04	Cloudy	-7.72703	107.893		True	True					River	0	0	1	1	0	Yes	Adjacent	B	Tini	Vocalize				50-75m	3.9	31.1
2011-01-16	09:46:30	2011-01-16 09:46:30	Cloudy				True	True					River	0	0	1	1	0	Yes	Adjacent	B	Tono	Not Visible				75-100m
2011-01-16	09:55:11	2011-01-16 09:55:11	Cloudy	-7.72702	107.892		True	True					River	0	0	1	1	0	Yes	Not Visible	B	Tini	Vocalize				75-100m	6.9
2011-01-16	09:55:18	2011-01-16 09:55:18	Cloudy				True	True					River	0	0	1	1	0	Yes	Not Visible	C	Ann	Vocalize				100+m
2011-01-16	13:26:21	2011-01-16 13:26:21	Cloudy				True	True					River	0	0	1	1	0	Yes	Same	B	Tini	Rest - Still				75-100m
2011-01-16	13:26:28	2011-01-16 13:26:28	Cloudy				True	True					River	0	0	1	1	0	Yes	Same	B	Tono	Rest - Still				75-100m
2011-01-16	13:55:07	2011-01-16 13:55:07	Cloudy	-7.7272	107.892		True	True					River	0	0	1	1	0	Yes	Same	B	Tono	Travel				50-75m	4.4
2011-01-16	13:55:14	2011-01-16 13:55:14	Cloudy				True	True					River	0	0	1	1	0	Yes	Same	B	Tini	Travel				50-75m
2011-01-16	14:05:20	2011-01-16 14:05:20	Partly Cloudy	-7.72713	107.893		True	True					River	0	0	1	1	0	Yes	Not Visible	B	Tono	Not Visible				50-75m	4.4
2011-01-16	14:15:44	2011-01-16 14:15:44	Cloudy	-7.7272	107.893		True	True					River	0	0	1	1	0	Yes	Not Visible	B	Tono	Travel				50-75m	4.5
2011-01-16	14:25:50	2011-01-16 14:25:50	Cloudy	-7.72722	107.893		True	True					River	0	0	1	1	0	Yes	Not Visible	B	Tini	Rest - Still				25-50m	4.7
2011-01-16	14:36:18	2011-01-16 14:36:18	Cloudy	-7.72774	107.894		True						Path	0	0	1	1	0	Yes	Not Visible	B	Tini	Feed				25-50m	4.9
2011-01-16	14:45:07	2011-01-16 14:45:07	Cloudy	-7.72793	107.892		True						Path	0	0	1	1	0	Yes	Not Visible	B	Tini	Travel				50-75m	5.1
2011-01-16	14:56:21	2011-01-16 14:56:21	Partly Cloudy	-7.72811	107.892		True						Cliff	0	0	1	1	0	Yes	Not Visible	B	Tini	Not Visible				25-50m	5.4
2011-01-17	06:14:13	2011-01-17 06:14:13	Partly Cloudy	-7.7277	107.892		True						Cliff	0	0	1	1	0	Yes	Not Visible	B	Tono	Rest - Still				25-50m	4.4
2011-01-17	09:32:22	2011-01-17 09:32:22	Partly Cloudy	-7.72719	107.893		True	True					River	0	1	2	3	2	Yes	Not Visible	B	Tini	Not Visible				50-75m	4.7
2011-01-17	09:32:30	2011-01-17 09:32:30	Partly Cloudy				True	True					River	0	1	2	3	2	Yes	Not Visible	B	Tono	Not Visible				50-75m
2011-01-17	13:22:44	2011-01-17 13:22:44	Partly Cloudy				True	True					River	0	0	1	1	0	Yes	Not Visible	B	Tini	Travel				75-100m
2011-01-17	14:02:58	2011-01-17 14:02:58	Windy	-7.72733	107.893		True	True					River	0	0	1	1	0	Yes	Not Visible	B	Tono	Self groom				75-100m	6.2
2011-01-17	14:12:37	2011-01-17 14:12:37	Windy	-7.72723	107.893		True	True					River	0	0	1	1	0	Yes	Contact	B	Tono	Groom	Tini			75-100m	4.5	41.6
2011-01-17	14:12:53	2011-01-17 14:12:53	Windy				True	True					River	0	0	1	1	0	Yes	Contact	B	Tini	Groom Recipient	Tono			75-100m
2011-01-18	06:44:06	2011-01-18 06:44:06	Drizzle				True						Path	0	1	1	2	2	Yes	Not Visible	B	Tono	Travel				25-50m
2011-01-18	06:55:30	2011-01-18 06:55:30	Rain				True						Cliff	0	0	1	1	0	Yes	Not Visible	B	Tini	Feed				25-50m
2011-01-18	07:06:28	2011-01-18 07:06:28	Rain	-7.72804	107.892		True						Cliff	0	0	1	1	0	Yes	Not Visible	B	Tini	Aggression			Monkey	25-50m	4.1
2011-01-18	07:15:11	2011-01-18 07:15:11	Drizzle	-7.72839	107.893		True						Cliff	0	0	1	1	0	Yes	Not Visible	B	Tini	Travel				25-50m	4.3
2011-01-18	07:26:14	2011-01-18 07:26:14	Drizzle				True						Cliff	0	0	1	1	0	Yes	Not Visible	B	Tini	Not Visible				25-50m
2011-01-18	07:34:48	2011-01-18 07:34:48	Cloudy				True						Cliff	0	0	1	1	0	Yes	Not Visible	B	Tini	Vocalize				50-75m
2011-01-18	07:45:43	2011-01-18 07:45:43	Cloudy	-7.72813	107.892		True						Cliff	0	0	1	1	0	Yes	Not Visible	B	Tini	Not Visible				50-75m	5	103.3
2011-01-18	07:54:30	2011-01-18 07:54:30	Cloudy	-7.72877	107.893		True						Cliff	0	0	1	1	0	Yes	Not Visible	B	Tini	Not Visible				50-75m	4	327.1
2011-01-18	10:55:26	2011-01-18 10:55:26	Cloudy	-7.72799	107.892		True						Cliff	0	0	1	1	0	Yes	Adjacent	B	Tini	Feed				25-50m	4.1	86.7
2011-01-18	10:56:11	2011-01-18 10:56:11	Cloudy				True						Cliff	0	0	1	1	0	Yes	Adjacent	B	Tono	Rest - Still				0-25m
2011-01-18	11:05:07	2011-01-18 11:05:07	Cloudy				True						Cliff	0	0	1	1	0	Yes	Adjacent	B	Tono	Self groom				0-25m
2011-01-18	11:05:45	2011-01-18 11:05:45	Cloudy				True						Cliff	0	0	1	1	0	Yes	Adjacent	B	Tini	Feed				0-25m
2011-01-18	11:15:08	2011-01-18 11:15:08	Cloudy				True						Shelters	0	0	1	1	0	Yes	Distant	B	Tini	Travel				50-75m
2011-01-18	11:15:25	2011-01-18 11:15:25	Cloudy				True						Shelters	0	0	1	1	0	Yes	Distant	B	Tono	Not Visible				25-50m
2011-01-18	12:44:50	2011-01-18 12:44:50	Cloudy	-7.72852	107.893	True	True	True					River	0	1	3	4	2	Yes	Adjacent	B	Tono	Travel				25-50m	4.5
2011-01-18	13:15:00	2011-01-18 13:15:00	Cloudy				True						Shelters	0	0	1	1	0	Yes	Adjacent	B	Tini	Rest - Still				0-25m
2011-01-18	13:15:06	2011-01-18 13:15:06	Cloudy				True						Shelters	0	0	1	1	0	Yes	Adjacent	B	Tono	Feed				25-50m
2011-01-18	13:25:14	2011-01-18 13:25:14	Cloudy	-7.72814	107.892		True						Shelters	0	0	1	1	0	Yes	Contact	B	Tini	Groom	Tono			25-50m	5.5
2011-01-18	13:25:23	2011-01-18 13:25:23	Cloudy				True						Shelters	0	0	1	1	0	Yes	Contact	B	Tono	Groom Recipient	Tini			25-50m
2011-01-18	13:34:59	2011-01-18 13:34:59	Cloudy	-7.72792	107.892		True						Shelters	0	0	1	1	0	Yes	Contact	B	Tini	Rest - Sleep				25-50m	5.4	89.4
2011-01-18	13:35:06	2011-01-18 13:35:06	Cloudy				True						Shelters	0	0	1	1	0	Yes	Contact	B	Tono	Rest - Sleep				25-50m
2011-01-18	13:44:53	2011-01-18 13:44:53	Cloudy	-7.72799	107.892		True						Shelters	0	0	1	1	0	Yes	Contact	B	Tini	Groom	Tono			25-50m	4.6
2011-01-18	13:45:09	2011-01-18 13:45:09	Cloudy				True						Shelters	0	0	1	1	0	Yes	Contact	B	Tono	Groom Recipient	Tini			25-50m
2011-01-18	13:54:54	2011-01-18 13:54:54	Cloudy	-7.72784	107.892		True						Shelters	0	0	1	1	0	Yes	Contact	B	Tini	Rest - Sleep				25-50m	4.5
2011-01-18	13:55:01	2011-01-18 13:55:01	Cloudy				True						Shelters	0	0	1	1	0	Yes	Contact	B	Tono	Rest - Sleep				25-50m
2011-01-18	14:05:08	2011-01-18 14:05:08	Partly Cloudy	-7.72746	107.892		True						Shelters	0	0	1	1	0	Yes	Same	B	Tini	Rest - Still				25-50m	4.5
2011-01-18	14:05:15	2011-01-18 14:05:15	Partly Cloudy				True						Shelters	0	0	1	1	0	Yes	Same	B	Tono	Rest - Still				25-50m
2011-01-18	14:15:16	2011-01-18 14:15:16	Cloudy	-7.72825	107.892		True						Cliff	0	0	1	1	0	Yes	Contact	B	Tono	Rest - Sleep				25-50m	5.6	-25.6
2011-01-18	14:15:24	2011-01-18 14:15:24	Cloudy				True						Cliff	0	0	1	1	0	Yes	Contact	B	Tini	Rest - Sleep				25-50m
2011-01-18	14:24:48	2011-01-18 14:24:48	Cloudy	-7.72856	107.892		True						Cliff	0	0	1	1	0	Yes	Contact	B	Tini	Groom	Tono			25-50m	5.8	-153.1
2011-01-18	14:24:58	2011-01-18 14:24:58	Cloudy				True						Cliff	0	0	1	1	0	Yes	Contact	B	Tono	Groom Recipient	Tini			25-50m
2011-01-18	14:34:46	2011-01-18 14:34:46	Cloudy	-7.72796	107.892		True						Cliff	0	0	1	1	0	Yes	Same	B	Tini	Feed				25-50m	5.8	44.1
2011-01-18	14:34:53	2011-01-18 14:34:53	Cloudy				True						Cliff	0	0	1	1	0	Yes	Same	B	Tono	Feed				25-50m
2011-01-18	14:44:43	2011-01-18 14:44:43	Partly Cloudy	-7.72821	107.892		True						Cliff	0	0	1	1	0	Yes	Not Visible	B	Tono	Travel				25-50m	5.2
2011-01-19	07:22:44	2011-01-19 07:22:44	Partly Cloudy	-7.72735	107.893		True	True					River	0	0	3	3	0	Yes	Not Visible	B	Tini	Vocalize				100+m	4.8
2011-01-19	07:22:53	2011-01-19 07:22:53	Partly Cloudy				True	True					River	0	0	3	3	0	Yes	Not Visible	C	Ann	Vocalize				100+m
2011-01-19	08:22:42	2011-01-19 08:22:42	Cloudy	-7.72713	107.894		True	True					River	0	0	1	1	0	Yes	Not Visible	B	Tini	Not Visible				100+m	4.7
2011-01-20	06:02:41	2011-01-20 06:02:41	Cloudy				True						Cliff	0	0	1	1	0	Yes	Adjacent	B	Tono	Feed				25-50m
2011-01-20	06:02:47	2011-01-20 06:02:47	Cloudy				True						Cliff	0	0	1	1	0	Yes	Adjacent	B	Tini	Travel				0-25m
2011-01-20	06:10:52	2011-01-20 06:10:52	Cloudy				True						Cliff	0	0	1	1	0	Yes	Same	B	Tini	Feed				25-50m
2011-01-20	06:11:01	2011-01-20 06:11:01	Cloudy				True						Cliff	0	0	1	1	0	Yes	Same	B	Tono	Feed				25-50m
2011-01-20	07:19:47	2011-01-20 07:19:47	Cloudy	-7.72794	107.893		True						Shelters	0	0	1	1	0	Yes	Not Visible	B	Tini	Vocalize				100+m	5
2011-01-20	09:09:56	2011-01-20 09:09:56	Cloudy	-7.72812	107.892		True						Cliff	0	0	1	1	0	Yes	Adjacent	B	Tono	Feed				0-25m	4.2
2011-01-20	09:09:59	2011-01-20 09:09:59	Cloudy				True						Cliff	0	0	1	1	0	Yes	Adjacent	B	Tini	Rest - Still				0-25m
2011-01-20	09:20:05	2011-01-20 09:20:05	Cloudy	-7.72807	107.892		True						Cliff	0	0	1	1	0	Yes	Adjacent	B	Tono	Feed				0-25m	4.1
2011-01-20	09:21:11	2011-01-20 09:21:11	Cloudy				True						Cliff	0	0	1	1	0	Yes	Adjacent	B	Tini	Not Visible				25-50m
2011-01-20	09:30:50	2011-01-20 09:30:50	Cloudy	-7.72799	107.892		True						Cliff	0	0	1	1	0	Yes	Not Visible	B	Tono	Not Visible				0-25m	4.2
2011-01-20	10:10:03	2011-01-20 10:10:03	Cloudy	-7.72795	107.892		True						Cliff	0	0	1	1	0	Yes	Not Visible	B	Tini	Not Visible				25-50m	4.7
2011-01-20	11:51:12	2011-01-20 11:51:12	Cloudy	-7.72822	107.892		True						Cliff	0	0	1	1	0	Yes	Not Visible	B	Tono	Feed				25-50m	4.2	84.2
2011-01-20	11:59:47	2011-01-20 11:59:47	Cloudy	-7.728	107.892		True						Cliff	0	0	1	1	0	Yes	Same	B	Tini	Feed				0-25m	4.4
2011-01-20	11:59:56	2011-01-20 11:59:56	Cloudy				True						Cliff	0	0	1	1	0	Yes	Same	B	Tono	Feed				0-25m
2011-01-20	12:10:01	2011-01-20 12:10:01	Cloudy	-7.7282	107.892		True						Cliff	0	0	1	1	0	Yes	Contact	B	Tono	Groom	Tini			25-50m	4.3
2011-01-20	12:10:09	2011-01-20 12:10:09	Cloudy				True						Cliff	0	0	1	1	0	Yes	Contact	B	Tini	Groom Recipient	Tono			25-50m
2011-01-20	12:20:11	2011-01-20 12:20:11	Cloudy	-7.728	107.892		True						Cliff	0	0	1	1	0	Yes	Contact	B	Tono	Groom	Tini			25-50m	4.3
2011-01-20	12:20:19	2011-01-20 12:20:19	Cloudy				True						Cliff	0	0	1	1	0	Yes	Contact	B	Tini	Groom Recipient	Tono			25-50m
2011-01-20	12:29:51	2011-01-20 12:29:51	Cloudy	-7.72799	107.892		True						Cliff	0	0	2	2	0	Yes	Same	B	Tini	Travel				25-50m	4.3
2011-01-20	12:29:58	2011-01-20 12:29:58	Cloudy				True						Cliff	0	0	2	2	0	Yes	Same	B	Tono	Travel				25-50m
2011-01-20	15:39:51	2011-01-20 15:39:51	Cloudy	-7.72755	107.892		True						Cliff	0	0	1	1	0	Yes	Same	B	Tono	Feed				0-25m	4.4
2011-01-20	15:39:58	2011-01-20 15:39:58	Cloudy				True						Cliff	0	0	1	1	0	Yes	Same	B	Tini	Feed				25-50m
2011-01-20	15:49:59	2011-01-20 15:49:59	Cloudy	-7.72767	107.892		True						Cliff	0	0	1	1	0	Yes	Same	B	Tono	Feed				25-50m	4.7
2011-01-20	15:50:07	2011-01-20 15:50:07	Cloudy				True						Cliff	0	0	1	1	0	Yes	Same	B	Tini	Travel				25-50m
2011-01-21	05:59:05	2011-01-21 05:59:05	Cloudy				True						Cliff	0	0	2	2	0	Yes	Adjacent	B	Tono	Feed				25-50m
2011-01-21	05:59:10	2011-01-21 05:59:10	Cloudy				True						Cliff	0	0	2	2	0	Yes	Adjacent	B	Tini	Feed				25-50m
2011-01-21	13:55:55	2011-01-21 13:55:55	Cloudy	-7.72755	107.892		True						Shelters	0	1	1	2	2.5	Yes	Same	B	Tini	Feed				25-50m	4.6
2011-01-21	13:56:02	2011-01-21 13:56:02	Cloudy				True						Shelters	0	1	1	2	2.5	Yes	Same	B	Tono	Feed				25-50m
2011-01-21	14:05:16	2011-01-21 14:05:16	Cloudy	-7.72778	107.892		True						Shelters	0	1	1	2	2.5	Yes	Same	B	Tini	Feed				25-50m	4.7
2011-01-21	14:05:26	2011-01-21 14:05:26	Cloudy				True						Shelters	0	1	1	2	2.5	Yes	Same	B	Tono	Not Visible				25-50m
2011-01-21	14:15:36	2011-01-21 14:15:36	Cloudy	-7.72772	107.893		True						Cliff	0	1	1	2	2	Yes	Not Visible	B	Tono	Not Visible				25-50m	4.9
2011-01-22	06:04:32	2011-01-22 06:04:32	Cloudy	-7.72796	107.892		True						Cliff	0	0	1	1	0	Yes	Adjacent	B	Tono	Feed				50-75m	3.9
2011-01-22	06:04:39	2011-01-22 06:04:39	Cloudy				True						Cliff	0	0	1	1	0	Yes	Adjacent	B	Tini	Feed				25-50m
2011-01-22	06:14:51	2011-01-22 06:14:51	Cloudy	-7.72785	107.892		True						Cliff	0	0	1	1	0	Yes	Adjacent	B	Tono	Feed				25-50m	3.9
2011-01-22	06:15:39	2011-01-22 06:15:39	Cloudy				True						Cliff	0	0	1	1	0	Yes	Adjacent	B	Tini	Feed				0-25m
2011-01-22	06:23:29	2011-01-22 06:23:29	Cloudy	-7.72796	107.892		True						Cliff	0	0	1	1	0	Yes	Adjacent	B	Tini	Travel				25-50m	3.8
2011-01-22	06:24:09	2011-01-22 06:24:09	Cloudy				True						Cliff	0	0	1	1	0	Yes	Adjacent	B	Tono	Feed				25-50m
2011-01-22	06:43:55	2011-01-22 06:43:55	Cloudy	-7.72811	107.892		True						Shelters	0	0	1	1	0	Yes	Not Visible	B	Tono	Travel				50-75m	3.9
2011-01-22	06:53:00	2011-01-22 06:53:00	Cloudy	-7.72768	107.892		True						Path	0	0	1	1	0	Yes	Distant	B	Tini	Vocalize				50-75m	3.9	98.5
2011-01-22	06:53:23	2011-01-22 06:53:23	Cloudy				True						Path	0	0	1	1	0	Yes	Distant	B	Tono	Feed				25-50m
2011-01-22	07:03:03	2011-01-22 07:03:03	Cloudy	-7.72765	107.892		True						Path	0	0	1	1	0	Yes	Distant	B	Tini	Rest - Still				50-75m	4.2	1.2
2011-01-22	07:04:03	2011-01-22 07:04:03	Cloudy				True						Path	0	0	1	1	0	Yes	Distant	B	Tono	Not Visible				25-50m
2011-01-22	07:12:50	2011-01-22 07:12:50	Cloudy	-7.72784	107.893		True						Path	0	0	1	1	0	Yes	Adjacent	B	Tono	Rest - Still				25-50m	4.7
2011-01-22	07:12:57	2011-01-22 07:12:57	Cloudy				True						Path	0	0	1	1	0	Yes	Adjacent	B	Tini	Rest - Still				25-50m
2011-01-22	07:22:40	2011-01-22 07:22:40	Cloudy	-7.72779	107.893		True						Path	0	0	1	1	0	Yes	Same	B	Tini	Vocalize				25-50m	4.5
2011-01-22	07:22:47	2011-01-22 07:22:47	Cloudy				True						Path	0	0	1	1	0	Yes	Same	B	Tono	Vocalize				25-50m
2011-01-22	07:53:30	2011-01-22 07:53:30	Cloudy	-7.72837	107.893		True	True					River	2	0	4	6	2	Yes	Adjacent	B	Tono	Rest - Still				25-50m	4.6
2011-01-22	07:53:51	2011-01-22 07:53:51	Cloudy				True	True					River	2	0	4	6	2	Yes	Adjacent	B	Tini	Rest - Still				25-50m
2011-01-22	08:03:32	2011-01-22 08:03:32	Cloudy	-7.72721	107.892	True	True	True					River	1	0	4	5	1	Yes	Same	B	Tono	Travel				0-25m	5.2
2011-01-22	08:03:48	2011-01-22 08:03:48	Cloudy			True	True	True					River	1	0	4	5	1	Yes	Same	B	Tini	Rest - Still				0-25m
2011-01-22	08:13:53	2011-01-22 08:13:53	Cloudy	-7.72699	107.892	True	True	True					River	2	0	4	6	1	Yes	Not Visible	B	Tono	Travel				0-25m	5.4
2011-01-22	14:03:23	2011-01-22 14:03:23	Cloudy	-7.72875	107.891		True						Cliff	0	0	1	1	0	Yes	Adjacent	B	Tono	Rest - Still				0-25m	5.1
2011-01-22	14:03:51	2011-01-22 14:03:51	Cloudy				True						Cliff	0	0	1	1	0	Yes	Adjacent	B	Tini	Not Visible				25-50m
2011-01-22	14:13:18	2011-01-22 14:13:18	Cloudy	-7.72825	107.892		True						Cliff	0	0	1	1	0	Yes	Adjacent	B	Tono	Feed				25-50m	6.7
2011-01-22	14:13:37	2011-01-22 14:13:37	Cloudy				True						Cliff	0	0	1	1	0	Yes	Adjacent	B	Tini	Feed				25-50m
2011-01-22	14:22:55	2011-01-22 14:22:55	Cloudy				True						Cliff	0	0	1	1	0	Yes	Same	B	Tono	Feed				25-50m
2011-01-22	14:33:45	2011-01-22 14:33:45	Cloudy	-7.72846	107.892		True						Cliff	0	0	1	1	0	Yes	Not Visible	B	Tono	Feed				25-50m	8.2	40.7
2011-01-23	06:14:16	2011-01-23 06:14:16	Cloudy	-7.72837	107.892		True						Cliff	0	0	1	1	0	Yes	Not Visible	B	Tini	Feed				25-50m	3.8
2011-01-23	06:22:57	2011-01-23 06:22:57	Partly Cloudy	-7.7283	107.892		True						Cliff	0	0	1	1	0	Yes	Adjacent	B	Tini	Feed				25-50m	3.8
2011-01-23	06:23:03	2011-01-23 06:23:03	Partly Cloudy				True						Cliff	0	0	1	1	0	Yes	Adjacent	B	Tono	Feed				50-75m
2011-01-23	06:33:13	2011-01-23 06:33:13	Partly Cloudy	-7.72815	107.892		True						Cliff	0	0	1	1	0	Yes	Adjacent	B	Tono	Feed				50-75m	3.9
2011-01-23	06:33:39	2011-01-23 06:33:39	Partly Cloudy				True						Cliff	0	0	1	1	0	Yes	Adjacent	B	Tini	Feed				25-50m
2011-01-23	06:46:16	2011-01-23 06:46:16	Partly Cloudy				True						Cliff	0	0	1	1	0	Yes	Adjacent	B	Tini	Feed				25-50m
2011-01-23	06:46:40	2011-01-23 06:46:40	Partly Cloudy				True						Cliff	0	0	1	1	0	Yes	Adjacent	B	Tono	Not Visible				50-75m
2011-01-23	06:55:18	2011-01-23 06:55:18	Partly Cloudy	-7.72794	107.892		True						Cliff	0	0	1	1	0	Yes	Not Visible	B	Tini	Feed				25-50m	4.3
2011-01-23	07:04:22	2011-01-23 07:04:22	Partly Cloudy	-7.72832	107.892		True						Cliff	0	0	1	1	0	Yes	Not Visible	B	Tini	Travel				25-50m	4.7
2011-01-23	07:14:54	2011-01-23 07:14:54	Partly Cloudy				True						Cliff	0	0	1	1	0	Yes	Adjacent	B	Tono	Travel				25-50m
2011-01-23	07:15:44	2011-01-23 07:15:44	Partly Cloudy				True						Cliff	0	0	1	1	0	Yes	Adjacent	B	Tini	Feed				50-75m
2011-01-23	07:23:59	2011-01-23 07:23:59	Partly Cloudy	-7.72875	107.892		True						Cliff	0	0	1	1	0	Yes	Not Visible	B	Tini	Rest - Still				25-50m	7.5
2011-01-23	11:55:19	2011-01-23 11:55:19	Partly Cloudy	-7.72739	107.893		True	True					River	0	0	2	2	0	Yes	Not Visible	B	Tini	Not Visible				75-100m	3	50.7
2011-01-23	13:43:01	2011-01-23 13:43:01	Cloudy	-7.72795	107.892		True						Shelters	0	0	1	1	0	Yes	Adjacent	B	Tono	Rest - Still				25-50m	4.5
2011-01-23	13:43:25	2011-01-23 13:43:25	Cloudy				True						Shelters	0	0	1	1	0	Yes	Adjacent	B	Tini	Feed				25-50m
2011-01-23	13:53:49	2011-01-23 13:53:49	Cloudy	-7.72783	107.892		True						Cliff	0	0	1	1	0	Yes	Distant	B	Tini	Not Visible				25-50m	4.6
2011-01-23	13:53:56	2011-01-23 13:53:56	Cloudy				True						Cliff	0	0	1	1	0	Yes	Distant	B	Tono	Not Visible				50-75m
2011-01-23	14:03:26	2011-01-23 14:03:26	Cloudy	-7.72782	107.892		True						Cliff	0	0	1	1	0	Yes	Not Visible	B	Tini	Rest - Still				25-50m	4.8
2011-01-23	14:13:05	2011-01-23 14:13:05	Cloudy	-7.72737	107.892		True						Shelters	0	0	1	1	0	Yes	Not Visible	B	Tono	Travel				25-50m	5
2011-01-23	14:33:45	2011-01-23 14:33:45	Cloudy	-7.7277	107.892		True						Shelters	0	0	1	1	0	Yes	Adjacent	B	Tono	Travel				25-50m	5.4
2011-01-23	14:33:52	2011-01-23 14:33:52	Cloudy				True						Shelters	0	0	1	1	0	Yes	Adjacent	B	Tini	Not Visible				25-50m
2011-01-24	06:00:27	2011-01-24 06:00:27	Sunny	-7.72905	107.891		True						Cliff	0	0	1	1	0	Yes	Not Visible	B	Tini	Travel				25-50m	9.3	7.1
2011-01-24	06:10:03	2011-01-24 06:10:03	Sunny				True						Cliff	0	0	1	1	0	Yes	Adjacent	B	Tini	Feed				0-25m
2011-01-24	06:10:14	2011-01-24 06:10:14	Sunny				True						Cliff	0	0	1	1	0	Yes	Adjacent	B	Tono	Feed				25-50m
2011-01-24	06:22:03	2011-01-24 06:22:03	Sunny	-7.72822	107.892		True						Cliff	0	0	1	1	0	Yes	Not Visible	B	Tono	Feed				25-50m	3.8
2011-01-24	06:30:24	2011-01-24 06:30:24	Sunny	-7.7283	107.892		True						Cliff	0	0	1	1	0	Yes	Adjacent	B	Tini	Travel				25-50m	3.9
2011-01-24	06:31:19	2011-01-24 06:31:19	Sunny				True						Cliff	0	0	1	1	0	Yes	Adjacent	B	Tono	Feed				25-50m
2011-01-24	06:39:06	2011-01-24 06:39:06	Sunny	-7.72825	107.892		True						Cliff	0	0	1	1	0	Yes	Not Visible	B	Tono	Feed				25-50m	4
2011-01-24	06:49:11	2011-01-24 06:49:11	Sunny	-7.72801	107.892		True						Cliff	0	0	1	1	0	Yes	Not Visible	B	Tono	Feed				25-50m	4.3
2011-01-24	07:00:06	2011-01-24 07:00:06	Sunny	-7.72788	107.891		True						Shelters	0	0	1	1	0	Yes	Not Visible	B	Tono	Travel				25-50m	4.7
2011-01-24	07:10:46	2011-01-24 07:10:46	Sunny	-7.72775	107.891		True						Path	0	0	1	1	0	Yes	Not Visible	B	Tono	Rest - Still				25-50m	5.5
2011-01-24	07:29:13	2011-01-24 07:29:13	Sunny	-7.72705	107.891		True						Overlook	0	0	1	1	0	Yes	Not Visible	B	Tini	Rest - Still				0-25m	2.8	56.7
2011-01-26	06:54:05	2011-01-26 06:54:05	Partly Cloudy	-7.72786	107.893		True						Path	0	0	1	1	0	Yes	Not Visible	B	Tini	Travel				25-50m	4.3	201.9
2011-01-26	07:04:32	2011-01-26 07:04:32	Sunny	-7.72786	107.893		True	True					River	0	0	1	1	0	Yes	Distant	B	Tono	Travel				25-50m	4.6
2011-01-26	07:04:43	2011-01-26 07:04:43	Sunny				True	True					River	0	0	1	1	0	Yes	Distant	B	Tini	Feed				25-50m
2011-01-26	07:15:36	2011-01-26 07:15:36	Sunny	-7.72741	107.893		True	True					River	0	0	1	1	0	Yes	Distant	B	Tini	Not Visible				50-75m	4.5
2011-01-26	07:15:56	2011-01-26 07:15:56	Sunny				True	True					River	0	0	1	1	0	Yes	Distant	B	Tono	Not Visible				25-50m
2011-01-26	07:24:22	2011-01-26 07:24:22	Sunny	-7.72789	107.892		True	True					River	2	0	2	4	1	Yes	Not Visible	B	Tono	Travel				50-75m	4.2
2011-01-27	06:26:53	2011-01-27 06:26:53	Sunny				True						Path	1	0	2	3	2	Yes	Adjacent	B	Tini	Vocalize				25-50m
2011-01-27	06:27:03	2011-01-27 06:27:03	Sunny				True						Path	1	0	2	3	2	Yes	Adjacent	B	Tono	Rest - Still				25-50m
2011-01-27	06:37:55	2011-01-27 06:37:55	Partly Cloudy				True						Path	1	0	2	3	2	Yes	Same	B	Tini	Rest - Still				0-25m
2011-01-27	06:46:57	2011-01-27 06:46:57	Partly Cloudy	-7.72758	107.892		True						Path	4	0	2	6	2.5	Yes	Not Visible	B	Tono	Not Visible				25-50m	3.7	84.6
2011-01-27	06:47:08	2011-01-27 06:47:08	Partly Cloudy				True						Path	4	0	2	6	2.5	Yes	Not Visible	B	Tini	Not Visible				25-50m
2011-01-27	06:54:54	2011-01-27 06:54:54	Partly Cloudy	-7.72759	107.891		True						Path	1	0	2	3	2	Yes	Adjacent	B	Tono	Rest - Still				0-25m	5.7
2011-01-27	06:55:07	2011-01-27 06:55:07	Partly Cloudy				True						Path	1	0	2	3	2	Yes	Adjacent	B	Tini	Not Visible				25-50m
2011-01-27	07:06:05	2011-01-27 07:06:05	Partly Cloudy	-7.7276	107.891		True						Path	1	0	2	3	2	Yes	Adjacent	B	Tono	Not Visible				25-50m	3.1	60.6
2011-01-27	07:06:18	2011-01-27 07:06:18	Partly Cloudy				True						Path	1	0	2	3	2	Yes	Adjacent	B	Tini	Travel				25-50m
2011-01-27	07:15:56	2011-01-27 07:15:56	Partly Cloudy	-7.72748	107.891		True						Path	1	0	2	3	2	Yes	Distant	B	Tono	Rest - Still				50-75m	4.8	70.6
2011-01-27	07:16:10	2011-01-27 07:16:10	Partly Cloudy				True						Path	1	0	2	3	2	Yes	Distant	B	Tini	Rest - Still				25-50m
2011-01-27	07:24:33	2011-01-27 07:24:33	Partly Cloudy	-7.72741	107.892		True						Path	1	0	2	3	2	Yes	Distant	B	Tini	Feed				25-50m	4.3	83
2011-01-27	07:24:53	2011-01-27 07:24:53	Partly Cloudy				True						Path	1	0	2	3	2	Yes	Distant	B	Tono	Not Visible				75-100m
2011-01-27	07:34:46	2011-01-27 07:34:46	Partly Cloudy	-7.72715	107.891		True						Overlook	1	0	2	3	2	Yes	Not Visible	B	Tini	Vocalize				25-50m	4.2
2011-01-27	07:45:17	2011-01-27 07:45:17	Partly Cloudy	-7.72716	107.891		True						Overlook	0	0	1	1	0	Yes	Not Visible	B	Tini	Travel				25-50m	4.5
2011-01-27	15:45:59	2011-01-27 15:45:59	Partly Cloudy	-7.72748	107.892		True						Shelters	0	0	1	1	0	Yes	Not Visible	B	Tini	Travel				50-75m	9.1
2011-01-27	15:56:21	2011-01-27 15:56:21	Partly Cloudy	-7.72799	107.892		True						Shelters	0	0	1	1	0	Yes	Not Visible	B	Tini	Hang				25-50m	9	69
2011-01-28	05:52:54	2011-01-28 05:52:54	Sunny				True						Cliff	0	0	2	2	0	Yes	Adjacent	B	Tini	Feed				25-50m
2011-01-28	05:53:15	2011-01-28 05:53:15	Sunny				True						Cliff	0	0	2	2	0	Yes	Adjacent	B	Tono	Not Visible				25-50m
2011-01-28	06:02:06	2011-01-28 06:02:06	Sunny	-7.72796	107.892		True						Cliff	0	0	2	2	0	Yes	Same	B	Tini	Not Visible				25-50m	3.8
2011-01-28	06:02:16	2011-01-28 06:02:16	Sunny				True						Cliff	0	0	2	2	0	Yes	Same	B	Tono	Not Visible				25-50m
2011-01-28	06:12:36	2011-01-28 06:12:36	Sunny	-7.72799	107.892		True						Cliff	0	0	1	1	0	Yes	Not Visible	B	Tini	Feed				25-50m	3.9
2011-01-28	06:22:49	2011-01-28 06:22:49	Sunny	-7.72809	107.892		True						Cliff	2	0	1	3	2	Yes	Not Visible	B	Tini	Feed				25-50m	4.1
2011-01-28	06:31:49	2011-01-28 06:31:49	Sunny	-7.72808	107.892		True						Cliff	2	0	1	3	2	Yes	Not Visible	B	Tini	Vocalize				25-50m	4	38
2011-01-28	06:41:18	2011-01-28 06:41:18	Sunny	-7.72809	107.891		True						Cliff	2	0	1	3	2	Yes	Not Visible	B	Tini	Vocalize				50-75m	4.3	-4.4
2011-01-28	12:02:36	2011-01-28 12:02:36	Partly Cloudy	-7.72815	107.892		True						Cliff	2	0	1	3	1	Yes	Not Visible	B	Tini	Feed				25-50m	3.4	81.3
2011-01-28	13:11:36	2011-01-28 13:11:36	Partly Cloudy	-7.72813	107.892		True						Shelters	0	0	1	1	0	Yes	Not Visible	B	Tini	Feed				50-75m	3.8	84.5
2011-01-28	13:41:57	2011-01-28 13:41:57	Partly Cloudy	-7.72815	107.892		True						Cliff	0	0	1	1	0	Yes	Distant	B	Tono	Rest - Still				0-25m	4.5	77.8
2011-01-28	13:42:28	2011-01-28 13:42:28	Partly Cloudy				True						Cliff	0	0	1	1	0	Yes	Distant	B	Tini	Not Visible				50-75m
2011-01-28	14:46:18	2011-01-28 14:46:18	Cloudy	-7.72703	107.892		True						Overlook	0	0	1	1	0	Yes	Not Visible	B	Tono	Travel				25-50m	4.9	79.4
2011-01-28	14:55:44	2011-01-28 14:55:44	Cloudy	-7.72749	107.892		True						Overlook	0	0	1	1	0	Yes	Not Visible	B	Tono	Not Visible				25-50m	6
2011-01-29	14:04:25	2011-01-29 14:04:25	Partly Cloudy	-7.72825	107.892		True						Cliff	0	0	1	1	0	Yes	Not Visible	B	Tono	Feed				0-25m	7.6	44.2
2011-01-29	14:12:21	2011-01-29 14:12:21	Partly Cloudy	-7.72805	107.892		True						Cliff	0	0	2	2	0	Yes	Not Visible	B	Tini	Feed				25-50m	9.3	75.6
2011-01-30	06:24:24	2011-01-30 06:24:24	Partly Cloudy	-7.72816	107.892		True						Cliff	0	0	1	1	0	Yes	Adjacent	B	Tini	Not Visible				50-75m	4.2	61
2011-01-30	06:24:35	2011-01-30 06:24:35	Partly Cloudy				True						Cliff	0	0	1	1	0	Yes	Adjacent	B	Tono	Feed				25-50m
2011-01-30	06:32:43	2011-01-30 06:32:43	Cloudy	-7.72822	107.892		True						Cliff	0	0	1	1	0	Yes	Not Visible	B	Tono	Feed				25-50m	8.7	23.3
2011-01-30	06:42:45	2011-01-30 06:42:45	Cloudy	-7.72837	107.892		True						Cliff	0	0	1	1	0	Yes	Distant	B	Tono	Feed				25-50m	4.1	192.9
2011-01-30	06:44:27	2011-01-30 06:44:27	Cloudy				True						Cliff	0	0	1	1	0	Yes	Distant	B	Tini	Feed				25-50m
2011-01-30	06:52:51	2011-01-30 06:52:51	Cloudy	-7.72814	107.892		True						Cliff	0	0	1	1	0	Yes	Distant	B	Tini	Vocalize				25-50m	3.9	42.7
2011-01-30	06:52:59	2011-01-30 06:52:59	Cloudy				True						Cliff	0	0	1	1	0	Yes	Distant	B	Tono	Not Visible				50-75m
2011-01-30	07:12:51	2011-01-30 07:12:51	Partly Cloudy	-7.72837	107.892		True						Cliff	0	0	1	1	0.5	Yes	Not Visible	B	Tono	Feed				50-75m	2.6	83.4
2011-01-30	07:24:37	2011-01-30 07:24:37	Partly Cloudy	-7.72829	107.892		True						Cliff	0	0	1	1	0.5	Yes	Not Visible	B	Tono	Travel				25-50m	2.7	71.5
2011-01-30	07:32:22	2011-01-30 07:32:22	Partly Cloudy	-7.72838	107.892		True						Shelters	0	0	1	1	0	Yes	Not Visible	B	Tini	Vocalize				75-100m	5
2011-01-30	07:42:52	2011-01-30 07:42:52	Partly Cloudy	-7.72788	107.892		True						Shelters	2	1	1	4	2	Yes	Same	B	Tono	Hang				25-50m	4.8
2011-01-30	07:42:58	2011-01-30 07:42:58	Partly Cloudy				True						Shelters	2	1	1	4	2	Yes	Same	B	Tini	Not Visible				25-50m
2011-01-30	07:52:27	2011-01-30 07:52:27	Partly Cloudy	-7.72791	107.891		True						Path	0	0	1	1	0	Yes	Distant	B	Tini	Travel				25-50m	6.9	13
2011-01-30	07:52:41	2011-01-30 07:52:41	Partly Cloudy				True						Path	0	0	1	1	0	Yes	Distant	B	Tono	Not Visible				50-75m
2011-01-30	08:04:16	2011-01-30 08:04:16	Cloudy	-7.72728	107.891		True						Path	0	0	1	1	0	Yes	Distant	B	Tini	Rest - Still				0-25m	3.1	52.8
2011-01-30	08:04:34	2011-01-30 08:04:34	Cloudy				True						Path	0	0	1	1	0	Yes	Distant	B	Tono	Not Visible				50-75m
2011-01-30	08:14:59	2011-01-30 08:14:59	Partly Cloudy	-7.72737	107.891		True						Path	0	1	1	2	2	Yes	Distant	B	Tono	Feed				25-50m	4.2
2011-01-30	08:15:07	2011-01-30 08:15:07	Partly Cloudy				True						Path	0	1	1	2	2	Yes	Distant	B	Tini	Not Visible				75-100m
2011-01-30	08:22:29	2011-01-30 08:22:29	Partly Cloudy	-7.72766	107.891		True						Path	0	1	1	2	2	Yes	Distant	B	Tono	Feed				0-25m	4.7
2011-01-30	08:22:47	2011-01-30 08:22:47	Partly Cloudy				True						Path	0	1	1	2	2	Yes	Distant	B	Tini	Not Visible				75-100m
2011-01-30	08:33:08	2011-01-30 08:33:08	Cloudy	-7.72712	107.892		True						Overlook	0	0	1	1	0	Yes	Not Visible	B	Tono	Not Visible				25-50m	2	57.2
2011-02-01	12:42:26	2011-02-01 12:42:26	Cloudy	-7.72711	107.893		True						River	0	0	1	1	0	Yes	Not Visible	B	Tini	Travel				25-50m	4.4
2011-02-02	06:26:43	2011-02-02 06:26:43	Cloudy	-7.72727	107.893		True	True					River	0	0	1	1	0	Yes	Adjacent	B	Tini	Travel				50-75m	3.7
2011-02-02	06:26:50	2011-02-02 06:26:50	Cloudy				True	True					River	0	0	1	1	0	Yes	Adjacent	B	Tono	Travel				25-50m
2011-02-04	10:05:47	2011-02-04 10:05:47	Partly Cloudy	-7.7275	107.893		True	True					River	0	0	1	1	0	Yes	Not Visible	D	Adult Female	Vocalize				100+m	3.9
2011-02-05	06:59:09	2011-02-05 06:59:09	Cloudy				True						Cliff	0	0	1	1	0	Yes	Not Visible	B	Tini	Vocalize				25-50m
2011-02-05	07:08:37	2011-02-05 07:08:37	Cloudy				True						Cliff	0	0	1	1	0	Yes	Not Visible	B	Tini	Rest - Still				25-50m
2011-02-05	07:21:22	2011-02-05 07:21:22	Cloudy				True						Cliff	0	0	1	1	0	Yes	Distant	B	Tono	Feed				50-75m
2011-02-05	07:21:34	2011-02-05 07:21:34	Cloudy				True						Cliff	0	0	1	1	0	Yes	Distant	B	Tini	Vocalize				25-50m
2011-02-05	07:30:33	2011-02-05 07:30:33	Cloudy				True						Shelters	0	0	1	1	0	Yes	Not Visible	B	Tono	Travel				50-75m
2011-02-05	07:40:20	2011-02-05 07:40:20	Cloudy	-7.72753	107.892		True						Path	0	0	1	1	0	Yes	Not Applicable	A	Amelia	Travel				50-75m	5.8
2011-02-05	07:48:10	2011-02-05 07:48:10	Cloudy	-7.72779	107.893		True						Path	0	0	1	1	0	Yes	Not Visible	A	Amelia	Rest - Still				25-50m	5.5
2011-02-05	07:59:28	2011-02-05 07:59:28	Cloudy	-7.72746	107.892		True						Path	0	0	2	2	0	Yes	Not Applicable	A	Amelia	Rest - Still				25-50m	5.2
2011-02-05	08:08:49	2011-02-05 08:08:49	Cloudy			True	True						Path	0	0	2	2	0	Yes	Not Applicable	A	Amelia	Rest - Sleep				25-50m
2011-02-05	08:18:05	2011-02-05 08:18:05	Cloudy	-7.72773	107.892	True	True						Path	0	0	1	1	0	Yes	Not Applicable	A	Amelia	Rest - Sleep				25-50m	4.7
2011-02-05	08:27:59	2011-02-05 08:27:59	Cloudy	-7.72771	107.892	True	True						Path	0	0	1	1	0	Yes	Not Applicable	A	Amelia	Rest - Still				25-50m	4.4
2011-02-05	08:38:16	2011-02-05 08:38:16	Cloudy	-7.72774	107.892	True	True						Path	0	0	1	1	0	Yes	Not Applicable	A	Amelia	Not Visible				50-75m	4.2
2011-02-05	08:59:35	2011-02-05 08:59:35	Cloudy	-7.72823	107.892		True						Shelters	0	0	3	3	0	Yes	Not Visible	B	Tono	Travel				75-100m	4.2
2011-02-05	09:49:05	2011-02-05 09:49:05	Cloudy	-7.72708	107.891		True						Path	0	0	1	1	0	Yes	Not Visible	B	Tini	Rest - Still				25-50m	4.3
2011-02-05	09:59:29	2011-02-05 09:59:29	Cloudy	-7.72689	107.891		True						Path	0	0	1	1	0	Yes	Same	B	Tini	Not Visible				25-50m	4.1	86.9
2011-02-05	09:59:36	2011-02-05 09:59:36	Cloudy				True						Path	0	0	1	1	0	Yes	Same	B	Tono	Travel				25-50m
2011-02-06	09:48:57	2011-02-06 09:48:57	Cloudy	-7.72822	107.892		True						Shelters	0	0	2	2	0	Yes	Distant	B	Tono	Rest - Still				0-25m	9.7	50.5
2011-02-06	09:49:14	2011-02-06 09:49:14	Cloudy				True						Shelters	0	0	2	2	0	Yes	Distant	B	Tini	Travel				50-75m
2011-02-06	10:00:52	2011-02-06 10:00:52	Cloudy	-7.7277	107.893		True						Cliff	0	0	2	2	0	Yes	Not Visible	B	Tini	Feed				25-50m	9.6
2011-02-06	15:50:30	2011-02-06 15:50:30	Partly Cloudy	-7.72825	107.892		True						Cliff	0	0	1	1	0	Yes	Not Visible	B	Tini	Feed				25-50m	5.7	266.9
2011-02-06	15:58:37	2011-02-06 15:58:37	Partly Cloudy	-7.72795	107.892		True						Cliff	0	0	1	1	0	Yes	Not Visible	B	Tini	Travel				25-50m	6.5	107.8
2011-02-07	06:05:23	2011-02-07 06:05:23	Cloudy				True						Cliff	0	0	1	1	0	Yes	Not Visible	B	Tono	Feed				25-50m
2011-02-07	06:37:23	2011-02-07 06:37:23	Partly Cloudy				True						Shelters	0	0	1	1	0	Yes	Adjacent	B	Tini	Rest - Still				25-50m
2011-02-07	06:37:34	2011-02-07 06:37:34	Partly Cloudy				True						Shelters	0	0	1	1	0	Yes	Adjacent	B	Tono	Travel				25-50m
2011-02-07	06:45:47	2011-02-07 06:45:47	Partly Cloudy	-7.72735	107.891		True						Path	0	0	1	1	0	Yes	Not Visible	B	Tono	Rest - Still				0-25m	5.3
2011-02-07	06:55:45	2011-02-07 06:55:45	Partly Cloudy	-7.72734	107.892		True						Path	0	0	1	1	0	Yes	Not Visible	B	Tono	Feed				0-25m	5.1
2011-02-07	07:06:56	2011-02-07 07:06:56	Partly Cloudy	-7.72734	107.892		True						Overlook	0	0	1	1	0	Yes	Not Visible	B	Tono	Travel				25-50m	5.6
2011-02-07	07:25:27	2011-02-07 07:25:27	Partly Cloudy	-7.72723	107.891		True						Overlook	0	0	1	1	0	Yes	Not Visible	B	Tono	Travel				25-50m	8.8	47.2
2011-02-07	07:45:15	2011-02-07 07:45:15	Partly Cloudy	-7.72679	107.891		True						Path	0	0	1	1	0	Yes	Distant	B	Tono	Feed				25-50m	3.8	80.5
2011-02-07	07:45:32	2011-02-07 07:45:32	Partly Cloudy				True						Path	0	0	1	1	0	Yes	Distant	B	Tini	Vocalize				75-100m
2011-02-07	07:55:13	2011-02-07 07:55:13	Partly Cloudy	-7.72659	107.891		True						Path	0	0	1	1	0	Yes	Not Visible	B	Tono	Feed				25-50m	5.1
2011-02-07	08:05:15	2011-02-07 08:05:15	Partly Cloudy	-7.72708	107.891		True						Path	0	0	2	2	0	Yes	Not Visible	B	Tono	Feed				25-50m	5
2011-02-08	06:10:34	2011-02-08 06:10:34	Cloudy				True						Path	0	0	4	4	0	Yes	Not Visible	B	Tini	Rest - Still				25-50m
2011-02-08	06:20:02	2011-02-08 06:20:02	Cloudy	-7.72703	107.891		True						Path	0	0	2	2	0	Yes	Not Visible	B	Tini	Travel				25-50m	4.7	-37.6
2011-02-08	06:28:51	2011-02-08 06:28:51	Cloudy	-7.72736	107.892		True						Path	0	0	1	1	0	Yes	Distant	B	Tini	Vocalize				50-75m	4.8	257.4
2011-02-08	06:28:59	2011-02-08 06:28:59	Cloudy				True						Path	0	0	1	1	0	Yes	Distant	B	Tono	Travel				25-50m
2011-02-08	07:09:09	2011-02-08 07:09:09	Cloudy	-7.72771	107.892		True						Shelters	4	0	1	5	0	Yes	Not Visible	B	Tini	Vocalize				75-100m	5.5	84.4
2011-02-08	07:19:02	2011-02-08 07:19:02	Cloudy	-7.72787	107.893	True	True						Path	0	1	2	3	1	Yes	Not Visible	B	Tini	Travel				25-50m	4.1	50.9
2011-02-08	07:29:52	2011-02-08 07:29:52	Cloudy	-7.72807	107.892		True						Cliff	0	0	1	1	0	Yes	Same	B	Tini	Travel				25-50m	5.1	103.1
2011-02-08	07:30:33	2011-02-08 07:30:33	Cloudy				True						Cliff	0	0	1	1	0	Yes	Same	B	Tono	Not Visible				25-50m
2011-02-08	07:38:41	2011-02-08 07:38:41	Cloudy	-7.72786	107.892		True						Cliff	0	0	1	1	0	Yes	Adjacent	B	Tono	Vocalize				25-50m	5.4
2011-02-08	07:38:55	2011-02-08 07:38:55	Cloudy				True						Cliff	0	0	1	1	0	Yes	Adjacent	B	Tini	Feed				25-50m
2011-02-08	15:00:23	2011-02-08 15:00:23	Cloudy	-7.72802	107.892		True						Cliff	1	0	1	2	2	Yes	Not Visible	B	Tini	Rest - Still				25-50m	9.9
2011-02-09	08:52:25	2011-02-09 08:52:25	Cloudy	-7.72804	107.892		True						Shelters	0	0	1	1	0	Yes	Not Visible	B	Tini	Not Visible				25-50m	3.8	120.2
2011-02-09	09:02:21	2011-02-09 09:02:21	Cloudy	-7.72734	107.893		True						Shelters	0	0	1	1	0	Yes	Not Visible	B	Tini	Travel				25-50m	8.2
2011-02-09	09:11:46	2011-02-09 09:11:46	Cloudy	-7.72765	107.892	True	True						Path	0	0	2	2	0	Yes	Not Visible	B	Tono	Rest - Still				0-25m	4.1	139.3
2011-02-09	09:22:13	2011-02-09 09:22:13	Cloudy	-7.72786	107.892	True	True						Path	0	0	1	1	0	Yes	Same	B	Tini	Feed				0-25m	4.7
2011-02-09	09:22:45	2011-02-09 09:22:45	Cloudy			True	True						Path	0	0	1	1	0	Yes	Same	B	Tono	Travel				25-50m
2011-02-09	09:32:08	2011-02-09 09:32:08	Cloudy	-7.72794	107.892		True						Path	0	0	1	1	0	Yes	Distant	B	Tini	Travel				75-100m	5.2
2011-02-09	09:32:15	2011-02-09 09:32:15	Cloudy				True						Path	0	0	1	1	0	Yes	Distant	B	Tono	Travel				75-100m
2011-02-09	09:41:19	2011-02-09 09:41:19	Partly Cloudy	-7.72733	107.891		True						Path	0	0	1	1	0.5	Yes	Not Visible	B	Tono	Rest - Still				0-25m	6.4
2011-02-09	09:52:03	2011-02-09 09:52:03	Partly Cloudy	-7.72722	107.892		True						Path	0	0	1	1	0	Yes	Distant	B	Tini	Feed				25-50m	6
2011-02-09	09:52:17	2011-02-09 09:52:17	Partly Cloudy				True						Path	0	0	1	1	0	Yes	Distant	B	Tono	Not Visible				25-50m
2011-02-09	10:02:10	2011-02-09 10:02:10	Partly Cloudy	-7.72727	107.892		True						Path	0	0	1	1	0	Yes	Distant	B	Tini	Feed				25-50m	5.6
2011-02-09	10:02:51	2011-02-09 10:02:51	Partly Cloudy				True						Path	0	0	1	1	0	Yes	Distant	B	Tono	Rest - Still				0-25m
2011-02-09	10:12:14	2011-02-09 10:12:14	Partly Cloudy	-7.72724	107.892		True						Path	0	0	1	1	0	Yes	Adjacent	B	Tono	Travel				25-50m	5.4
2011-02-09	10:13:16	2011-02-09 10:13:16	Partly Cloudy				True						Path	0	0	1	1	0	Yes	Adjacent	B	Tini	Travel				25-50m
2011-02-09	10:22:08	2011-02-09 10:22:08	Partly Cloudy	-7.72713	107.89		True						Path	0	0	1	1	0	Yes	Not Visible	B	Tono	Travel				25-50m	5.2
2011-02-09	10:41:14	2011-02-09 10:41:14	Partly Cloudy	-7.72679	107.891		True						Path	0	0	2	2	0	Yes	Not Visible	B	Tono	Rest - Sleep				0-25m	5
2011-02-11	08:35:57	2011-02-11 08:35:57	Cloudy	-7.72763	107.892		True						Shelters	0	0	1	1	0	Yes	Same	B	Tini	Travel				25-50m	4
2011-02-11	08:36:08	2011-02-11 08:36:08	Cloudy				True						Shelters	0	0	1	1	0	Yes	Same	B	Tono	Hang				25-50m
2011-02-11	08:46:07	2011-02-11 08:46:07	Cloudy	-7.72808	107.892		True						Cliff	0	0	1	1	0	Yes	Adjacent	B	Tini	Travel				25-50m	4
2011-02-11	08:46:26	2011-02-11 08:46:26	Cloudy				True						Cliff	0	0	1	1	0	Yes	Adjacent	B	Tono	Not Visible				25-50m
2011-02-11	08:56:35	2011-02-11 08:56:35	Cloudy	-7.72804	107.892		True						Cliff	0	0	1	1	0	Yes	Not Visible	B	Tini	Not Visible				25-50m	4.2
2011-02-11	09:07:06	2011-02-11 09:07:06	Cloudy				True						Cliff	0	0	1	1	0	Yes	Not Visible	B	Tini	Rest - Still				25-50m
2011-02-11	09:17:04	2011-02-11 09:17:04	Cloudy				True						Cliff	0	0	1	1	0	Yes	Not Visible	B	Tini	Not Visible				25-50m
2011-02-11	10:37:40	2011-02-11 10:37:40	Partly Cloudy	-7.72831	107.892		True						Cliff	0	0	1	1	0	Yes	Not Visible	B	Tono	Rest - Still				25-50m	5.9	99.2
2011-02-11	10:45:49	2011-02-11 10:45:49	Partly Cloudy	-7.72813	107.892		True						Cliff	0	0	1	1	0	Yes	Not Visible	B	Tono	Not Visible				25-50m	5.7	149.8
2011-02-12	05:58:44	2011-02-12 05:58:44	Partly Cloudy	-7.72738	107.892		True						Path	0	0	1	1	0	Yes	Distant	B	Tono	Feed				25-50m	4.7	167.3
2011-02-12	05:59:00	2011-02-12 05:59:00	Partly Cloudy				True						Path	0	0	1	1	0	Yes	Distant	B	Tini	Vocalize				75-100m
2011-02-12	06:08:19	2011-02-12 06:08:19	Partly Cloudy	-7.7275	107.892		True						Path	0	0	2	2	0	Yes	Adjacent	B	Tono	Feed				25-50m	4.8	200.1
2011-02-12	06:08:31	2011-02-12 06:08:31	Partly Cloudy				True						Path	0	0	2	2	0	Yes	Adjacent	B	Tini	Travel				0-25m
2011-02-13	06:59:45	2011-02-13 06:59:45	Partly Cloudy	-7.72795	107.892		True						Cliff	0	0	1	1	0	Yes	Not Visible	B	Tini	Vocalize				100+m	5.6
2011-02-14	08:10:56	2011-02-14 08:10:56	Cloudy	-7.72736	107.891		True						Path	0	0	1	1	0	Yes	Not Visible	B	Tono	Travel				25-50m	4.1
2011-02-14	08:21:10	2011-02-14 08:21:10	Cloudy	-7.72764	107.892		True						Shelters	0	1	1	2	1	Yes	Distant	B	Tini	Travel				75-100m	4
2011-02-14	08:21:22	2011-02-14 08:21:22	Cloudy				True						Shelters	0	1	1	2	1	Yes	Distant	B	Tono	Rest - Still				25-50m
2011-02-14	08:31:05	2011-02-14 08:31:05	Cloudy	-7.72755	107.892		True						Path	0	0	1	1	0.5	Yes	Not Visible	B	Tono	Not Visible				25-50m	4
2011-02-14	08:41:56	2011-02-14 08:41:56	Cloudy	-7.72727	107.893		True						Path	0	0	1	1	0	Yes	Distant	B	Tini	Travel				50-75m	4.1
2011-02-14	08:42:13	2011-02-14 08:42:13	Cloudy				True						Path	0	0	1	1	0	Yes	Distant	B	Tono	Travel				25-50m
2011-02-14	08:51:29	2011-02-14 08:51:29	Cloudy	-7.72759	107.893		True						Path	0	0	1	1	0	Yes	Adjacent	B	Tono	Travel				25-50m	4.3
2011-02-14	08:51:37	2011-02-14 08:51:37	Cloudy				True						Path	0	0	1	1	0	Yes	Adjacent	B	Tini	Travel				25-50m
2011-02-14	09:03:10	2011-02-14 09:03:10	Cloudy	-7.72834	107.892		True						Cliff	0	0	2	2	0	Yes	Not Visible	B	Tono	Not Visible				25-50m	7.4
2011-02-14	11:12:48	2011-02-14 11:12:48	Cloudy	-7.72823	107.892		True						Shelters	0	0	2	2	0	Yes	Not Visible	B	Tini	Travel				25-50m	7.6	159.9
2011-02-15	06:29:49	2011-02-15 06:29:49	Partly Cloudy	-7.7272	107.892		True						Path	0	0	2	2	0	Yes	Same	B	Tini	Feed				25-50m	3.6	129.5
2011-02-15	06:30:03	2011-02-15 06:30:03	Partly Cloudy				True						Path	0	0	2	2	0	Yes	Same	B	Tono	Feed				25-50m
2011-02-15	06:40:06	2011-02-15 06:40:06	Partly Cloudy	-7.72739	107.892		True						Path	0	0	2	2	0	Yes	Distant	B	Tono	Feed				25-50m	3.9	109.1
2011-02-15	06:40:58	2011-02-15 06:40:58	Partly Cloudy				True						Path	0	0	2	2	0	Yes	Distant	B	Tini	Travel				50-75m
2011-02-15	06:50:13	2011-02-15 06:50:13	Partly Cloudy	-7.72822	107.892		True						Cliff	2	0	2	4	2	Yes	Same	B	Tini	Travel				25-50m	4.2	53.8
2011-02-15	06:50:21	2011-02-15 06:50:21	Partly Cloudy				True						Cliff	2	0	2	4	2	Yes	Same	B	Tono	Travel				25-50m
2011-02-16	06:05:24	2011-02-16 06:05:24	Partly Cloudy	-7.72688	107.891		True						Path	0	0	1	1	0.5	Yes	Same	B	Tono	Feed				25-50m	4.3
2011-02-16	06:05:43	2011-02-16 06:05:43	Partly Cloudy				True						Path	0	0	1	1	0.5	Yes	Same	B	Tini	Not Visible				25-50m
2011-02-16	06:14:21	2011-02-16 06:14:21	Partly Cloudy	-7.72686	107.891		True						Path	0	0	1	1	0	Yes	Distant	B	Tono	Feed				25-50m	4.3
2011-02-16	06:25:14	2011-02-16 06:25:14	Partly Cloudy	-7.72692	107.891		True						Path	0	0	1	1	0	Yes	Not Visible	B	Tono	Travel				25-50m	4.3
2011-02-16	07:43:47	2011-02-16 07:43:47	Sunny	-7.7265	107.891		True						Path	0	0	1	1	0	Yes	Distant	B	Tono	Vigilance		Humans		0-25m	6
2011-02-16	07:44:04	2011-02-16 07:44:04	Sunny				True						Path	0	0	1	1	0	Yes	Distant	B	Tini	Feed				25-50m
2011-02-16	07:53:37	2011-02-16 07:53:37	Sunny	-7.72714	107.891		True						Path	0	0	1	1	0	Yes	Not Visible	B	Tono	Travel				25-50m	5
2011-02-16	08:06:31	2011-02-16 08:06:31	Sunny	-7.72732	107.891		True						Path	0	0	1	1	0	Yes	Adjacent	B	Tono	Feed				25-50m	4.7	71
2011-02-16	08:06:50	2011-02-16 08:06:50	Sunny				True						Path	0	0	1	1	0	Yes	Adjacent	B	Tini	Not Visible				50-75m
2011-02-16	08:14:19	2011-02-16 08:14:19	Sunny	-7.72725	107.892		True						Path	1	0	1	2	2	Yes	Same	B	Tini	Travel				25-50m	5	125.3
2011-02-16	08:14:25	2011-02-16 08:14:25	Sunny				True						Path	1	0	1	2	2	Yes	Same	B	Tono	Feed				25-50m
2011-02-16	08:25:51	2011-02-16 08:25:51	Sunny	-7.7272	107.892		True						Path	2	0	1	3	2	Yes	Not Visible	B	Tono	Not Visible				25-50m	5.4	102
2011-02-17	09:27:24	2011-02-17 09:27:24	Partly Cloudy	-7.72807	107.892		True						Shelters	0	0	1	1	0	Yes	Contact	B	Tono	Groom	Tini			25-50m	4.8	75.2
2011-02-17	09:28:43	2011-02-17 09:28:43	Partly Cloudy	-7.72824	107.892		True						Shelters	0	0	1	1	0	Yes	Contact	B	Tini	Groom Recipient	Tono			25-50m	4.8	67
2011-02-17	09:36:17	2011-02-17 09:36:17	Partly Cloudy				True						Shelters	0	0	1	1	0	Yes	Contact	B	Tono	Rest - Sleep				25-50m
2011-02-17	09:45:59	2011-02-17 09:45:59	Partly Cloudy	-7.72793	107.892		True						Shelters	0	0	1	1	0	Yes	Contact	B	Tini	Rest - Sleep				25-50m	4.6	76.3
2011-02-17	09:46:06	2011-02-17 09:46:06	Partly Cloudy				True						Shelters	0	0	1	1	0	Yes	Contact	B	Tono	Rest - Sleep				25-50m
2011-02-17	09:56:27	2011-02-17 09:56:27	Partly Cloudy	-7.72791	107.891		True						Shelters	2	0	2	4	2	Yes	Same	B	Tini	Rest - Still				25-50m	4.7
2011-02-17	09:57:15	2011-02-17 09:57:15	Partly Cloudy				True						Shelters	2	0	2	4	2	Yes	Same	B	Tono	Rest - Sleep				25-50m
2011-02-17	10:19:23	2011-02-17 10:19:23	Partly Cloudy	-7.72829	107.893		True						Cliff	0	0	2	2	0.5	Yes	Contact	B	Tini	Groom Recipient	Tono			25-50m	4.8
2011-02-17	10:19:33	2011-02-17 10:19:33	Partly Cloudy				True						Cliff	0	0	2	2	0.5	Yes	Contact	B	Tono	Groom	Tini			25-50m
2011-02-17	10:26:19	2011-02-17 10:26:19	Partly Cloudy	-7.72823	107.892		True						Cliff	0	0	2	2	0.5	Yes	Same	B	Tini	Travel				0-25m	4.8
2011-02-17	10:26:32	2011-02-17 10:26:32	Partly Cloudy				True						Cliff	0	0	2	2	0.5	Yes	Same	B	Tono	Rest - Still				0-25m
2011-02-17	10:36:43	2011-02-17 10:36:43	Partly Cloudy	-7.72829	107.892		True						Cliff	2	0	2	4	2.5	Yes	Not Visible	B	Tono	Rest - Still				0-25m	4.9
2011-02-18	12:45:14	2011-02-18 12:45:14	Partly Cloudy	-7.72788	107.893	True	True						River	2	1	2	5	2	Yes	Not Visible	B	Tini	Rest - Sleep				25-50m	3.8	-42.7
2011-02-19	06:19:47	2011-02-19 06:19:47	Partly Cloudy	-7.72514	107.889		True						Shelters	0	0	1	1	0	Yes	Distant	B	Tini	Feed				25-50m	7.6
2011-02-19	06:29:12	2011-02-19 06:29:12	Partly Cloudy	-7.72328	107.888		True						Path	0	0	2	2	0	Yes	Adjacent	B	Tini	Travel				25-50m	6.7
2011-02-19	06:29:20	2011-02-19 06:29:20	Partly Cloudy				True						Path	0	0	2	2	0	Yes	Adjacent	B	Tono	Travel				25-50m
2011-02-19	06:39:13	2011-02-19 06:39:13	Partly Cloudy	-7.7221	107.891		True						Path	0	0	2	2	0	Yes	Same	B	Tono	Feed				25-50m	6
2011-02-19	06:39:23	2011-02-19 06:39:23	Partly Cloudy				True						Path	0	0	2	2	0	Yes	Same	B	Tini	Feed				0-25m
2011-02-19	06:48:57	2011-02-19 06:48:57	Sunny	-7.72159	107.894		True						Path	0	0	2	2	0	Yes	Same	B	Tini	Feed				25-50m	5.6
2011-02-19	06:49:13	2011-02-19 06:49:13	Sunny				True						Path	0	0	2	2	0	Yes	Same	B	Tono	Feed				25-50m
2011-02-19	07:00:02	2011-02-19 07:00:02	Sunny	-7.72776	107.892		True						Path	0	0	2	2	0	Yes	Adjacent	B	Tini	Travel				0-25m	5.3
2011-02-19	07:00:12	2011-02-19 07:00:12	Sunny				True						Path	0	0	2	2	0	Yes	Adjacent	B	Tono	Travel				25-50m
2011-02-19	07:08:56	2011-02-19 07:08:56	Sunny	-7.72721	107.891		True						Path	0	0	2	2	0	Yes	Same	B	Tono	Feed				0-25m	5
2011-02-19	07:09:07	2011-02-19 07:09:07	Sunny				True						Path	0	0	2	2	0	Yes	Same	B	Tini	Feed				0-25m
2011-02-19	07:19:16	2011-02-19 07:19:16	Sunny	-7.72711	107.891		True						Path	0	0	2	2	0	Yes	Distant	B	Tono	Feed				0-25m	4.2	74.9
2011-02-19	07:19:42	2011-02-19 07:19:42	Sunny				True						Path	0	0	2	2	0	Yes	Distant	B	Tini	Travel				25-50m
2011-02-19	07:29:13	2011-02-19 07:29:13	Sunny	-7.72709	107.891		True						Path	0	0	2	2	0	Yes	Not Visible	B	Tono	Feed				0-25m	4.5
2011-02-19	08:38:58	2011-02-19 08:38:58	Sunny	-7.72682	107.89		True						Path	0	0	1	1	0.5	Yes	Not Visible	B	Tini	Vocalize				100+m	6.4
2011-02-19	08:59:08	2011-02-19 08:59:08	Sunny	-7.72675	107.891		True						Cliff	0	0	1	1	0	Yes	Not Visible	B	Tini	Vocalize				100+m	4.7	76.7
2011-02-19	08:59:19	2011-02-19 08:59:19	Sunny				True						Cliff	0	0	1	1	0	Yes	Not Visible	B	Tono	Vocalize				100+m
2011-02-21	06:56:36	2011-02-21 06:56:36	Partly Cloudy	-7.72803	107.892		True						Shelters	0	0	1	1	0	Yes	Not Visible	B	Tono	Not Visible				25-50m	4.3
2011-02-21	07:14:08	2011-02-21 07:14:08	Partly Cloudy	-7.72752	107.892	True	True						Path	0	0	2	2	0	Yes	Not Visible	B	Tono	Rest - Still				25-50m	4.7	76.8
2011-02-21	07:23:46	2011-02-21 07:23:46	Partly Cloudy	-7.72763	107.892	True	True						Path	0	0	1	1	0	Yes	Distant	B	Tini	Vocalize				75-100m	4.2
2011-02-21	07:24:05	2011-02-21 07:24:05	Partly Cloudy			True	True						Path	0	0	1	1	0	Yes	Distant	B	Tono	Rest - Still				25-50m
2011-02-21	07:33:42	2011-02-21 07:33:42	Sunny	-7.72763	107.892	True	True						Path	0	0	2	2	0	Yes	Adjacent	B	Tini	Vocalize				25-50m	4.3
2011-02-21	07:34:25	2011-02-21 07:34:25	Sunny			True	True						Path	0	0	2	2	0	Yes	Adjacent	B	Tono	Rest - Still				25-50m
2011-02-21	07:43:51	2011-02-21 07:43:51	Sunny	-7.72771	107.892	True	True						Path	0	0	2	2	0	Yes	Adjacent	B	Tono	Rest - Still				25-50m	4.5
2011-02-21	07:44:32	2011-02-21 07:44:32	Sunny			True	True						Path	0	0	2	2	0	Yes	Adjacent	B	Tini	Not Visible				25-50m
2011-02-21	07:54:42	2011-02-21 07:54:42	Partly Cloudy	-7.7273	107.893		True	True					River	0	0	2	2	0	Yes	Not Visible	B	Tini	Vocalize				50-75m	4
2011-02-21	15:45:48	2011-02-21 15:45:48	Partly Cloudy				True						Shelters	0	0	1	1	0	Yes	Not Visible	B	Tono	Travel				25-50m
2011-02-21	15:55:25	2011-02-21 15:55:25	Partly Cloudy				True						Path	0	0	1	1	0	Yes	Not Visible	B	Tono	Rest - Still				25-50m
2011-02-21	16:05:48	2011-02-21 16:05:48	Partly Cloudy	-7.72757	107.891		True						Path	0	0	1	1	0	Yes	Not Visible	B	Tono	Rest - Still				25-50m	4.2
2011-02-21	16:13:39	2011-02-21 16:13:39	Partly Cloudy	-7.72772	107.892		True						Path	0	0	1	1	0	Yes	Not Visible	B	Tono	Feed				25-50m	4.2
2011-02-21	16:23:45	2011-02-21 16:23:45	Partly Cloudy	-7.72762	107.891		True						Path	0	0	1	1	0	Yes	Distant	B	Tini	Travel				50-75m	4.4
2011-02-21	16:24:10	2011-02-21 16:24:10	Partly Cloudy				True						Path	0	0	1	1	0	Yes	Distant	B	Tono	Rest - Still				25-50m
2011-02-21	16:34:05	2011-02-21 16:34:05	Partly Cloudy	-7.72748	107.891		True						Path	0	0	1	1	0	Yes	Not Visible	B	Tini	Feed				25-50m	4.8
2011-02-22	05:48:06	2011-02-22 05:48:06	Partly Cloudy	-7.72764	107.892		True						Path	0	0	1	1	0	Yes	Same	B	Tini	Feed				25-50m	4.3
2011-02-22	05:48:18	2011-02-22 05:48:18	Partly Cloudy				True						Path	0	0	1	1	0	Yes	Same	B	Tono	Feed				25-50m
2011-02-22	05:58:08	2011-02-22 05:58:08	Partly Cloudy	-7.72763	107.892		True						Path	0	0	2	2	0	Yes	Not Visible	B	Tono	Travel				50-75m	4.5
2011-02-22	14:47:55	2011-02-22 14:47:55	Cloudy	-7.72753	107.892		True						Shelters	0	0	1	1	0	Yes	Not Visible	B	Tono	Travel				50-75m	5.7
2011-02-22	14:57:46	2011-02-22 14:57:46	Cloudy	-7.7277	107.891		True						Path	0	0	1	1	0	Yes	Not Visible	B	Tono	Feed				0-25m	9.7	7.6
2011-02-22	15:08:56	2011-02-22 15:08:56	Cloudy	-7.72769	107.892		True						Path	0	0	1	1	0	Yes	Not Visible	B	Tono	Travel				25-50m	5.7
2011-02-22	15:17:28	2011-02-22 15:17:28	Cloudy	-7.72707	107.892		True						Path	0	0	1	1	0	Yes	Not Visible	B	Tono	Feed				0-25m	6.1
2011-02-22	15:27:41	2011-02-22 15:27:41	Cloudy	-7.72703	107.892		True						Path	0	0	1	1	0	Yes	Not Visible	B	Tono	Feed				25-50m	6.9
2011-02-22	15:38:09	2011-02-22 15:38:09	Cloudy				True						Path	0	0	1	1	0	Yes	Not Visible	B	Tono	Vigilance		Unknown		0-25m
2011-02-22	15:47:49	2011-02-22 15:47:49	Cloudy	-7.72714	107.891		True						Path	0	0	1	1	0	Yes	Not Visible	B	Tono	Vigilance		Unknown		0-25m	5.8	79.7
2011-02-22	15:58:10	2011-02-22 15:58:10	Cloudy	-7.72743	107.891		True						Path	0	0	1	1	0	Yes	Not Visible	B	Tono	Feed				25-50m	4.2
2011-02-22	16:08:03	2011-02-22 16:08:03	Cloudy	-7.72781	107.892		True						Path	0	0	1	1	0.5	Yes	Not Visible	B	Tono	Not Visible				25-50m	4.8	41.6
2011-02-24	05:53:45	2011-02-24 05:53:45	Partly Cloudy	-7.72732	107.891		True						Path	0	1	1	2	1	Yes	Not Visible	B	Tono	Feed				25-50m	4.5
2011-02-24	05:54:16	2011-02-24 05:54:16	Partly Cloudy				True						Path	0	1	1	2	1	Yes	Not Visible	B	Tini	Vocalize				100+m
2011-02-24	06:11:52	2011-02-24 06:11:52	Partly Cloudy	-7.72819	107.894	True	True	True					River	10	1	2	13	2	Yes	Not Visible	C	Cika	Not Visible				50-75m	5.8
2011-02-24	06:42:09	2011-02-24 06:42:09	Partly Cloudy	-7.72816	107.893		True						Waterfall	4	0	1	5	1	Yes	Not Visible	C	Jay	Travel				25-50m	9	38.7
2011-02-24	06:52:37	2011-02-24 06:52:37	Partly Cloudy					True					Waterfall	4	1	1	6	2	Yes	Same	C	Jay	Feed				25-50m
2011-02-24	06:52:45	2011-02-24 06:52:45	Partly Cloudy					True					Waterfall	4	1	1	6	2	Yes	Same	C	Ann	Not Visible				25-50m
2011-02-24	07:01:32	2011-02-24 07:01:32	Partly Cloudy	-7.72797	107.894			True					Waterfall	5	0	1	6	1	Yes	Same	C	Cika	Feed				50-75m	6.6
2011-02-24	07:01:39	2011-02-24 07:01:39	Partly Cloudy					True					Waterfall	5	0	1	6	1	Yes	Same	C	Jay	Rest - Still				50-75m
2011-02-24	07:02:02	2011-02-24 07:02:02	Partly Cloudy					True					Waterfall	5	0	1	6	1	Yes	Same	C	Ann	Not Visible				50-75m
2011-02-24	07:11:02	2011-02-24 07:11:02	Partly Cloudy	-7.72847	107.893			True					Waterfall	5	0	1	6	2	Yes	Same	C	Ann	Rest - Still				50-75m	6.3
2011-02-24	07:11:30	2011-02-24 07:11:30	Partly Cloudy					True					Waterfall	5	0	1	6	2	Yes	Same	C	Cika	Rest - Still				50-75m
2011-02-24	07:11:52	2011-02-24 07:11:52	Partly Cloudy					True					Waterfall	5	0	1	6	2	Yes	Same	C	Jay	Not Visible				50-75m
2011-02-24	07:21:36	2011-02-24 07:21:36	Partly Cloudy	-7.7286	107.893			True					Waterfall	5	0	1	6	1.5	Yes	Not Visible	C	Jay	Travel				50-75m	5.5	172.5
2011-02-24	07:21:50	2011-02-24 07:21:50	Partly Cloudy					True					Waterfall	5	0	1	6	1.5	Yes	Not Visible	C	Ann	Rest - Still				50-75m
2011-02-24	07:32:37	2011-02-24 07:32:37	Partly Cloudy	-7.72861	107.894			True	True				Waterfall	0	0	1	1	0.5	Yes	Not Visible	C	Cika	Feed				25-50m	4.7
2011-02-24	08:00:16	2011-02-24 08:00:16	Partly Cloudy	-7.729	107.895			True	True				Waterfall	0	0	1	1	0	Yes	Not Visible	C	Cika	Rest - Still				25-50m	3.8	189.7
2011-02-24	09:51:32	2011-02-24 09:51:32	Cloudy	-7.72834	107.893			True					Waterfall	1	0	1	2	1	Yes	Same	C	Ann	Rest - Still				50-75m	5.1
2011-02-24	09:51:40	2011-02-24 09:51:40	Cloudy					True					Waterfall	1	0	1	2	1	Yes	Same	C	Cika	Self groom				50-75m
2011-02-24	09:51:48	2011-02-24 09:51:48	Cloudy					True					Waterfall	1	0	1	2	1	Yes	Same	C	Jay	Travel				50-75m
2011-02-24	10:02:15	2011-02-24 10:02:15	Cloudy	-7.72799	107.893			True					Waterfall	0	0	1	1	0.5	Yes	Not Visible	C	Jay	Not Visible				25-50m	5.4
2011-02-24	10:11:28	2011-02-24 10:11:28	Cloudy	-7.72826	107.893			True					Waterfall	3	0	1	4	2	Yes	Not Visible	C	Jay	Rest - Sleep				25-50m	5.3
2011-02-24	10:11:37	2011-02-24 10:11:37	Cloudy					True					Waterfall	3	0	1	4	2	Yes	Not Visible	C	Ann	Rest - Sleep				25-50m
2011-02-24	10:21:00	2011-02-24 10:21:00	Partly Cloudy	-7.72813	107.894			True					Waterfall	3	0	1	4	1.5	Yes	Not Visible	C	Jay	Groom	Ann			25-50m	5
2011-02-24	10:21:10	2011-02-24 10:21:10	Partly Cloudy					True					Waterfall	3	0	1	4	1.5	Yes	Not Visible	C	Ann	Groom Recipient	Jay			25-50m
2011-02-24	10:30:50	2011-02-24 10:30:50	Partly Cloudy	-7.72824	107.893			True					Waterfall	3	0	1	4	1.5	Yes	Not Visible	C	Ann	Rest - Still				25-50m	4.8
2011-02-24	10:31:02	2011-02-24 10:31:02	Partly Cloudy					True					Waterfall	3	0	1	4	1.5	Yes	Not Visible	C	Jay	Not Visible				25-50m
2011-02-25	13:44:10	2011-02-25 13:44:10	Partly Cloudy			True			True				A River	0	2	2	4	2	Yes	Not Visible	D	Adult Female	Feed				50-75m
2011-02-25	13:53:57	2011-02-25 13:53:57	Partly Cloudy			True			True				A River	0	2	2	4	2	Yes	Not Visible	D	Adult Female	Feed				50-75m
2011-02-25	14:04:52	2011-02-25 14:04:52	Partly Cloudy	-7.73112	107.894	True			True				A River	0	2	2	4	2	Yes	Same	D	Adult Male	Feed				50-75m	4.9	79
2011-02-25	14:05:00	2011-02-25 14:05:00	Partly Cloudy			True			True				A River	0	2	2	4	2	Yes	Same	D	Adult Female	Feed				50-75m
2011-02-25	14:05:08	2011-02-25 14:05:08	Partly Cloudy			True			True				A River	0	2	2	4	2	Yes	Same	D	Infant	Feed				50-75m
2011-02-25	14:13:02	2011-02-25 14:13:02	Partly Cloudy	-7.73126	107.894	True			True				A River	0	2	2	4	2	Yes	Same	D	Adult Male	Feed				50-75m	4.9	17.3
2011-02-25	14:13:15	2011-02-25 14:13:15	Partly Cloudy			True			True				A River	0	2	2	4	2	Yes	Same	D	Adult Female	Feed				50-75m
2011-02-25	14:13:55	2011-02-25 14:13:55	Partly Cloudy			True			True				A River	0	2	2	4	2	Yes	Same	D	Sub Adult	Feed				50-75m
2011-02-25	14:14:24	2011-02-25 14:14:24	Partly Cloudy			True			True				A River	0	2	2	4	2	Yes	Same	D	Infant	Feed				50-75m
2011-02-25	14:23:49	2011-02-25 14:23:49	Partly Cloudy	-7.73097	107.893	True			True				A River	0	2	2	4	2	Yes	Not Visible	D	Sub Adult	Feed				50-75m	3.7	3.8
2011-02-25	14:24:01	2011-02-25 14:24:01	Partly Cloudy			True			True				A River	0	2	2	4	2	Yes	Not Visible	D	Adult Female	Feed				50-75m
2011-02-25	15:33:28	2011-02-25 15:33:28	Cloudy	-7.72787	107.892	True	True						Path	0	0	2	2	0	Yes	Not Visible	B	Tini	Travel				75-100m	5	56.1
2011-02-25	15:33:36	2011-02-25 15:33:36	Cloudy			True	True						Path	0	0	2	2	0	Yes	Not Visible	B	Tono	Travel				75-100m
2011-02-26	05:56:14	2011-02-26 05:56:14	Partly Cloudy	-7.72743	107.891		True						Path	0	0	2	2	0	Yes	Same	B	Tini	Feed				25-50m	6.4
2011-02-26	05:56:24	2011-02-26 05:56:24	Partly Cloudy				True						Path	0	0	2	2	0	Yes	Same	B	Tono	Feed				25-50m
2011-02-26	06:07:38	2011-02-26 06:07:38	Partly Cloudy	-7.72725	107.891		True						Path	0	0	1	1	0	Yes	Same	B	Tono	Rest - Still				25-50m	6.1
2011-02-26	06:07:47	2011-02-26 06:07:47	Partly Cloudy				True						Path	0	0	1	1	0	Yes	Same	B	Tini	Rest - Still				25-50m
2011-02-26	06:16:35	2011-02-26 06:16:35	Partly Cloudy	-7.72735	107.892		True						Path	0	0	1	1	0	Yes	Same	B	Tini	Feed				25-50m	8.3	90.7
2011-02-26	06:16:46	2011-02-26 06:16:46	Partly Cloudy				True						Path	0	0	1	1	0	Yes	Same	B	Tono	Feed				25-50m
2011-02-26	06:26:19	2011-02-26 06:26:19	Partly Cloudy	-7.72729	107.892		True						Path	0	0	1	1	0	Yes	Same	B	Tini	Feed				25-50m	3.8	101.8
2011-02-26	06:26:30	2011-02-26 06:26:30	Partly Cloudy				True						Path	0	0	1	1	0	Yes	Same	B	Tono	Feed				25-50m
2011-02-26	06:36:23	2011-02-26 06:36:23	Partly Cloudy	-7.72743	107.891		True						Path	0	1	1	2	2	Yes	Same	B	Tini	Feed				25-50m	9.9	87.7
2011-02-26	06:36:42	2011-02-26 06:36:42	Partly Cloudy				True						Path	0	1	1	2	2	Yes	Same	B	Tono	Feed				25-50m
2011-02-26	07:06:55	2011-02-26 07:06:55	Partly Cloudy	-7.72745	107.891		True						Path	0	0	1	1	0	Yes	Adjacent	B	Tono	Travel				25-50m	4.4
2011-02-26	07:07:03	2011-02-26 07:07:03	Partly Cloudy				True						Path	0	0	1	1	0	Yes	Adjacent	B	Tini	Feed				0-25m
2011-02-26	07:16:25	2011-02-26 07:16:25	Partly Cloudy	-7.72768	107.892		True						Shelters	0	0	1	1	0	Yes	Not Visible	B	Tono	Travel				25-50m	4.4
2011-02-26	07:26:47	2011-02-26 07:26:47	Partly Cloudy	-7.72783	107.892		True						Shelters	0	0	1	1	0	Yes	Not Visible	B	Tono	Feed				25-50m	3.7	56.8
2011-02-26	07:56:55	2011-02-26 07:56:55	Partly Cloudy	-7.72804	107.892		True						Cliff	0	0	1	1	0	Yes	Distant	B	Tini	Travel				50-75m	4.4	76.7
2011-02-26	07:57:09	2011-02-26 07:57:09	Partly Cloudy				True						Cliff	0	0	1	1	0	Yes	Distant	B	Tono	Travel				0-25m
2011-02-26	08:06:27	2011-02-26 08:06:27	Partly Cloudy	-7.72838	107.892		True						Cliff	0	0	1	1	0	Yes	Not Visible	B	Tono	Not Visible				50-75m	5.2
2011-02-26	15:26:16	2011-02-26 15:26:16	Cloudy	-7.72872	107.891		True						Path	0	0	1	1	0	Yes	Not Visible	B	Tono	Feed				0-25m	5
2011-02-26	15:36:49	2011-02-26 15:36:49	Cloudy				True						Path	0	0	1	1	0	Yes	Same	B	Tono	Feed				0-25m
2011-02-26	15:46:26	2011-02-26 15:46:26	Cloudy	-7.72758	107.892		True						Shelters	0	0	1	1	0	Yes	Not Visible	B	Tono	Rest - Sleep				25-50m	4.2
2011-02-26	15:56:23	2011-02-26 15:56:23	Cloudy	-7.72785	107.892		True						Shelters	0	0	1	1	0	Yes	Not Visible	B	Tono	Rest - Sleep				25-50m	5.6	63.5
2011-02-26	16:06:38	2011-02-26 16:06:38	Cloudy	-7.72803	107.891		True						Shelters	0	0	1	1	0	Yes	Not Visible	B	Tono	Rest - Still				25-50m	6.2
2011-02-26	16:16:49	2011-02-26 16:16:49	Rain	-7.72727	107.893		True						Shelters	0	1	1	2	2	Yes	Not Visible	B	Tono	Rest - Sleep				25-50m	6.8
2011-02-26	16:26:16	2011-02-26 16:26:16	Drizzle	-7.72761	107.892		True						Path	0	1	4	5	2	Yes	Not Visible	B	Tono	Rest - Still				25-50m	5.5	70.5
2011-02-27	05:56:13	2011-02-27 05:56:13	Partly Cloudy	-7.72759	107.891		True						Path	0	0	2	2	0	Yes	Same	B	Tini	Feed				25-50m	10
2011-02-27	05:56:21	2011-02-27 05:56:21	Partly Cloudy				True						Path	0	0	2	2	0	Yes	Same	B	Tono	Feed				25-50m
2011-02-27	06:07:14	2011-02-27 06:07:14	Partly Cloudy	-7.72709	107.891		True						Path	0	0	1	1	0	Yes	Adjacent	B	Tini	Feed				25-50m	4.3	50.7
2011-02-27	06:07:24	2011-02-27 06:07:24	Partly Cloudy				True						Path	0	0	1	1	0	Yes	Adjacent	B	Tono	Feed				25-50m
2011-02-27	06:17:13	2011-02-27 06:17:13	Partly Cloudy				True						Path	0	0	1	1	0	Yes	Same	B	Tono	Feed				25-50m
2011-02-27	06:26:36	2011-02-27 06:26:36	Partly Cloudy	-7.72776	107.891		True						Path	0	0	1	1	0	Yes	Same	B	Tini	Feed				25-50m	7.5	175.8
2011-02-27	06:26:46	2011-02-27 06:26:46	Partly Cloudy				True						Path	0	0	1	1	0	Yes	Same	B	Tono	Feed				25-50m
2011-02-27	06:36:56	2011-02-27 06:36:56	Cloudy	-7.72757	107.891		True						Path	0	0	1	1	0	Yes	Not Visible	B	Tono	Rest - Still				25-50m	2.2	89.4
2011-02-27	06:46:43	2011-02-27 06:46:43	Cloudy	-7.72758	107.892		True						Path	0	0	1	1	0	Yes	Not Visible	B	Tono	Rest - Still				25-50m	4.9	83.8
2011-02-27	06:56:51	2011-02-27 06:56:51	Cloudy	-7.72715	107.891		True						Path	0	0	1	1	0	Yes	Not Visible	B	Tono	Rest - Still				25-50m	4.5
2011-02-27	07:06:37	2011-02-27 07:06:37	Cloudy	-7.72743	107.892		True						Path	0	0	1	1	0	Yes	Not Visible	B	Tono	Rest - Still				25-50m	2.6	98.4
2011-02-27	07:16:39	2011-02-27 07:16:39	Cloudy	-7.72745	107.892		True						Path	0	0	1	1	0	Yes	Not Visible	B	Tono	Rest - Sleep				25-50m	3.8	116.8
2011-02-27	07:28:27	2011-02-27 07:28:27	Cloudy	-7.72755	107.892		True						Shelters	2	0	1	3	1	Yes	Not Visible	B	Tono	Rest - Still				25-50m	3.1	125.5
2011-02-27	07:37:15	2011-02-27 07:37:15	Cloudy	-7.72779	107.892		True						Shelters	0	0	1	1	0	Yes	Not Visible	B	Tono	Rest - Still				25-50m	5.5	85.8
2011-02-27	14:56:35	2011-02-27 14:56:35	Cloudy	-7.72778	107.892		True						Path	2	0	1	3	1	Yes	Distant	B	Tono	Feed				0-25m	4.4
2011-02-27	14:56:48	2011-02-27 14:56:48	Cloudy				True						Path	2	0	1	3	1	Yes	Distant	B	Tini	Travel				25-50m
2011-02-27	15:06:42	2011-02-27 15:06:42	Cloudy	-7.72786	107.892		True						Shelters	0	0	1	1	0.5	Yes	Not Visible	B	Tono	Feed				25-50m	4.4
2011-02-27	15:16:54	2011-02-27 15:16:54	Cloudy	-7.72803	107.892		True						Shelters	1	0	1	2	1	Yes	Not Visible	B	Tono	Feed				25-50m	4.4
2011-02-27	15:27:07	2011-02-27 15:27:07	Cloudy	-7.72774	107.892		True						Shelters	0	0	1	1	0	Yes	Not Visible	B	Tono	Travel				25-50m	4.5
2011-02-28	06:42:42	2011-02-28 06:42:42	Drizzle	-7.72743	107.891		True						Path	0	0	1	1	0	Yes	Not Visible	B	Tono	Feed				25-50m	3.4	82.7
2011-02-28	06:53:12	2011-02-28 06:53:12	Rain	-7.72743	107.891		True						Path	0	0	1	1	0	Yes	Not Visible	B	Tono	Feed				25-50m	4.2	88.5
2011-02-28	07:02:23	2011-02-28 07:02:23	Drizzle	-7.72755	107.891		True						Path	0	0	1	1	0	Yes	Adjacent	B	Tono	Feed				25-50m	6.1
2011-02-28	07:04:13	2011-02-28 07:04:13	Drizzle				True						Path	0	0	1	1	0	Yes	Adjacent	B	Tini	Travel				25-50m
2011-02-28	07:12:50	2011-02-28 07:12:50	Drizzle	-7.72732	107.892		True						Path	0	0	1	1	0	Yes	Same	B	Tini	Feed				25-50m	4.4
2011-02-28	07:13:20	2011-02-28 07:13:20	Drizzle				True						Path	0	0	1	1	0	Yes	Same	B	Tono	Hang				25-50m
2011-02-28	07:22:50	2011-02-28 07:22:50	Drizzle	-7.72754	107.891		True						Path	0	0	1	1	0	Yes	Adjacent	B	Tono	Rest - Still				25-50m	4	49
2011-02-28	07:23:17	2011-02-28 07:23:17	Drizzle				True						Path	0	0	1	1	0	Yes	Adjacent	B	Tini	Feed				0-25m
2011-02-28	07:32:54	2011-02-28 07:32:54	Drizzle	-7.72722	107.891		True						Path	2	1	1	4	2	Yes	Adjacent	B	Tini	Rest - Still				25-50m	5.5	-49.2
2011-02-28	07:33:05	2011-02-28 07:33:05	Drizzle				True						Path	2	1	1	4	2	Yes	Adjacent	B	Tono	Rest - Still				25-50m
2011-02-28	07:42:53	2011-02-28 07:42:53	Rain	-7.72732	107.892		True						Path	0	1	1	2	1	Yes	Not Visible	B	Tini	Rest - Sleep				25-50m	6.5	103.9
2011-02-28	07:52:38	2011-02-28 07:52:38	Rain	-7.72734	107.892		True						Path	0	0	1	1	0	Yes	Not Visible	B	Tini	Not Visible				25-50m	4.1
2011-02-28	08:03:36	2011-02-28 08:03:36	Drizzle	-7.72748	107.891		True						Path	0	0	1	1	0	Yes	Not Visible	B	Tini	Rest - Still				0-25m	4	103.6
2011-02-28	08:12:37	2011-02-28 08:12:37	Drizzle	-7.72722	107.892		True						Path	0	0	1	1	0	Yes	Not Visible	B	Tini	Rest - Still				25-50m	8.5
2011-02-28	08:22:34	2011-02-28 08:22:34	Rain	-7.72686	107.892		True						Path	0	0	1	1	0	Yes	Not Visible	B	Tini	Drink				25-50m	5.5	239.5
2011-02-28	08:32:37	2011-02-28 08:32:37	Drizzle	-7.72751	107.892		True						Path	0	0	1	1	0	Yes	Not Visible	B	Tini	Travel				25-50m	7.2	82.6
2011-02-28	08:42:34	2011-02-28 08:42:34	Drizzle	-7.72743	107.892		True						Path	0	0	1	1	0	Yes	Same	B	Tini	Travel				25-50m	8	142.9
2011-02-28	08:42:40	2011-02-28 08:42:40	Drizzle				True						Path	0	0	1	1	0	Yes	Same	B	Tono	Travel				25-50m
2011-02-28	12:24:11	2011-02-28 12:24:11	Drizzle	-7.72849	107.892	True	True	True					River	0	2	4	6	1	Yes	Same	B	Tini	Rest - Still				25-50m	5.2	-7.9
2011-02-28	12:25:51	2011-02-28 12:25:51	Drizzle			True	True	True					River	0	2	4	6	1	Yes	Same	B	Tono	Feed				25-50m
2011-02-28	12:32:38	2011-02-28 12:32:38	Drizzle	-7.72795	107.893	True	True	True					River	0	0	2	2	0	Yes	Adjacent	B	Tini	Rest - Sleep				25-50m	5.1	22.2
2011-02-28	12:33:32	2011-02-28 12:33:32	Drizzle			True	True	True					River	0	0	2	2	0	Yes	Adjacent	B	Tono	Rest - Still				25-50m
2011-02-28	12:43:58	2011-02-28 12:43:58	Drizzle	-7.72785	107.893		True	True					River	3	1	2	6	1	Yes	Distant	B	Tono	Not Visible				25-50m	5.9
2011-02-28	12:44:39	2011-02-28 12:44:39	Drizzle				True	True					River	3	1	2	6	1	Yes	Distant	B	Tini	Rest - Sleep				25-50m
2011-02-28	12:52:25	2011-02-28 12:52:25	Cloudy	-7.72763	107.893		True	True					River	0	0	1	1	0	Yes	Not Visible	B	Tono	Travel				50-75m	5.3	28.1
2011-02-28	13:15:10	2011-02-28 13:15:10	Drizzle	-7.7278	107.892		True						Path	0	0	1	1	0	Yes	Same	B	Tono	Self groom				25-50m	7.4
2011-02-28	13:15:17	2011-02-28 13:15:17	Drizzle				True						Path	0	0	1	1	0	Yes	Same	B	Tini	Not Visible				25-50m
2011-02-28	13:23:17	2011-02-28 13:23:17	Drizzle	-7.72743	107.891		True						Path	0	0	1	1	0	Yes	Same	B	Tini	Feed				25-50m	8.2
2011-02-28	13:23:24	2011-02-28 13:23:24	Drizzle				True						Path	0	0	1	1	0	Yes	Same	B	Tono	Feed				0-25m
2011-02-28	13:34:38	2011-02-28 13:34:38	Drizzle	-7.72689	107.891		True						Path	0	0	1	1	0	Yes	Not Visible	B	Tono	Not Visible				0-25m	9.4
2011-02-28	14:43:25	2011-02-28 14:43:25	Cloudy	-7.72732	107.892		True						Path	0	0	1	1	0	Yes	Not Visible	B	Tono	Rest - Still				25-50m	6.1	119
2011-02-28	14:52:41	2011-02-28 14:52:41	Cloudy	-7.72736	107.891		True						Path	0	0	1	1	0	Yes	Not Visible	B	Tono	Rest - Still				25-50m	4.4
2011-02-28	15:02:34	2011-02-28 15:02:34	Drizzle	-7.72712	107.891		True						Path	0	0	1	1	0	Yes	Same	B	Tono	Feed				25-50m	4.6
2011-02-28	15:02:37	2011-02-28 15:02:37	Drizzle				True						Path	0	0	1	1	0	Yes	Same	B	Tini	Feed				25-50m
2011-02-28	15:12:18	2011-02-28 15:12:18	Rain	-7.72731	107.892		True						Path	0	0	1	1	0	Yes	Same	B	Tini	Feed				25-50m	4.8
2011-02-28	15:12:33	2011-02-28 15:12:33	Rain				True						Path	0	0	1	1	0	Yes	Same	B	Tono	Not Visible				25-50m
2011-02-28	15:22:55	2011-02-28 15:22:55	Rain	-7.72749	107.892		True						Path	0	0	1	1	0	Yes	Same	B	Tini	Rest - Sleep				25-50m	4.5	107.9
2011-02-28	15:23:05	2011-02-28 15:23:05	Rain				True						Path	0	0	1	1	0	Yes	Same	B	Tono	Not Visible				25-50m
2011-03-01	05:57:47	2011-03-01 05:57:47	Partly Cloudy				True						Path	0	0	1	1	0	Yes	Same	B	Tono	Feed				25-50m
2011-03-01	06:06:59	2011-03-01 06:06:59	Partly Cloudy	-7.72748	107.891		True						Path	0	0	1	1	0	Yes	Same	B	Tini	Feed				25-50m	5.5	68.4
2011-03-01	06:07:10	2011-03-01 06:07:10	Partly Cloudy				True						Path	0	0	1	1	0	Yes	Same	B	Tono	Feed				25-50m
2011-03-01	06:16:21	2011-03-01 06:16:21	Partly Cloudy	-7.72743	107.891		True						Path	2	0	1	3	1	Yes	Adjacent	B	Tono	Rest - Still				25-50m	5.7
2011-03-01	06:17:33	2011-03-01 06:17:33	Partly Cloudy				True						Path	2	0	1	3	1	Yes	Adjacent	B	Tini	Not Visible				25-50m
2011-03-01	06:25:35	2011-03-01 06:25:35	Partly Cloudy	-7.72757	107.892		True						Shelters	6	0	1	7	1	Yes	Distant	B	Tini	Travel				25-50m	4.9
2011-03-01	06:26:04	2011-03-01 06:26:04	Partly Cloudy				True						Shelters	6	0	1	7	1	Yes	Distant	B	Tono	Feed				25-50m
2011-03-01	07:46:33	2011-03-01 07:46:33	Partly Cloudy	-7.72846	107.893			True					Waterfall	2	0	1	3	2	Yes	Not Visible	C	Cika	Feed				50-75m	4.1
2011-03-01	07:47:01	2011-03-01 07:47:01	Partly Cloudy					True					Waterfall	2	0	1	3	2	Yes	Not Visible	C	Ann	Feed				50-75m
2011-03-01	07:57:00	2011-03-01 07:57:00	Partly Cloudy	-7.72846	107.894			True					Waterfall	0	0	1	1	0.5	Yes	Not Visible	C	Cika	Feed				25-50m	3.9
2011-03-01	07:57:11	2011-03-01 07:57:11	Partly Cloudy					True					Waterfall	0	0	1	1	0.5	Yes	Not Visible	C	Ann	Feed				25-50m
2011-03-01	08:07:39	2011-03-01 08:07:39	Partly Cloudy	-7.72868	107.893			True					Waterfall	0	0	1	1	0	Yes	Not Visible	C	Jay	Rest - Still				25-50m	4
2011-03-01	08:07:44	2011-03-01 08:07:44	Partly Cloudy					True					Waterfall	0	0	1	1	0	Yes	Not Visible	C	Cika	Feed				25-50m
2011-03-01	08:16:19	2011-03-01 08:16:19	Partly Cloudy	-7.72882	107.894			True					Waterfall	0	0	1	1	0	Yes	Not Visible	C	Jay	Rest - Still				25-50m	5
2011-03-01	08:25:38	2011-03-01 08:25:38	Partly Cloudy	-7.72861	107.894			True					Waterfall	0	0	1	1	0	Yes	Not Visible	C	Jay	Rest - Still				25-50m	4.4	21.1
2011-03-01	08:35:37	2011-03-01 08:35:37	Partly Cloudy	-7.72861	107.894			True					Waterfall	0	0	3	3	0	Yes	Not Visible	C	Jay	Rest - Still				25-50m	4.2	58.6
2011-03-01	08:36:05	2011-03-01 08:36:05	Partly Cloudy					True					Waterfall	0	0	3	3	0	Yes	Not Visible	C	Cika	Feed				25-50m
2011-03-01	08:45:51	2011-03-01 08:45:51	Partly Cloudy	-7.72926	107.894			True					Waterfall	0	0	3	3	0	Yes	Not Visible	C	Cika	Rest - Still				25-50m	4	63.2
2011-03-01	08:55:54	2011-03-01 08:55:54	Partly Cloudy	-7.72896	107.894			True					Waterfall	0	0	3	3	0	Yes	Not Visible	C	Cika	Rest - Still				25-50m	3.7	103.2
2011-03-01	09:05:43	2011-03-01 09:05:43	Partly Cloudy	-7.72876	107.894			True					Waterfall	0	0	2	2	0	Yes	Adjacent	C	Jay	Rest - Still				50-75m	5.8
2011-03-01	09:10:00	2011-03-01 09:10:00	Partly Cloudy	-7.72881	107.893			True					D-Path	0	0	2	2	0	Yes	Adjacent	C	Cika	Rest - Still				50-75m	4.8
2011-03-01	09:35:29	2011-03-01 09:35:29	Cloudy	-7.72791	107.893	True	True	True					River	0	0	2	2	0	Yes	Not Visible	B	Tini	Vocalize				50-75m	4.6
2011-03-01	09:45:28	2011-03-01 09:45:28	Cloudy	-7.72831	107.893	True	True	True					River	0	0	2	2	0	Yes	Not Visible	B	Tini	Rest - Still				50-75m	4.5
2011-03-01	09:56:42	2011-03-01 09:56:42	Cloudy	-7.72804	107.893	True	True	True					River	0	0	1	1	0	Yes	Not Visible	B	Tini	Not Visible				50-75m	4.5
2011-03-01	10:46:14	2011-03-01 10:46:14	Cloudy	-7.72807	107.894			True					Waterfall	0	0	2	2	0	Yes	Adjacent	C	Cika	Travel				50-75m	5.1
2011-03-01	10:46:20	2011-03-01 10:46:20	Cloudy					True					Waterfall	0	0	2	2	0	Yes	Adjacent	C	Jay	Travel				50-75m
2011-03-01	10:46:27	2011-03-01 10:46:27	Cloudy					True					Waterfall	0	0	2	2	0	Yes	Adjacent	C	Ann	Travel				50-75m
2011-03-01	15:16:07	2011-03-01 15:16:07	Cloudy	-7.72738	107.891		True						Path	0	0	1	1	0	Yes	Same	B	Tono	Feed				0-25m	4.5	60.9
2011-03-01	15:16:16	2011-03-01 15:16:16	Cloudy				True						Path	0	0	1	1	0	Yes	Same	B	Tini	Feed				0-25m
2011-03-01	15:25:58	2011-03-01 15:25:58	Cloudy	-7.72743	107.891		True						Path	0	0	1	1	0	Yes	Distant	B	Tini	Travel				25-50m	4.9	108.3
2011-03-01	15:26:05	2011-03-01 15:26:05	Cloudy				True						Path	0	0	1	1	0	Yes	Distant	B	Tono	Not Visible				25-50m
2011-03-01	15:35:27	2011-03-01 15:35:27	Cloudy	-7.72744	107.891		True						Path	0	0	1	1	0	Yes	Distant	B	Tono	Feed				25-50m	5.2
2011-03-01	15:36:03	2011-03-01 15:36:03	Cloudy				True						Path	0	0	1	1	0	Yes	Distant	B	Tini	Not Visible				75-100m
2011-03-02	06:02:54	2011-03-02 06:02:54	Partly Cloudy				True						Path	0	0	1	1	0	Yes	Same	B	Tini	Feed				25-50m
2011-03-02	06:03:01	2011-03-02 06:03:01	Partly Cloudy				True						Path	0	0	1	1	0	Yes	Same	B	Tono	Feed				25-50m
2011-03-02	06:10:56	2011-03-02 06:10:56	Partly Cloudy				True						Path	0	0	1	1	0	Yes	Same	B	Tono	Feed				25-50m
2011-03-02	06:11:03	2011-03-02 06:11:03	Partly Cloudy				True						Path	0	0	1	1	0	Yes	Same	B	Tini	Feed				25-50m
2011-03-02	06:21:22	2011-03-02 06:21:22	Partly Cloudy				True						Path	0	0	1	1	0	Yes	Same	B	Tini	Feed				25-50m
2011-03-02	06:21:30	2011-03-02 06:21:30	Partly Cloudy				True						Path	0	0	1	1	0	Yes	Same	B	Tono	Feed				25-50m
2011-03-02	06:31:40	2011-03-02 06:31:40	Partly Cloudy				True						Path	0	0	1	1	0	Yes	Distant	B	Tini	Travel				25-50m
2011-03-02	06:32:45	2011-03-02 06:32:45	Partly Cloudy				True						Path	0	0	1	1	0	Yes	Distant	B	Tono	Rest - Still				50-75m
2011-03-02	06:42:00	2011-03-02 06:42:00	Partly Cloudy				True						Shelters	5	1	1	7	1	Yes	Distant	B	Tono	Not Visible				25-50m
2011-03-02	06:42:09	2011-03-02 06:42:09	Partly Cloudy				True						Shelters	5	1	1	7	1	Yes	Distant	B	Tini	Not Visible				50-75m
2011-03-02	06:51:16	2011-03-02 06:51:16	Partly Cloudy	-7.72819	107.892		True						Cliff	0	0	1	1	0	Yes	Not Visible	B	Tono	Travel				25-50m	4.4
2011-03-02	07:41:21	2011-03-02 07:41:21	Sunny	-7.72866	107.892	True	True	True					River	0	0	2	2	0.5	Yes	Not Visible	B	Tini	Vocalize				75-100m	4.3
2011-03-02	11:51:05	2011-03-02 11:51:05	Sunny	-7.72746	107.893	True	True	True					River	0	2	4	6	2	Yes	Not Visible	C	Jay	Rest - Still				100+m	4.8	-140.1
2011-03-02	15:30:45	2011-03-02 15:30:45	Sunny	-7.72762	107.892		True						Path	0	0	1	1	0	Yes	Not Visible	B	Tini	Self groom				25-50m	4.9	106.5
2011-03-02	15:41:02	2011-03-02 15:41:02	Partly Cloudy	-7.72771	107.892		True						Path	0	0	1	1	0	Yes	Adjacent	B	Tini	Feed				25-50m	4.8	28.7
2011-03-02	15:42:04	2011-03-02 15:42:04	Partly Cloudy				True						Path	0	0	1	1	0	Yes	Adjacent	B	Tono	Self groom				0-25m
2011-03-02	15:51:02	2011-03-02 15:51:02	Partly Cloudy	-7.72739	107.891		True						Path	0	0	1	1	0	Yes	Adjacent	B	Tono	Rest - Sleep				25-50m	4.7	85
2011-03-02	15:51:27	2011-03-02 15:51:27	Partly Cloudy				True						Path	0	0	1	1	0	Yes	Adjacent	B	Tini	Feed				0-25m
2011-03-02	16:01:00	2011-03-02 16:01:00	Partly Cloudy	-7.72718	107.891		True						Path	0	0	1	1	0	Yes	Not Visible	B	Tini	Not Visible				25-50m	4.5	87
2011-03-02	16:01:08	2011-03-02 16:01:08	Partly Cloudy				True						Path	0	0	1	1	0	Yes	Not Visible	B	Tono	Not Visible				25-50m
2011-03-03	06:17:56	2011-03-03 06:17:56	Partly Cloudy	-7.72725	107.891		True						Overlook	0	0	2	2	0	Yes	Same	B	Tini	Rest - Still				50-75m	7	17.4
2011-03-03	06:28:31	2011-03-03 06:28:31	Cloudy	-7.72778	107.891		True						Shelters	0	0	2	2	0	Yes	Same	B	Tini	Not Visible				75-100m	5.3
2011-03-03	06:28:59	2011-03-03 06:28:59	Cloudy				True						Shelters	0	0	2	2	0	Yes	Same	B	Tono	Not Visible				75-100m
2011-03-03	10:32:31	2011-03-03 10:32:31	Sunny	-7.72837	107.893			True					Waterfall	0	0	1	1	0.5	Yes	Distant	C	Jay	Rest - Still				0-25m	3.4	41.7
2011-03-03	10:32:48	2011-03-03 10:32:48	Sunny					True					Waterfall	0	0	1	1	0.5	Yes	Distant	C	Ann	Rest - Sleep				25-50m
2011-03-03	10:32:54	2011-03-03 10:32:54	Sunny					True					Waterfall	0	0	1	1	0.5	Yes	Distant	C	Cika	Not Visible				25-50m
2011-03-03	10:42:27	2011-03-03 10:42:27	Sunny	-7.72827	107.894			True					Waterfall	0	0	1	1	0.5	Yes	Distant	C	Jay	Rest - Still				0-25m	5.8	25.6
2011-03-03	10:42:51	2011-03-03 10:42:51	Sunny					True					Waterfall	0	0	1	1	0.5	Yes	Distant	C	Ann	Rest - Sleep				25-50m
2011-03-03	10:43:21	2011-03-03 10:43:21	Sunny					True					Waterfall	0	0	1	1	0.5	Yes	Distant	C	Cika	Not Visible				25-50m
2011-03-03	10:52:44	2011-03-03 10:52:44	Sunny	-7.72816	107.893			True					Waterfall	0	0	1	1	0.5	Yes	Distant	C	Jay	Rest - Sleep				0-25m	6.7	77.3
2011-03-03	10:53:08	2011-03-03 10:53:08	Sunny					True					Waterfall	0	0	1	1	0.5	Yes	Distant	C	Ann	Rest - Sleep				25-50m
2011-03-03	10:53:45	2011-03-03 10:53:45	Sunny					True					Waterfall	0	0	1	1	0.5	Yes	Distant	C	Cika	Rest - Sleep				25-50m
2011-03-03	11:02:08	2011-03-03 11:02:08	Sunny	-7.72873	107.893			True					Waterfall	1	0	1	2	1.5	Yes	Distant	C	Jay	Rest - Still				0-25m	7.3
2011-03-03	11:02:54	2011-03-03 11:02:54	Sunny					True					Waterfall	1	0	1	2	1	Yes	Distant	C	Ann	Rest - Still				25-50m
2011-03-03	11:03:05	2011-03-03 11:03:05	Sunny					True					Waterfall	1	0	1	2	1	Yes	Distant	C	Cika	Not Visible				25-50m
2011-03-03	11:12:52	2011-03-03 11:12:52	Sunny	-7.72802	107.894			True					Waterfall	0	0	1	1	0.5	Yes	Distant	C	Jay	Not Visible				25-50m	5.2
2011-03-03	11:13:36	2011-03-03 11:13:36	Sunny					True					Waterfall	0	0	1	1	0.5	Yes	Distant	C	Ann	Rest - Still				25-50m
2011-03-03	11:23:01	2011-03-03 11:23:01	Sunny	-7.72818	107.893			True					Waterfall	0	0	1	1	0.5	Yes	Not Visible	C	Cika	Travel				25-50m	4.2	-23
2011-03-03	11:32:29	2011-03-03 11:32:29	Partly Cloudy	-7.72839	107.894			True					Waterfall	0	0	1	1	0.5	Yes	Not Visible	C	Cika	Travel				25-50m	5.1
2011-03-03	11:32:32	2011-03-03 11:32:32	Partly Cloudy					True					Waterfall	0	0	1	1	0.5	Yes	Not Visible	C	Ann	Drink				25-50m
2011-03-03	13:24:01	2011-03-03 13:24:01	Partly Cloudy	-7.72854	107.893			True					Waterfall	18	0	1	19	2	Yes	Not Visible	C	Jay	Rest - Still				50-75m	5.5	119.4
2011-03-03	13:52:33	2011-03-03 13:52:33	Partly Cloudy	-7.72878	107.894			True					Waterfall	1	0	1	2	1	Yes	Not Visible	C	Cika	Travel				50-75m	3.6	363.8
2011-03-04	06:05:59	2011-03-04 06:05:59	Partly Cloudy				True						Path	0	0	4	4	0	Yes	Same	B	Tini	Feed				25-50m
2011-03-04	06:06:09	2011-03-04 06:06:09	Partly Cloudy				True						Path	0	0	4	4	0	Yes	Same	B	Tono	Feed				25-50m
2011-03-04	06:14:53	2011-03-04 06:14:53	Partly Cloudy	-7.72753	107.891		True						Path	0	0	3	3	0	Yes	Same	B	Tini	Feed				25-50m	5.1
2011-03-04	06:15:03	2011-03-04 06:15:03	Partly Cloudy				True						Path	0	0	3	3	0	Yes	Same	B	Tono	Feed				25-50m
2011-03-04	06:24:36	2011-03-04 06:24:36	Partly Cloudy	-7.72748	107.892		True						Path	0	0	3	3	0.5	Yes	Same	B	Tini	Feed				25-50m	4.8
2011-03-04	06:24:47	2011-03-04 06:24:47	Partly Cloudy				True						Path	0	0	3	3	0.5	Yes	Same	B	Tono	Feed				25-50m
2011-03-04	06:34:41	2011-03-04 06:34:41	Partly Cloudy	-7.72736	107.892		True						Path	0	0	3	3	0	Yes	Distant	B	Tono	Feed				25-50m	4.5
2011-03-04	06:35:37	2011-03-04 06:35:37	Partly Cloudy				True						Path	0	0	3	3	0	Yes	Distant	B	Tini	Travel				25-50m
2011-03-05	06:32:27	2011-03-05 06:32:27	Partly Cloudy	-7.72806	107.893	True	True	True					River	0	2	5	7	1	Yes	Not Visible	B	Tini	Vocalize				50-75m	4.5
2011-03-05	06:34:20	2011-03-05 06:34:20	Partly Cloudy	-7.72792	107.893	True	True	True					River	0	2	5	7	1	Yes	Not Visible	C	Ann	Vocalize				100+m	4.5
2011-03-06	07:22:06	2011-03-06 07:22:06	Partly Cloudy	-7.72851	107.893			True					Waterfall	0	0	1	1	0	Yes	Not Visible	C	Ann	Feed				50-75m	5.9
2011-03-06	07:31:42	2011-03-06 07:31:42	Partly Cloudy	-7.72831	107.893			True					Waterfall	0	0	1	1	0	Yes	Same	C	Ann	Travel				50-75m	4.1
2011-03-06	07:31:49	2011-03-06 07:31:49	Partly Cloudy					True					Waterfall	0	0	1	1	0	Yes	Same	C	Cika	Feed				50-75m
2011-03-06	07:32:07	2011-03-06 07:32:07	Partly Cloudy					True					Waterfall	0	0	1	1	0	Yes	Same	C	Jay	Rest - Still				50-75m
2011-03-06	07:41:13	2011-03-06 07:41:13	Partly Cloudy	-7.72871	107.892			True					Waterfall	0	0	1	1	0.5	Yes	Same	C	Cika	Travel				50-75m	5.8
2011-03-06	07:41:21	2011-03-06 07:41:21	Partly Cloudy					True					Waterfall	0	0	1	1	0.5	Yes	Same	C	Jay	Feed				50-75m
2011-03-06	07:52:52	2011-03-06 07:52:52	Partly Cloudy					True					Waterfall	0	0	1	1	0	Yes	Same	C	Cika	Rest - Still				50-75m
2011-03-06	07:53:05	2011-03-06 07:53:05	Partly Cloudy					True					Waterfall	0	0	1	1	0	Yes	Same	C	Jay	Feed				50-75m
2011-03-06	07:54:06	2011-03-06 07:54:06	Partly Cloudy					True					Waterfall	0	0	1	1	0	Yes	Same	C	Ann	Not Visible				50-75m
2011-03-06	08:03:04	2011-03-06 08:03:04	Partly Cloudy					True					Waterfall	0	0	1	1	0	Yes	Not Visible	C	Cika	Feed				50-75m
2011-03-06	08:03:27	2011-03-06 08:03:27	Partly Cloudy					True					Waterfall	0	0	1	1	0	Yes	Not Visible	C	Jay	Not Visible				50-75m
2011-03-06	08:12:41	2011-03-06 08:12:41	Partly Cloudy					True					Waterfall	0	0	1	1	0	Yes	Same	C	Jay	Feed				50-75m
2011-03-06	08:12:50	2011-03-06 08:12:50	Partly Cloudy					True					Waterfall	0	0	1	1	0	Yes	Same	C	Cika	Travel				50-75m
2011-03-06	08:13:18	2011-03-06 08:13:18	Partly Cloudy					True					Waterfall	0	0	1	1	0	Yes	Same	C	Ann	Not Visible				50-75m
2011-03-06	08:24:53	2011-03-06 08:24:53	Partly Cloudy	-7.72814	107.894			True					Waterfall	0	0	1	1	0.5	Yes	Not Visible	C	Cika	Rest - Still				25-50m	4.1
2011-03-06	08:31:33	2011-03-06 08:31:33	Partly Cloudy	-7.72802	107.894			True					Waterfall	0	0	1	1	0.5	Yes	Same	C	Ann	Groom	Jay			25-50m	4
2011-03-06	08:31:45	2011-03-06 08:31:45	Partly Cloudy					True					Waterfall	0	0	1	1	0.5	Yes	Same	C	Jay	Groom Recipient	Ann			25-50m
2011-03-06	08:32:21	2011-03-06 08:32:21	Partly Cloudy					True					Waterfall	0	0	1	1	0.5	Yes	Same	C	Cika	Self groom				25-50m
2011-03-06	08:41:22	2011-03-06 08:41:22	Partly Cloudy	-7.72815	107.894			True					Waterfall	0	0	1	1	0.5	Yes	Same	C	Jay	Rest - Sleep				25-50m	4
2011-03-06	08:41:31	2011-03-06 08:41:31	Partly Cloudy					True					Waterfall	0	0	1	1	0.5	Yes	Same	C	Ann	Rest - Sleep				25-50m
2011-03-06	08:42:18	2011-03-06 08:42:18	Partly Cloudy					True					Waterfall	0	0	1	1	0.5	Yes	Same	C	Cika	Not Visible				25-50m
2011-03-06	08:51:46	2011-03-06 08:51:46	Partly Cloudy	-7.7281	107.893			True					Waterfall	0	0	1	1	0.5	Yes	Not Visible	C	Jay	Rest - Still				25-50m	4.4
2011-03-06	08:52:29	2011-03-06 08:52:29	Partly Cloudy					True					Waterfall	0	0	1	1	0.5	Yes	Not Visible	C	Ann	Rest - Still				25-50m
2011-03-06	09:01:37	2011-03-06 09:01:37	Partly Cloudy	-7.72825	107.893			True					Waterfall	0	0	2	2	0.5	Yes	Same	C	Jay	Rest - Sleep				25-50m	8.6	56
2011-03-06	09:01:45	2011-03-06 09:01:45	Partly Cloudy					True					Waterfall	0	0	2	2	0.5	Yes	Same	C	Ann	Rest - Sleep				25-50m
2011-03-06	13:24:32	2011-03-06 13:24:32	Partly Cloudy	-7.72798	107.893	True	True						River	0	1	3	4	1	Yes	Same	B	Tini	Rest - Still				25-50m	5.4	146.9
2011-03-06	13:24:38	2011-03-06 13:24:38	Partly Cloudy			True	True						River	0	1	3	4	1	Yes	Same	B	Tono	Rest - Still				25-50m
2011-03-06	13:31:59	2011-03-06 13:31:59	Partly Cloudy	-7.72769	107.893		True	True					River	0	0	2	2	0	Yes	Same	B	Tini	Self groom				25-50m	3.7
2011-03-06	13:32:12	2011-03-06 13:32:12	Partly Cloudy				True	True					River	0	0	2	2	0	Yes	Same	B	Tono	Rest - Sleep				25-50m
2011-03-06	13:42:53	2011-03-06 13:42:53	Partly Cloudy	-7.72772	107.893	True	True						Path	0	0	3	3	0	Yes	Not Visible	B	Tono	Self groom				25-50m	5.3	110.7
2011-03-06	13:51:19	2011-03-06 13:51:19	Partly Cloudy	-7.72762	107.893	True	True						Path	0	0	3	3	0	Yes	Not Visible	B	Tono	Rest - Still				25-50m	3.7
2011-03-06	14:11:43	2011-03-06 14:11:43	Partly Cloudy	-7.72733	107.893		True	True					River	0	0	2	2	0	Yes	Distant	B	Tini	Feed				50-75m	3.8
2011-03-06	14:11:47	2011-03-06 14:11:47	Partly Cloudy				True	True					River	0	0	2	2	0	Yes	Distant	B	Tono	Feed				25-50m
2011-03-06	14:21:21	2011-03-06 14:21:21	Partly Cloudy	-7.72783	107.892		True	True					River	0	0	2	2	0	Yes	Distant	B	Tono	Feed				25-50m	5.1
2011-03-06	14:21:31	2011-03-06 14:21:31	Partly Cloudy				True	True					River	0	0	2	2	0	Yes	Distant	B	Tini	Not Visible				50-75m
2011-03-06	15:21:04	2011-03-06 15:21:04	Partly Cloudy	-7.72772	107.891		True						Path	0	0	1	1	0	Yes	Not Visible	B	Tono	Feed				0-25m	6.1	43.8
2011-03-06	15:31:03	2011-03-06 15:31:03	Partly Cloudy	-7.72723	107.891		True						Path	0	0	1	1	0	Yes	Not Visible	B	Tono	Hang				25-50m	4.6	91
2011-03-06	15:41:52	2011-03-06 15:41:52	Partly Cloudy	-7.72741	107.891		True						Path	0	0	1	1	0	Yes	Not Visible	B	Tono	Not Visible				25-50m	3.3	28.7
2011-03-08	07:16:41	2011-03-08 07:16:41	Cloudy	-7.72796	107.893	True	True	True					River	2	1	3	6	1	Yes	Not Visible	C	Ann	Vocalize				75-100m	4.1
2011-03-08	07:16:48	2011-03-08 07:16:48	Cloudy			True	True	True					River	2	1	3	6	1	Yes	Not Visible	C	Cika	Vocalize				75-100m
2011-03-08	08:37:18	2011-03-08 08:37:18	Cloudy	-7.72832	107.894			True					Waterfall	3	2	3	8	1.5	Yes	Same	C	Cika	Travel				50-75m	3.3	15.4
2011-03-08	08:38:08	2011-03-08 08:38:08	Cloudy					True					Waterfall	3	2	3	8	1.5	Yes	Same	C	Ann	Not Visible				50-75m
2011-03-08	08:38:38	2011-03-08 08:38:38	Cloudy					True					Waterfall	3	2	3	8	1.5	Yes	Same	C	Jay	Rest - Still				50-75m
2011-03-08	08:47:33	2011-03-08 08:47:33	Cloudy	-7.72851	107.893			True					Waterfall	3	2	3	8	1	Yes	Same	C	Cika	Feed				25-50m	4
2011-03-08	08:47:57	2011-03-08 08:47:57	Cloudy					True					Waterfall	3	2	3	8	1	Yes	Same	C	Jay	Travel				50-75m
2011-03-08	08:48:13	2011-03-08 08:48:13	Cloudy					True					Waterfall	3	2	3	8	1	Yes	Same	C	Ann	Not Visible				50-75m
2011-03-08	08:59:50	2011-03-08 08:59:50	Partly Cloudy	-7.72848	107.894			True					Waterfall	2	2	3	7	1.5	Yes	Same	C	Jay	Feed				50-75m	2.7	3.9
2011-03-08	09:00:17	2011-03-08 09:00:17	Partly Cloudy					True					Waterfall	2	2	3	7	1.5	Yes	Same	C	Cika	Not Visible				50-75m
2011-03-08	09:00:24	2011-03-08 09:00:24	Partly Cloudy					True					Waterfall	2	2	3	7	1.5	Yes	Same	C	Ann	Not Visible				50-75m
2011-03-08	09:08:40	2011-03-08 09:08:40	Partly Cloudy	-7.72819	107.894			True					Waterfall	5	1	3	9	1.5	Yes	Not Visible	C	Ann	Feed				25-50m	2.5	32.6
2011-03-08	09:17:00	2011-03-08 09:17:00	Partly Cloudy	-7.7283	107.893			True					Waterfall	0	1	3	4	1.5	Yes	Not Visible	C	Ann	Feed				50-75m	4.4
2011-03-08	09:17:47	2011-03-08 09:17:47	Partly Cloudy					True					Waterfall	0	1	3	4	1.5	Yes	Not Visible	C	Cika	Not Visible				50-75m
2011-03-08	09:26:53	2011-03-08 09:26:53	Partly Cloudy	-7.72804	107.893			True					Waterfall	2	1	3	6	1.5	Yes	Not Visible	C	Ann	Rest - Still				50-75m	4.2
2011-03-08	09:29:29	2011-03-08 09:29:29	Partly Cloudy					True					Waterfall	2	1	3	6	1.5	Yes	Not Visible	C	Cika	Not Visible				50-75m
2011-03-08	09:45:50	2011-03-08 09:45:50	Partly Cloudy	-7.72805	107.893			True					Waterfall	0	0	2	2	0.5	Yes	Not Visible	C	Ann	Rest - Sleep				25-50m	5
2011-03-08	09:46:11	2011-03-08 09:46:11	Partly Cloudy					True					Waterfall	0	0	2	2	0.5	Yes	Not Visible	C	Cika	Rest - Still				25-50m
2011-03-08	09:57:31	2011-03-08 09:57:31	Partly Cloudy	-7.72816	107.893	True	True	True					River	1	0	4	5	1	Yes	Not Visible	C	Ann	Rest - Sleep				50-75m	5.3	59.5
2011-03-08	09:57:41	2011-03-08 09:57:41	Partly Cloudy			True	True	True					River	1	0	4	5	1	Yes	Not Visible	C	Cika	Rest - Sleep				50-75m
2011-03-08	10:06:49	2011-03-08 10:06:49	Partly Cloudy	-7.72812	107.893	True	True	True					River	1	0	4	5	1	Yes	Not Visible	C	Cika	Rest - Sleep				50-75m	4.9	97.8
2011-03-08	10:06:57	2011-03-08 10:06:57	Partly Cloudy			True	True	True					River	1	0	4	5	1	Yes	Not Visible	C	Ann	Feed				50-75m
2011-03-08	10:16:44	2011-03-08 10:16:44	Partly Cloudy	-7.72806	107.894	True	True	True					River	1	0	4	5	1	Yes	Same	C	Jay	Travel				75-100m	4.5
2011-03-08	10:16:52	2011-03-08 10:16:52	Partly Cloudy			True	True	True					River	1	0	4	5	1	Yes	Same	C	Cika	Travel				75-100m
2011-03-08	10:17:00	2011-03-08 10:17:00	Partly Cloudy			True	True	True					River	1	0	4	5	1	Yes	Same	C	Ann	Rest - Still				75-100m
2011-03-09	08:12:08	2011-03-09 08:12:08	Partly Cloudy	-7.72899	107.895			True					Waterfall	0	0	3	3	0	Yes	Not Visible	C	Ann	Not Visible				75-100m	4.8
2011-03-09	08:12:17	2011-03-09 08:12:17	Partly Cloudy					True					Waterfall	0	0	3	3	0	Yes	Not Visible	C	Cika	Not Visible				75-100m
2011-03-09	13:24:02	2011-03-09 13:24:02	Sunny				True						Path	0	0	2	2	0	Yes	Not Visible	B	Tini	Feed				50-75m
2011-03-09	13:43:07	2011-03-09 13:43:07	Partly Cloudy				True	True					River	0	0	2	2	0	Yes	Adjacent	B	Tono	Travel				25-50m
2011-03-09	13:44:04	2011-03-09 13:44:04	Partly Cloudy				True	True					River	0	0	2	2	0	Yes	Adjacent	B	Tini	Not Visible				50-75m
2011-03-09	13:52:22	2011-03-09 13:52:22	Partly Cloudy			True	True	True					River	0	0	5	5	0	Yes	Not Visible	B	Tono	Travel				50-75m
2011-03-10	08:00:42	2011-03-10 08:00:42	Cloudy	-7.72765	107.893		True						Cliff	0	0	1	1	0	Yes	Not Visible	B	Tini	Not Visible				25-50m	9.1
2011-03-11	06:30:43	2011-03-11 06:30:43	Cloudy			True	True	True					River	1	0	4	5	1	Yes	Not Visible	B	Tini	Vocalize				100+m
2011-03-11	06:30:54	2011-03-11 06:30:54	Cloudy			True	True	True					River	1	0	4	5	1	Yes	Not Visible	C	Ann	Vocalize				100+m
2011-03-11	06:31:01	2011-03-11 06:31:01	Cloudy			True	True	True					River	1	0	4	5	1	Yes	Not Visible	C	Cika	Vocalize				100+m
2011-03-11	06:40:03	2011-03-11 06:40:03	Cloudy	-7.7279	107.892	True	True	True					River	1	0	4	5	1	Yes	Not Visible	B	Tini	Vocalize				100+m	4
2011-03-11	06:40:10	2011-03-11 06:40:10	Cloudy			True	True	True					River	1	0	4	5	1	Yes	Not Visible	C	Ann	Vocalize				75-100m
2011-03-11	06:40:20	2011-03-11 06:40:20	Cloudy			True	True	True					River	1	0	4	5	1	Yes	Not Visible	C	Cika	Vocalize				75-100m
2011-03-11	06:50:33	2011-03-11 06:50:33	Cloudy	-7.72819	107.893	True	True	True					River	1	0	4	5	1	Yes	Not Visible	B	Tini	Vocalize				100+m	4.1
2011-03-11	06:50:39	2011-03-11 06:50:39	Cloudy			True	True	True					River	1	0	4	5	1	Yes	Not Visible	C	Ann	Vocalize				75-100m
2011-03-12	06:11:45	2011-03-12 06:11:45	Cloudy			True	True						River	1	0	2	3	2	Yes	Not Applicable	B	Tono	Feed				0-25m
2011-03-12	06:22:37	2011-03-12 06:22:37	Cloudy	-7.72764	107.892	True	True						Path	0	0	2	2	0	Yes	Not Visible	B	Tono	Not Visible				50-75m	4.7
2011-03-12	06:41:14	2011-03-12 06:41:14	Partly Cloudy	-7.72746	107.891		True						Path	0	0	1	1	0	Yes	Adjacent	B	Tono	Feed				25-50m	4.2
2011-03-12	06:41:50	2011-03-12 06:41:50	Partly Cloudy				True						Path	0	0	1	1	0	Yes	Adjacent	B	Tini	Feed				25-50m
2011-03-12	06:50:44	2011-03-12 06:50:44	Partly Cloudy	-7.7274	107.891		True						Path	0	0	1	1	0	Yes	Same	B	Tini	Feed				0-25m	4.1
2011-03-12	06:50:50	2011-03-12 06:50:50	Partly Cloudy				True						Path	0	0	1	1	0	Yes	Same	B	Tono	Feed				0-25m
2011-03-12	07:01:37	2011-03-12 07:01:37	Partly Cloudy	-7.72691	107.891		True						Path	0	0	2	2	0	Yes	Adjacent	B	Tono	Travel				0-25m	4.1
2011-03-12	07:01:40	2011-03-12 07:01:40	Partly Cloudy				True						Path	0	0	2	2	0	Yes	Adjacent	B	Tini	Travel				25-50m
2011-03-12	07:10:26	2011-03-12 07:10:26	Partly Cloudy	-7.72639	107.891		True						Path	0	0	2	2	0	Yes	Not Visible	B	Tini	Travel				25-50m	4.3	147
2011-03-12	07:31:21	2011-03-12 07:31:21	Partly Cloudy	-7.72846	107.893			True					Waterfall	2	0	3	5	2.5	Yes	Same	C	Cika	Feed				50-75m	8.4
2011-03-12	07:31:45	2011-03-12 07:31:45	Partly Cloudy					True					Waterfall	2	0	3	5	2.5	Yes	Same	C	Jay	Feed				50-75m
2011-03-12	07:32:01	2011-03-12 07:32:01	Partly Cloudy					True					Waterfall	2	0	3	5	2.5	Yes	Same	C	Ann	Not Visible				50-75m
2011-03-12	07:41:16	2011-03-12 07:41:16	Cloudy	-7.7286	107.893			True					Waterfall	3	0	3	6	1.5	Yes	Same	C	Jay	Travel				50-75m	5.2
2011-03-12	07:41:41	2011-03-12 07:41:41	Cloudy					True					Waterfall	3	0	3	6	1.5	Yes	Same	C	Cika	Rest - Still				50-75m
2011-03-12	07:42:07	2011-03-12 07:42:07	Cloudy					True					Waterfall	3	0	3	6	1.5	Yes	Same	C	Ann	Not Visible				50-75m
2011-03-12	07:50:41	2011-03-12 07:50:41	Cloudy	-7.72835	107.894			True					Waterfall	0	0	2	2	0.5	Yes	Not Visible	C	Cika	Rest - Still				50-75m	4.3
2011-03-12	08:02:45	2011-03-12 08:02:45	Cloudy	-7.72841	107.893			True					Waterfall	5	1	2	8	2	Yes	Not Visible	C	Cika	Feed				50-75m	3.9
2011-03-12	08:03:37	2011-03-12 08:03:37	Cloudy					True					Waterfall	5	1	2	8	2	Yes	Not Visible	C	Ann	Travel				50-75m
2011-03-12	08:10:44	2011-03-12 08:10:44	Cloudy	-7.72766	107.894			True					Waterfall	1	0	3	4	1	Yes	Adjacent	C	Ann	Travel				25-50m	3.7
2011-03-12	08:10:58	2011-03-12 08:10:58	Cloudy					True					Waterfall	1	0	3	4	1	Yes	Adjacent	C	Cika	Travel				25-50m
2011-03-12	08:11:14	2011-03-12 08:11:14	Cloudy					True					Waterfall	1	0	3	4	1	Yes	Adjacent	C	Jay	Rest - Still				25-50m
2011-03-12	08:20:57	2011-03-12 08:20:57	Cloudy	-7.7282	107.893			True					Waterfall	0	0	3	3	0	Yes	Adjacent	C	Jay	Rest - Still				50-75m	7.4	19.3
2011-03-12	08:21:12	2011-03-12 08:21:12	Cloudy					True					Waterfall	0	0	3	3	0	Yes	Adjacent	C	Ann	Feed				50-75m
2011-03-12	08:21:20	2011-03-12 08:21:20	Cloudy					True					Waterfall	0	0	3	3	0	Yes	Adjacent	C	Cika	Feed				50-75m
2011-03-12	08:31:00	2011-03-12 08:31:00	Cloudy					True					Waterfall	0	0	2	2	0.5	Yes	Adjacent	C	Ann	Rest - Still				50-75m
2011-03-12	08:31:16	2011-03-12 08:31:16	Cloudy					True					Waterfall	0	0	2	2	0.5	Yes	Adjacent	C	Cika	Feed				50-75m
2011-03-12	08:41:07	2011-03-12 08:41:07	Cloudy	-7.72812	107.893			True					Waterfall	0	0	2	2	0	Yes	Not Visible	C	Jay	Feed				50-75m	9.4	63.4
2011-03-12	13:50:18	2011-03-12 13:50:18	Partly Cloudy	-7.72798	107.892		True						Shelters	0	0	1	1	0	Yes	Not Visible	B	Tini	Travel				25-50m	7.6	128.6
2011-03-15	16:31:10	2011-03-15 16:31:10	Partly Cloudy	-7.72813	107.891		True						Shelters	1	0	1	2	1	Yes	Not Visible	B	Tini	Travel				50-75m	5.4
2011-03-15	16:40:01	2011-03-15 16:40:01	Partly Cloudy	-7.72821	107.891		True						Shelters	0	1	3	4	1	Yes	Not Visible	B	Tini	Travel				25-50m	5.7
2011-03-16	06:40:16	2011-03-16 06:40:16	Partly Cloudy	-7.72774	107.893	True	True						Path	0	0	3	3	0	Yes	Adjacent	B	Tini	Feed				25-50m	9.5	71.2
2011-03-16	06:41:05	2011-03-16 06:41:05	Partly Cloudy			True	True						Path	0	0	3	3	0	Yes	Adjacent	B	Tono	Not Visible				50-75m
2011-03-16	06:51:06	2011-03-16 06:51:06	Partly Cloudy	-7.72764	107.893		True	True					River	0	0	2	2	0	Yes	Not Visible	B	Tono	Feed				25-50m	4.4
2011-03-16	07:01:14	2011-03-16 07:01:14	Partly Cloudy	-7.72763	107.893		True	True					River	0	0	2	2	0	Yes	Not Visible	B	Tono	Feed				0-25m	4.8
2011-03-16	07:11:00	2011-03-16 07:11:00	Partly Cloudy	-7.72752	107.893		True	True					River	0	0	1	1	0	Yes	Not Visible	B	Tono	Feed				0-25m	4.9
2011-03-16	07:20:14	2011-03-16 07:20:14	Partly Cloudy	-7.7274	107.893		True	True					River	0	0	1	1	0	Yes	Not Visible	B	Tono	Feed				0-25m	3.4	41.2
2011-03-16	07:29:38	2011-03-16 07:29:38	Partly Cloudy	-7.72729	107.893		True	True					River	0	0	1	1	0.5	Yes	Not Visible	B	Tono	Feed				0-25m	4.1
2011-03-16	07:39:36	2011-03-16 07:39:36	Partly Cloudy	-7.72742	107.893		True	True					River	0	0	2	2	0	Yes	Not Visible	B	Tono	Travel				75-100m	3.3	53.3
2011-03-16	12:11:19	2011-03-16 12:11:19	Partly Cloudy	-7.72799	107.893	True	True	True					River	0	0	5	5	0	Yes	Adjacent	C	Ann	Rest - Still				50-75m	3.7	15.5
2011-03-16	12:11:40	2011-03-16 12:11:40	Partly Cloudy			True	True	True					River	0	0	5	5	0	Yes	Adjacent	C	Jay	Feed				50-75m
2011-03-16	12:19:46	2011-03-16 12:19:46	Partly Cloudy	-7.72809	107.893	True	True	True					River	0	0	5	5	0	Yes	Distant	C	Ann	Rest - Still				75-100m	5.5
2011-03-16	12:19:53	2011-03-16 12:19:53	Partly Cloudy			True	True	True					River	0	0	5	5	0	Yes	Distant	C	Cika	Feed				75-100m
2011-03-16	12:29:57	2011-03-16 12:29:57	Partly Cloudy	-7.7277	107.893			True					Waterfall	0	0	2	2	0.5	Yes	Adjacent	C	Ann	Travel				25-50m	7	-30.7
2011-03-16	12:30:43	2011-03-16 12:30:43	Partly Cloudy					True					Waterfall	0	0	2	2	0.5	Yes	Adjacent	C	Jay	Travel				25-50m
2011-03-16	12:30:58	2011-03-16 12:30:58	Partly Cloudy					True					Waterfall	0	0	2	2	0.5	Yes	Adjacent	C	Cika	Not Visible				25-50m
2011-03-16	12:39:57	2011-03-16 12:39:57	Sunny	-7.72838	107.893			True					Waterfall	0	0	2	2	0.5	Yes	Same	C	Cika	Feed				50-75m	9.9	33.7
2011-03-16	12:40:23	2011-03-16 12:40:23	Sunny					True					Waterfall	0	0	2	2	0.5	Yes	Same	C	Ann	Travel				50-75m
2011-03-16	12:40:35	2011-03-16 12:40:35	Sunny					True					Waterfall	0	0	2	2	0.5	Yes	Same	C	Jay	Not Visible				50-75m
2011-03-16	12:50:35	2011-03-16 12:50:35	Sunny	-7.72799	107.893			True					Waterfall	0	0	2	2	0.5	Yes	Adjacent	C	Ann	Travel				50-75m	3.9	-310.2
2011-03-16	12:50:43	2011-03-16 12:50:43	Sunny					True					Waterfall	0	0	2	2	0.5	Yes	Adjacent	C	Cika	Travel				50-75m
2011-03-16	12:50:51	2011-03-16 12:50:51	Sunny					True					Waterfall	0	0	2	2	0.5	Yes	Adjacent	C	Jay	Not Visible				50-75m
2011-03-16	13:09:54	2011-03-16 13:09:54	Sunny	-7.72879	107.893			True					Waterfall	0	0	1	1	0	Yes	Not Visible	C	Jay	Rest - Still				0-25m	5.3
2011-03-16	13:10:10	2011-03-16 13:10:10	Sunny					True					Waterfall	0	0	1	1	0	Yes	Not Visible	C	Ann	Not Visible				0-25m
2011-03-16	13:20:42	2011-03-16 13:20:42	Sunny	-7.7293	107.894			True					Waterfall	0	0	1	1	0	Yes	Not Visible	C	Jay	Feed				25-50m	9.8	70.1
2011-03-16	13:21:30	2011-03-16 13:21:30	Sunny					True					Waterfall	0	0	1	1	0	Yes	Not Visible	C	Ann	Rest - Still				25-50m
2011-03-17	06:02:51	2011-03-17 06:02:51	Partly Cloudy	-7.72802	107.892		True						Shelters	1	0	1	2	1	Yes	Not Visible	B	Tini	Travel				25-50m	7.4
2011-03-17	06:12:28	2011-03-17 06:12:28	Partly Cloudy	-7.72835	107.892		True						Cliff	0	0	1	1	0	Yes	Not Visible	B	Tono	Travel				25-50m	3.8	87.7
2011-03-17	07:19:27	2011-03-17 07:19:27	Sunny	-7.7284	107.892		True						Shelters	1	0	1	2	1	Yes	Not Visible	B	Tini	Vocalize				100+m	4.7	19.2
2011-03-17	08:29:24	2011-03-17 08:29:24	Sunny	-7.72813	107.892		True						Cliff	2	0	1	3	1	Yes	Not Visible	B	Tini	Vocalize				75-100m	5
2011-03-17	09:00:20	2011-03-17 09:00:20	Sunny	-7.72727	107.893		True	True					River	10	0	1	11	1	Yes	Same	B	Tono	Travel				25-50m	3.5	48.3
2011-03-17	09:00:22	2011-03-17 09:00:22	Sunny				True	True					River	10	0	1	11	1	Yes	Same	B	Tini	Travel				25-50m
2011-03-18	10:19:25	2011-03-18 10:19:25	Sunny	-7.72729	107.893		True	True					River	0	0	1	1	0	Yes	Not Visible	C	Ann	Vocalize				100+m	4
2011-03-18	10:29:36	2011-03-18 10:29:36	Sunny	-7.72738	107.893		True	True					River	0	0	1	1	0	Yes	Not Visible	B	Tini	Vocalize				75-100m	4.1
2011-03-18	13:09:44	2011-03-18 13:09:44	Partly Cloudy	-7.7276	107.892		True	True					River	0	0	1	1	0	Yes	Not Visible	B	Tono	Not Visible				75-100m	4.3
2011-03-18	14:31:19	2011-03-18 14:31:19	Cloudy				True	True					River	0	0	1	1	0	Yes	Not Visible	B	Tono	Travel				50-75m
2011-03-18	14:49:49	2011-03-18 14:49:49	Cloudy				True	True					River	1	0	1	2	1	Yes	Not Visible	B	Tono	Travel				75-100m
2011-03-18	15:13:04	2011-03-18 15:13:04	Cloudy	-7.72722	107.893		True	True					River	1	0	2	3	1	Yes	Adjacent	B	Tono	Travel				50-75m	3.8	-1.5
2011-03-18	15:13:10	2011-03-18 15:13:10	Cloudy				True	True					River	1	0	2	3	1	Yes	Adjacent	B	Tini	Travel				50-75m
2011-03-18	15:20:11	2011-03-18 15:20:11	Cloudy	-7.72739	107.893		True	True					River	0	0	2	2	0	Yes	Same	B	Tono	Travel				25-50m	4
2011-03-18	15:20:23	2011-03-18 15:20:23	Cloudy				True	True					River	0	0	2	2	0	Yes	Same	B	Tini	Travel				25-50m
2011-03-18	15:31:59	2011-03-18 15:31:59	Drizzle	-7.72803	107.892		True						Shelters	1	0	1	2	1	Yes	Not Visible	B	Tini	Travel				25-50m	7.3	103.4
2011-03-18	15:39:48	2011-03-18 15:39:48	Drizzle	-7.72827	107.892		True						Cliff	0	0	2	2	0	Yes	Not Visible	B	Tono	Travel				25-50m	5.8	73.8
2011-03-19	06:09:02	2011-03-19 06:09:02	Partly Cloudy				True						Path	0	0	2	2	0	Yes	Not Visible	B	Tono	Feed				25-50m
2011-03-19	06:20:51	2011-03-19 06:20:51	Partly Cloudy				True						Path	0	0	2	2	0	Yes	Not Visible	B	Tono	Travel				25-50m
2011-03-19	07:17:37	2011-03-19 07:17:37	Sunny	-7.72692	107.891		True						Path	0	0	1	1	0	Yes	Not Visible	B	Tini	Vocalize				100+m	9.6	62.9
2011-03-19	13:59:20	2011-03-19 13:59:20	Partly Cloudy	-7.72872	107.893		True						Cliff	0	0	1	1	0	Yes	Not Visible	B	Tono	Rest - Still				25-50m	5.1	120.1
2011-03-19	14:08:49	2011-03-19 14:08:49	Partly Cloudy	-7.72826	107.892		True						Cliff	0	0	1	1	0	Yes	Adjacent	B	Tono	Feed				0-25m	5	54.7
2011-03-19	14:09:26	2011-03-19 14:09:26	Partly Cloudy				True						Cliff	0	0	1	1	0	Yes	Adjacent	B	Tini	Not Visible				0-25m
2011-03-19	14:18:37	2011-03-19 14:18:37	Partly Cloudy	-7.72833	107.892		True						Cliff	0	0	1	1	0	Yes	Not Visible	B	Tono	Feed				0-25m	4.9	86.5
2011-03-20	06:50:27	2011-03-20 06:50:27	Cloudy	-7.72874	107.891		True						Path	0	0	1	1	0.5	Yes	Not Visible	B	Tono	Travel				50-75m	7.9
2011-03-20	07:19:20	2011-03-20 07:19:20	Partly Cloudy	-7.72699	107.891		True						Path	0	0	2	2	0	Yes	Not Visible	B	Tono	Feed				25-50m	4.7	24.1
2011-03-21	14:40:25	2011-03-21 14:40:25	Cloudy	-7.72785	107.892		True						Shelters	0	0	1	1	0	Yes	Not Visible	B	Tono	Feed				25-50m	3.8	148.6
2011-03-21	14:49:10	2011-03-21 14:49:10	Cloudy				True						Shelters	0	0	1	1	0	Yes	Distant	B	Tono	Not Visible				25-50m
2011-03-21	14:59:03	2011-03-21 14:59:03	Cloudy				True						Shelters	0	0	1	1	0	Yes	Distant	B	Tini	Feed				0-25m
2011-03-21	15:19:43	2011-03-21 15:19:43	Cloudy	-7.72801	107.892		True						Shelters	0	0	1	1	0	Yes	Not Visible	B	Tono	Feed				25-50m	7.7
2011-03-21	15:29:11	2011-03-21 15:29:11	Cloudy	-7.72785	107.892		True						Shelters	0	0	1	1	0	Yes	Not Visible	B	Tono	Rest - Still				25-50m	5.7	70.8
2011-03-21	15:39:15	2011-03-21 15:39:15	Cloudy	-7.72785	107.892		True						Shelters	0	0	1	1	0	Yes	Not Visible	B	Tono	Not Visible				25-50m	5.4
2011-03-22	06:22:14	2011-03-22 06:22:14	Cloudy	-7.72777	107.892		True						Shelters	0	0	1	1	0	Yes	Not Visible	B	Tini	Feed				25-50m	8.2
2011-03-22	06:32:33	2011-03-22 06:32:33	Partly Cloudy	-7.728	107.892		True						Shelters	0	0	1	1	0	Yes	Not Visible	B	Tini	Feed				25-50m	7.7
2011-03-22	06:42:57	2011-03-22 06:42:57	Partly Cloudy	-7.7283	107.892		True						Shelters	0	0	1	1	0	Yes	Not Visible	B	Tini	Feed				25-50m	7.8
2011-03-22	06:52:45	2011-03-22 06:52:45	Partly Cloudy	-7.72789	107.892		True						Shelters	0	0	2	2	0	Yes	Not Visible	B	Tini	Feed				25-50m	4	68.9
2011-03-22	07:03:59	2011-03-22 07:03:59	Partly Cloudy	-7.72813	107.892		True						Shelters	4	0	1	5	1	Yes	Not Visible	B	Tini	Not Visible				25-50m	4.1	51.6
2011-03-22	07:12:57	2011-03-22 07:12:57	Partly Cloudy	-7.72797	107.892		True						Cliff	0	0	1	1	0	Yes	Not Visible	B	Tini	Travel				25-50m	4.5	112.4
2011-03-22	07:22:46	2011-03-22 07:22:46	Partly Cloudy	-7.72815	107.892		True						Cliff	0	0	2	2	0	Yes	Distant	B	Tono	Hang				25-50m	4.1
2011-03-22	07:22:59	2011-03-22 07:22:59	Partly Cloudy				True						Cliff	0	0	2	2	0	Yes	Distant	B	Tini	Not Visible				50-75m
2011-03-22	08:24:36	2011-03-22 08:24:36	Partly Cloudy	-7.72839	107.892	True	True	True					River	4	1	4	9	1	Yes	Adjacent	B	Tini	Rest - Still				0-25m	3.6	16.5
2011-03-22	08:24:43	2011-03-22 08:24:43	Partly Cloudy			True	True	True					River	4	1	4	9	1	Yes	Adjacent	B	Tono	Not Visible				25-50m
2011-03-22	09:04:13	2011-03-22 09:04:13	Partly Cloudy				True	True					River	0	0	2	2	0	Yes	Same	B	Tono	Rest - Sleep				25-50m
2011-03-22	09:04:27	2011-03-22 09:04:27	Partly Cloudy				True	True					River	0	0	2	2	0	Yes	Same	B	Tini	Not Visible				50-75m
2011-03-22	09:13:10	2011-03-22 09:13:10	Partly Cloudy	-7.72764	107.893		True						River	0	0	2	2	0.5	Yes	Not Visible	B	Tono	Rest - Sleep				25-50m	4.5
2011-03-22	09:22:01	2011-03-22 09:22:01	Partly Cloudy	-7.72738	107.892		True	True					River	0	0	1	1	0.5	Yes	Not Visible	B	Tono	Rest - Still				25-50m	4.5
2011-03-22	09:34:16	2011-03-22 09:34:16	Cloudy	-7.72764	107.893		True	True					River	0	0	1	1	0.5	Yes	Not Visible	B	Tono	Rest - Still				25-50m	4.6
2011-03-22	09:42:24	2011-03-22 09:42:24	Cloudy				True	True					River	0	0	1	1	0.5	Yes	Not Visible	B	Tono	Rest - Sleep				25-50m
2011-03-22	09:52:59	2011-03-22 09:52:59	Cloudy	-7.72759	107.893		True	True					River	0	0	2	2	0	Yes	Not Visible	B	Tono	Rest - Sleep				25-50m	5.2
2011-03-22	10:03:25	2011-03-22 10:03:25	Partly Cloudy	-7.72797	107.892	True	True	True					River	0	0	2	2	0	Yes	Same	B	Tono	Rest - Still				0-25m	5.2
2011-03-22	10:03:33	2011-03-22 10:03:33	Partly Cloudy			True	True	True					River	0	0	2	2	0	Yes	Same	B	Tini	Not Visible				25-50m
2011-03-22	10:12:25	2011-03-22 10:12:25	Cloudy	-7.72741	107.892	True	True						Path	0	0	2	2	0.5	Yes	Same	B	Tono	Rest - Still				0-25m	6.3	119
2011-03-22	10:12:32	2011-03-22 10:12:32	Cloudy			True	True						Path	0	0	2	2	0.5	Yes	Same	B	Tini	Not Visible				25-50m
2011-03-22	10:23:09	2011-03-22 10:23:09	Partly Cloudy	-7.72757	107.892	True	True						Path	0	0	2	2	0.5	Yes	Same	B	Tono	Rest - Sleep				0-25m	5.2
2011-03-22	10:23:16	2011-03-22 10:23:16	Partly Cloudy			True	True						Path	0	0	2	2	0.5	Yes	Same	B	Tini	Not Visible				25-50m
2011-03-22	10:32:31	2011-03-22 10:32:31	Partly Cloudy	-7.72774	107.892	True	True						Path	0	0	2	2	0.5	Yes	Not Visible	B	Tono	Rest - Still				0-25m	5.2
2011-03-22	10:42:20	2011-03-22 10:42:20	Cloudy	-7.72765	107.892	True	True						Path	0	0	2	2	0	Yes	Not Visible	B	Tono	Rest - Still				0-25m	5.3
2011-03-22	10:53:31	2011-03-22 10:53:31	Cloudy	-7.72775	107.892	True	True						Path	0	0	2	2	0	Yes	Adjacent	B	Tono	Rest - Sleep				0-25m	5.5
2011-03-22	10:54:02	2011-03-22 10:54:02	Cloudy			True	True						Path	0	0	2	2	0	Yes	Adjacent	B	Tini	Rest - Sleep				25-50m
2011-03-22	11:02:17	2011-03-22 11:02:17	Cloudy	-7.72727	107.893	True	True						Path	0	0	2	2	0	Yes	Adjacent	B	Tono	Rest - Still				0-25m	5.7
2011-03-22	11:02:24	2011-03-22 11:02:24	Cloudy			True	True						Path	0	0	2	2	0	Yes	Adjacent	B	Tini	Rest - Still				25-50m
2011-03-22	11:13:05	2011-03-22 11:13:05	Cloudy	-7.72778	107.892	True	True	True					River	0	0	3	3	0	Yes	Same	B	Tono	Not Visible				25-50m	6
2011-03-22	11:13:11	2011-03-22 11:13:11	Cloudy			True	True	True					River	0	0	3	3	0	Yes	Same	B	Tini	Not Visible				25-50m
2011-03-22	11:22:26	2011-03-22 11:22:26	Cloudy	-7.72728	107.892		True	True					River	0	0	2	2	0	Yes	Not Visible	B	Tono	Rest - Still				25-50m	6.4
2011-03-22	11:33:13	2011-03-22 11:33:13	Cloudy	-7.72701	107.893		True	True					River	0	0	1	1	0	Yes	Adjacent	B	Tono	Rest - Still				25-50m	6.9
2011-03-22	11:33:21	2011-03-22 11:33:21	Cloudy				True	True					River	0	0	1	1	0	Yes	Adjacent	B	Tini	Not Visible				25-50m
2011-03-22	11:44:23	2011-03-22 11:44:23	Cloudy	-7.72765	107.893		True	True					River	0	0	2	2	0	Yes	Same	B	Tini	Travel				25-50m	6.4	82
2011-03-22	11:44:38	2011-03-22 11:44:38	Cloudy				True	True					River	0	0	2	2	0	Yes	Same	B	Tono	Not Visible				25-50m
2011-03-22	12:02:45	2011-03-22 12:02:45	Cloudy	-7.72751	107.893		True	True					River	0	0	2	2	0	Yes	Not Visible	B	Tono	Travel				0-25m	5.7	45.2
2011-03-22	12:12:14	2011-03-22 12:12:14	Cloudy	-7.72762	107.893		True	True					River	0	0	2	2	0	Yes	Distant	B	Tono	Feed				0-25m	3.8
2011-03-22	12:12:25	2011-03-22 12:12:25	Cloudy				True	True					River	0	0	2	2	0	Yes	Distant	B	Tini	Not Visible				25-50m
2011-03-22	12:22:03	2011-03-22 12:22:03	Partly Cloudy	-7.72781	107.894		True	True					River	0	0	2	2	0	Yes	Not Visible	B	Tono	Feed				0-25m	3.7
2011-03-22	12:33:16	2011-03-22 12:33:16	Partly Cloudy	-7.72774	107.893		True	True					River	0	0	2	2	0	Yes	Not Visible	B	Tono	Feed				0-25m	3.7
2011-03-22	13:23:28	2011-03-22 13:23:28	Partly Cloudy	-7.7282	107.893		True	True					River	0	0	2	2	0	Yes	Not Visible	B	Tono	Feed				25-50m	4.1
2011-03-22	13:33:15	2011-03-22 13:33:15	Partly Cloudy	-7.72752	107.892		True	True					River	0	0	2	2	0	Yes	Not Visible	B	Tono	Self groom				25-50m	4.3
2011-03-22	13:42:05	2011-03-22 13:42:05	Partly Cloudy	-7.72762	107.892		True	True					River	0	0	2	2	0	Yes	Not Visible	B	Tono	Feed				25-50m	4.4
2011-03-22	13:53:56	2011-03-22 13:53:56	Cloudy	-7.7274	107.893		True	True					River	0	0	2	2	0	Yes	Not Visible	B	Tono	Travel				50-75m	5.6
2011-03-22	14:23:25	2011-03-22 14:23:25	Cloudy	-7.72783	107.892		True						River	0	0	1	1	0	Yes	Not Visible	B	Tono	Travel				25-50m	4.7
2011-03-22	14:32:14	2011-03-22 14:32:14	Cloudy	-7.72843	107.893		True						Cliff	0	0	1	1	0	Yes	Not Visible	B	Tono	Rest - Still				25-50m	5.5
2011-03-22	14:42:20	2011-03-22 14:42:20	Cloudy	-7.72818	107.892		True						Cliff	0	0	1	1	0	Yes	Same	B	Tini	Rest - Still				25-50m	3.1	75.8
2011-03-22	14:42:31	2011-03-22 14:42:31	Cloudy				True						Cliff	0	0	1	1	0	Yes	Same	B	Tono	Travel				25-50m
2011-03-22	14:52:25	2011-03-22 14:52:25	Cloudy	-7.72854	107.892		True						Cliff	0	0	1	1	0	Yes	Contact	B	Tini	Rest - Sleep				25-50m	3.9
2011-03-22	14:52:31	2011-03-22 14:52:31	Cloudy				True						Cliff	0	0	1	1	0	Yes	Contact	B	Tono	Rest - Sleep				25-50m
2011-03-23	06:01:59	2011-03-23 06:01:59	Partly Cloudy				True						Shelters	0	0	1	1	0	Yes	Adjacent	B	Tini	Feed				25-50m
2011-03-23	06:02:07	2011-03-23 06:02:07	Partly Cloudy				True						Shelters	0	0	1	1	0	Yes	Adjacent	B	Tono	Feed				25-50m
2011-03-23	06:09:46	2011-03-23 06:09:46	Partly Cloudy				True						Shelters	0	0	1	1	0	Yes	Same	B	Tini	Feed				25-50m
2011-03-23	06:21:03	2011-03-23 06:21:03	Partly Cloudy	-7.72821	107.892		True						Shelters	0	0	1	1	0	Yes	Adjacent	B	Tono	Feed				25-50m	6.4	81.2
2011-03-23	06:21:09	2011-03-23 06:21:09	Partly Cloudy				True						Shelters	0	0	1	1	0	Yes	Adjacent	B	Tini	Feed				25-50m
2011-03-23	06:30:29	2011-03-23 06:30:29	Partly Cloudy	-7.72758	107.893		True						Shelters	0	0	1	1	0	Yes	Adjacent	B	Tini	Rest - Still				25-50m	8
2011-03-23	06:30:41	2011-03-23 06:30:41	Partly Cloudy				True						Shelters	0	0	1	1	0	Yes	Adjacent	B	Tono	Feed				25-50m
2011-03-23	06:40:23	2011-03-23 06:40:23	Partly Cloudy	-7.72824	107.892		True						Cliff	0	0	1	1	0	Yes	Same	B	Tono	Travel				25-50m	9	54.7
2011-03-23	06:40:33	2011-03-23 06:40:33	Partly Cloudy				True						Cliff	0	0	1	1	0	Yes	Same	B	Tini	Feed				0-25m
2011-03-23	06:50:05	2011-03-23 06:50:05	Partly Cloudy	-7.72771	107.893		True						Cliff	0	0	1	1	0	Yes	Adjacent	B	Tini	Travel				25-50m	7.9
2011-03-23	06:51:05	2011-03-23 06:51:05	Partly Cloudy				True						Cliff	0	0	1	1	0	Yes	Adjacent	B	Tono	Not Visible				0-25m
2011-03-23	07:00:01	2011-03-23 07:00:01	Partly Cloudy	-7.72757	107.892		True						Cliff	0	0	1	1	0	Yes	Same	B	Tono	Rest - Still				25-50m	4.8	203.4
2011-03-23	07:00:08	2011-03-23 07:00:08	Partly Cloudy				True						Cliff	0	0	1	1	0	Yes	Same	B	Tini	Feed				25-50m
2011-03-23	07:10:36	2011-03-23 07:10:36	Partly Cloudy	-7.72841	107.891		True						Cliff	0	0	1	1	0	Yes	Not Visible	B	Tono	Travel				25-50m	9
2011-03-24	06:20:47	2011-03-24 06:20:47	Partly Cloudy	-7.72813	107.891		True						Cliff	0	0	1	1	0	Yes	Adjacent	B	Tono	Travel				25-50m	8.3
2011-03-24	06:20:54	2011-03-24 06:20:54	Partly Cloudy				True						Cliff	0	0	1	1	0	Yes	Adjacent	B	Tini	Travel				25-50m
2011-03-24	06:30:31	2011-03-24 06:30:31	Partly Cloudy	-7.72798	107.892		True						Shelters	2	0	1	3	1	Yes	Adjacent	B	Tono	Feed				25-50m	7.9
2011-03-24	06:30:38	2011-03-24 06:30:38	Partly Cloudy				True						Shelters	2	0	1	3	1	Yes	Adjacent	B	Tini	Feed				25-50m
2011-03-24	11:29:26	2011-03-24 11:29:26	Partly Cloudy	-7.72829	107.892		True						Cliff	0	0	1	1	0	Yes	Not Visible	B	Tini	Hang				0-25m	7.2
2011-03-24	11:39:58	2011-03-24 11:39:58	Partly Cloudy	-7.72786	107.892		True						Shelters	0	1	1	2	1	Yes	Not Visible	B	Tini	Feed				0-25m	8
2011-03-24	11:50:44	2011-03-24 11:50:44	Partly Cloudy	-7.72825	107.891		True						Shelters	0	0	1	1	0	Yes	Not Visible	B	Tono	Travel				25-50m	9
2011-03-25	06:04:38	2011-03-25 06:04:38	Partly Cloudy	-7.72804	107.892		True						Shelters	0	0	2	2	0	Yes	Adjacent	B	Tini	Feed				25-50m	4.1
2011-03-25	06:04:44	2011-03-25 06:04:44	Partly Cloudy				True						Shelters	0	0	2	2	0	Yes	Adjacent	B	Tono	Feed				25-50m
2011-03-25	06:13:42	2011-03-25 06:13:42	Partly Cloudy				True						Shelters	0	0	2	2	0	Yes	Adjacent	B	Tini	Travel				25-50m
2011-03-25	06:14:01	2011-03-25 06:14:01	Partly Cloudy				True						Shelters	0	0	2	2	0	Yes	Adjacent	B	Tono	Travel				25-50m
2011-03-25	06:44:37	2011-03-25 06:44:37	Partly Cloudy	-7.72767	107.892		True	True					River	0	0	2	2	0	Yes	Same	B	Tini	Travel				25-50m	5.8	14.4
2011-03-25	06:44:48	2011-03-25 06:44:48	Partly Cloudy				True	True					River	0	0	2	2	0	Yes	Same	B	Tono	Feed				25-50m
2011-03-25	06:53:19	2011-03-25 06:53:19	Partly Cloudy	-7.72691	107.893		True	True					River	0	0	2	2	0	Yes	Same	B	Tono	Feed				0-25m	4.1
2011-03-25	06:53:28	2011-03-25 06:53:28	Partly Cloudy				True	True					River	0	0	2	2	0	Yes	Same	B	Tini	Feed				0-25m
2011-03-25	07:02:36	2011-03-25 07:02:36	Partly Cloudy	-7.72673	107.894		True	True					River	0	0	2	2	0	Yes	Adjacent	B	Tono	Feed				0-25m	4.6
2011-03-25	07:02:47	2011-03-25 07:02:47	Partly Cloudy				True	True					River	0	0	2	2	0	Yes	Adjacent	B	Tini	Feed				0-25m
2011-03-25	07:12:43	2011-03-25 07:12:43	Partly Cloudy	-7.72629	107.894		True	True					River	0	0	2	2	0	Yes	Adjacent	B	Tini	Feed				0-25m	5.5
2011-03-25	07:12:52	2011-03-25 07:12:52	Partly Cloudy				True	True					River	0	0	2	2	0	Yes	Adjacent	B	Tono	Feed				25-50m
2011-03-25	07:23:32	2011-03-25 07:23:32	Partly Cloudy	-7.72874	107.892	True	True	True					River	5	0	1	6	1	Yes	Distant	B	Tini	Rest - Still				0-25m	8.4	-88.9
2011-03-25	07:42:33	2011-03-25 07:42:33	Partly Cloudy	-7.72871	107.892	True	True	True					River	2	0	3	5	1	Yes	Not Visible	B	Tini	Travel				75-100m	4.9
2011-03-25	07:42:40	2011-03-25 07:42:40	Partly Cloudy			True	True	True					River	2	0	3	5	1	Yes	Not Visible	B	Tono	Travel				75-100m
2011-03-25	07:57:08	2011-03-25 07:57:08	Partly Cloudy	-7.72981	107.894			True	True				D-Path	0	0	1	1	0	Yes	Not Visible	D	Adult Female	Vocalize				25-50m	4.4	46.3
2011-03-25	07:57:17	2011-03-25 07:57:17	Partly Cloudy					True	True				D-Path	0	0	1	1	0	Yes	Not Visible	D	Sub Adult	Vocalize				25-50m
2011-03-25	13:34:08	2011-03-25 13:34:08	Cloudy	-7.72826	107.892		True						Shelters	0	0	1	1	0	Yes	Not Visible	B	Tini	Not Visible				25-50m	4.6
2011-03-25	13:42:29	2011-03-25 13:42:29	Cloudy	-7.72885	107.892		True						Shelters	0	0	1	1	0.5	Yes	Not Visible	B	Tini	Feed				25-50m	4.7
2011-03-25	13:52:45	2011-03-25 13:52:45	Cloudy	-7.72905	107.892		True						Shelters	0	0	2	2	0	Yes	Same	B	Tini	Rest - Still				25-50m	4.3
2011-03-25	13:52:53	2011-03-25 13:52:53	Cloudy				True						Shelters	0	0	2	2	0	Yes	Same	B	Tono	Travel				25-50m
2011-03-25	14:14:01	2011-03-25 14:14:01	Cloudy	-7.72808	107.892		True						Shelters	5	0	1	6	1	Yes	Same	B	Tono	Feed				0-25m	3.8	35.3
2011-03-25	14:14:08	2011-03-25 14:14:08	Cloudy				True						Shelters	5	0	1	6	1	Yes	Same	B	Tini	Not Visible				25-50m
2011-03-25	14:33:18	2011-03-25 14:33:18	Cloudy				True						Cliff	0	0	2	2	0	Yes	Contact	B	Tono	Groom	Tini			25-50m
2011-03-25	14:42:58	2011-03-25 14:42:58	Cloudy				True						Shelters	0	0	2	2	0	Yes	Same	B	Tono	Vocalize				25-50m
2011-03-25	14:52:37	2011-03-25 14:52:37	Cloudy	-7.72808	107.892		True						Cliff	0	0	2	2	0.5	Yes	Distant	B	Tono	Rest - Still				25-50m	9.2	94.8
2011-03-25	14:52:49	2011-03-25 14:52:49	Cloudy				True						Cliff	0	0	2	2	0.5	Yes	Distant	B	Tini	Not Visible				25-50m
2011-03-25	15:03:14	2011-03-25 15:03:14	Cloudy				True						Cliff	0	0	2	2	0	Yes	Not Visible	B	Tono	Travel				50-75m
2011-03-26	06:13:03	2011-03-26 06:13:03	Partly Cloudy	-7.72819	107.892		True						Shelters	1	0	1	2	1	Yes	Same	B	Tini	Feed				25-50m	8.2
2011-03-26	06:13:22	2011-03-26 06:13:22	Partly Cloudy				True						Shelters	1	0	1	2	1	Yes	Same	B	Tono	Feed				25-50m
2011-03-26	06:23:28	2011-03-26 06:23:28	Partly Cloudy	-7.7272	107.893		True						Shelters	0	0	2	2	0	Yes	Distant	B	Tini	Travel				25-50m	7.8
2011-03-26	06:24:03	2011-03-26 06:24:03	Partly Cloudy				True						Shelters	0	0	2	2	0	Yes	Distant	B	Tono	Travel				25-50m
2011-03-26	06:33:37	2011-03-26 06:33:37	Partly Cloudy	-7.72833	107.892		True						Cliff	0	0	2	2	0	Yes	Not Visible	B	Tono	Not Visible				50-75m	4
2011-03-26	06:45:25	2011-03-26 06:45:25	Partly Cloudy	-7.72798	107.892		True						Cliff	0	0	2	2	0	Yes	Not Visible	B	Tono	Travel				50-75m	3.8	190.3
2011-03-26	06:55:06	2011-03-26 06:55:06	Partly Cloudy	-7.72811	107.892		True						Cliff	0	0	2	2	0	Yes	Not Visible	B	Tono	Travel				25-50m	4.2	137.7
2011-03-26	07:13:51	2011-03-26 07:13:51	Partly Cloudy	-7.72675	107.893		True	True					River	0	0	2	2	0	Yes	Not Visible	B	Tini	Vocalize				25-50m	6.2
2011-03-26	07:22:44	2011-03-26 07:22:44	Cloudy	-7.72703	107.893		True	True					River	0	0	2	2	0	Yes	Adjacent	B	Tini	Vocalize				25-50m	7.9
2011-03-26	07:23:36	2011-03-26 07:23:36	Cloudy				True	True					River	0	0	2	2	0	Yes	Adjacent	B	Tono	Travel				25-50m
2011-03-26	07:42:38	2011-03-26 07:42:38	Cloudy	-7.72741	107.892		True						Path	0	0	2	2	0	Yes	Not Visible	B	Tono	Feed				25-50m	3.4	80.9
2011-03-26	07:54:28	2011-03-26 07:54:28	Partly Cloudy	-7.72763	107.891		True						Path	0	0	2	2	0	Yes	Not Visible	B	Tono	Feed				25-50m	5.2
2011-03-26	08:04:49	2011-03-26 08:04:49	Cloudy	-7.72743	107.891		True						Path	0	0	2	2	0	Yes	Not Visible	B	Tono	Feed				25-50m	7.2	80.6
2011-03-26	08:14:42	2011-03-26 08:14:42	Partly Cloudy	-7.7274	107.891		True						Path	0	0	2	2	0	Yes	Not Visible	B	Tono	Feed				25-50m	3.4	87.1
2011-03-26	08:23:17	2011-03-26 08:23:17	Partly Cloudy	-7.7272	107.891		True						Path	0	0	2	2	0	Yes	Not Visible	B	Tono	Feed				25-50m	6.9	52.5
2011-03-26	08:32:49	2011-03-26 08:32:49	Partly Cloudy	-7.72731	107.891		True						Path	0	0	2	2	0	Yes	Not Visible	B	Tono	Feed				0-25m	5.9
2011-03-28	07:33:05	2011-03-28 07:33:05	Partly Cloudy	-7.73114	107.894	True			True				A River	0	0	2	2	0	Yes	Not Applicable	A	Amelia	Feed				75-100m	4.6
2011-03-29	06:39:41	2011-03-29 06:39:41	Partly Cloudy	-7.72783	107.892		True						Shelters	0	0	1	1	0	Yes	Not Visible	B	Tini	Not Visible				25-50m	5.2
2011-03-29	12:56:39	2011-03-29 12:56:39	Cloudy	-7.73279	107.893	True	True		True				A River	0	0	3	3	0	Yes	Not Visible	B	Tini	Vocalize				100+m	5.4	274.7
2011-03-29	12:56:51	2011-03-29 12:56:51	Cloudy			True	True		True				A River	0	0	3	3	0	Yes	Not Visible	A	Amelia	Vocalize				75-100m
2011-03-29	13:08:02	2011-03-29 13:08:02	Cloudy	-7.7328	107.894	True	True		True				River	0	0	3	3	0	Yes	Not Applicable	A	Amelia	Rest - Still				75-100m	4.4	293.8
2011-03-29	14:57:22	2011-03-29 14:57:22	Cloudy	-7.73117	107.894	True	True		True				A River	0	0	3	3	0	Yes	Not Applicable	A	Amelia	Rest - Still				75-100m	5.9	67.2
2011-03-30	09:07:46	2011-03-30 09:07:46	Partly Cloudy	-7.73096	107.894	True	True		True				A River	0	0	3	3	0	Yes	Not Applicable	A	Amelia	Travel				75-100m	3.1	43.6
2011-03-31	06:31:03	2011-03-31 06:31:03	Cloudy	-7.72802	107.893		True	True					River	0	0	1	1	0	Yes	Not Visible	B	Tini	Not Visible				75-100m	6.3
2011-03-31	06:43:07	2011-03-31 06:43:07	Cloudy	-7.7283	107.893		True	True					River	0	0	1	1	0	Yes	Not Visible	B	Tini	Vocalize				100+m	5
2011-03-31	06:51:23	2011-03-31 06:51:23	Cloudy	-7.72802	107.893		True	True					River	0	0	1	1	0	Yes	Not Visible	B	Tini	Not Visible				100+m	5.9
2011-03-31	07:01:20	2011-03-31 07:01:20	Cloudy	-7.7282	107.893		True						River	0	0	1	1	0	Yes	Not Visible	B	Tini	Not Visible				100+m	3.5	60.5
2011-03-31	07:11:29	2011-03-31 07:11:29	Cloudy	-7.72846	107.892		True						River	0	0	1	1	0	Yes	Distant	B	Tini	Travel				50-75m	3.3	33
2011-03-31	07:21:34	2011-03-31 07:21:34	Cloudy	-7.72827	107.892		True						Cliff	0	0	1	1	0	Yes	Adjacent	B	Tono	Travel				75-100m	4.9
2011-03-31	07:21:45	2011-03-31 07:21:45	Cloudy				True						Cliff	0	0	1	1	0	Yes	Adjacent	B	Tini	Not Visible				75-100m
2011-03-31	07:31:21	2011-03-31 07:31:21	Cloudy	-7.72832	107.892		True						Cliff	0	0	1	1	0	Yes	Adjacent	B	Tini	Feed				75-100m	3.1	53.9
2011-03-31	07:31:42	2011-03-31 07:31:42	Cloudy				True						Cliff	0	0	1	1	0	Yes	Adjacent	B	Tono	Not Visible				50-75m
2011-03-31	08:13:58	2011-03-31 08:13:58	Cloudy	-7.72675	107.893		True						River	0	0	1	1	0	Yes	Distant	B	Tini	Vocalize				75-100m	4.8
2011-03-31	08:21:14	2011-03-31 08:21:14	Cloudy	-7.72713	107.892		True						River	0	0	1	1	0	Yes	Not Visible	B	Tini	Not Visible				75-100m	5.3	52.5
2011-03-31	08:34:25	2011-03-31 08:34:25	Cloudy	-7.72771	107.893		True						Path	0	0	1	1	0	Yes	Adjacent	B	Tini	Hang				75-100m	4.6
2011-03-31	08:42:21	2011-03-31 08:42:21	Cloudy	-7.72771	107.893		True						River	0	0	1	1	0	Yes	Adjacent	B	Tono	Not Visible				100+m	4.5
2011-03-31	08:42:39	2011-03-31 08:42:39	Cloudy				True						River	0	0	1	1	0	Yes	Adjacent	B	Tini	Rest - Still				75-100m
2011-03-31	08:51:01	2011-03-31 08:51:01	Cloudy	-7.72828	107.893		True	True					River	0	0	1	1	0	Yes	Adjacent	B	Tini	Not Visible				50-75m	4.5
2011-03-31	08:51:10	2011-03-31 08:51:10	Cloudy				True	True					River	0	0	1	1	0	Yes	Adjacent	B	Tono	Travel				75-100m
2011-03-31	09:10:54	2011-03-31 09:10:54	Cloudy	-7.72849	107.892		True						River	0	0	1	1	0	Yes	Distant	B	Tini	Vocalize				100+m	4.7
2011-03-31	13:56:54	2011-03-31 13:56:54	Cloudy	-7.7308	107.895			True	True				D-Path	0	0	1	1	0	Yes	Not Visible	D	Sub Adult	Travel				25-50m	4.5
2011-04-01	06:51:48	2011-04-01 06:51:48	Cloudy	-7.72795	107.892		True	True					River	0	0	1	1	0	Yes	Not Visible	B	Tini	Vocalize				100+m	4.8
2011-04-01	06:51:56	2011-04-01 06:51:56	Cloudy				True	True					River	0	0	1	1	0	Yes	Not Visible	C	Ann	Vocalize				100+m
2011-04-01	06:52:06	2011-04-01 06:52:06	Cloudy				True	True					River	0	0	1	1	0	Yes	Not Visible	C	Cika	Vocalize				100+m
2011-04-01	07:03:30	2011-04-01 07:03:30	Cloudy	-7.72797	107.892		True	True					River	0	0	2	2	0	Yes	Not Visible	C	Ann	Vocalize				100+m	6.1	-44.9
2011-04-02	06:12:05	2011-04-02 06:12:05	Partly Cloudy			True	True	True					River	0	0	2	2	0	Yes	Not Visible	B	Tono	Travel				50-75m
2011-04-02	06:24:31	2011-04-02 06:24:31	Partly Cloudy				True						Path	0	0	1	1	0	Yes	Not Visible	B	Tono	Feed				25-50m
2011-04-02	06:32:58	2011-04-02 06:32:58	Partly Cloudy				True						Path	1	1	1	3	2	Yes	Distant	B	Tono	Feed				25-50m
2011-04-02	06:33:01	2011-04-02 06:33:01	Partly Cloudy				True						Path	1	1	1	3	2	Yes	Distant	B	Tini	Rest - Still				50-75m
2011-04-02	06:42:07	2011-04-02 06:42:07	Partly Cloudy				True						Path	0	0	1	1	0	Yes	Distant	B	Tono	Feed				25-50m
2011-04-02	06:42:23	2011-04-02 06:42:23	Partly Cloudy				True						Path	0	0	1	1	0	Yes	Distant	B	Tini	Rest - Sleep				25-50m
2011-04-03	09:21:03	2011-04-03 09:21:03	Cloudy	-7.72678	107.893		True						River	0	0	1	1	0	Yes	Adjacent	B	Tini	Travel				75-100m	5.2
2011-04-03	09:21:12	2011-04-03 09:21:12	Cloudy				True						River	0	0	1	1	0	Yes	Adjacent	B	Tono	Travel				75-100m
2011-04-03	09:31:31	2011-04-03 09:31:31	Cloudy	-7.72733	107.893		True						River	0	0	1	1	0	Yes	Adjacent	B	Tini	Not Visible				75-100m	6.3	81.1
2011-04-03	09:31:41	2011-04-03 09:31:41	Cloudy				True						River	0	0	1	1	0	Yes	Adjacent	B	Tono	Travel				75-100m
2011-04-03	09:41:08	2011-04-03 09:41:08	Cloudy	-7.7283	107.893		True	True					River	0	4	1	5	1	Yes	Distant	B	Tono	Not Visible				100+m	4	12.7
2011-04-03	09:41:15	2011-04-03 09:41:15	Cloudy				True	True					River	0	4	1	5	1	Yes	Distant	B	Tini	Not Visible				100+m
2011-04-03	10:01:00	2011-04-03 10:01:00	Cloudy	-7.72886	107.893		True						Cliff	0	0	1	1	0	Yes	Adjacent	B	Tini	Travel				100+m	5.3
2011-04-03	10:11:55	2011-04-03 10:11:55	Drizzle	-7.72838	107.892		True						Cliff	0	0	1	1	0	Yes	Distant	B	Tono	Rest - Still				75-100m	2.8	85.5
2011-04-03	10:12:05	2011-04-03 10:12:05	Drizzle				True						Cliff	0	0	1	1	0	Yes	Distant	B	Tini	Not Visible				100+m
2011-04-03	10:22:08	2011-04-03 10:22:08	Cloudy	-7.72867	107.892	True	True						Cliff	0	0	1	1	0	Yes	Not Visible	B	Tono	Not Visible				100+m	2.7	99.2
2011-04-03	15:41:37	2011-04-03 15:41:37	Cloudy	-7.72828	107.891		True						Cliff	0	0	1	1	0	Yes	Not Visible	B	Tono	Not Visible				100+m	7	27.7
2011-04-04	06:31:28	2011-04-04 06:31:28	Cloudy	-7.72734	107.893		True	True					River	0	0	2	2	0	Yes	Same	B	Tini	Feed				50-75m	5.4
2011-04-04	06:31:43	2011-04-04 06:31:43	Cloudy				True	True					River	0	0	2	2	0	Yes	Same	B	Tono	Not Visible				50-75m
2011-04-04	06:42:05	2011-04-04 06:42:05	Partly Cloudy				True	True					River	0	0	2	2	0	Yes	Same	B	Tini	Hang				50-75m
2011-04-04	06:42:17	2011-04-04 06:42:17	Partly Cloudy				True	True					River	0	0	2	2	0	Yes	Same	B	Tono	Feed				50-75m
2011-04-04	06:52:45	2011-04-04 06:52:45	Partly Cloudy	-7.72739	107.893		True	True					River	0	0	2	2	0	Yes	Adjacent	B	Tini	Travel				75-100m	3.4	9.6
2011-04-04	06:52:56	2011-04-04 06:52:56	Partly Cloudy				True	True					River	0	0	2	2	0	Yes	Adjacent	B	Tono	Feed				50-75m
2011-04-04	07:01:28	2011-04-04 07:01:28	Cloudy	-7.72727	107.893		True						River	0	0	1	1	0	Yes	Adjacent	B	Tini	Travel				100+m	5
2011-04-04	07:01:37	2011-04-04 07:01:37	Cloudy				True						River	0	0	1	1	0	Yes	Adjacent	B	Tono	Not Visible				100+m
2011-04-04	07:33:02	2011-04-04 07:33:02	Cloudy	-7.72705	107.892		True						Overlook	0	0	1	1	0	Yes	Adjacent	B	Tono	Not Visible				50-75m	6.6	75.5
2011-04-04	08:41:01	2011-04-04 08:41:01	Sunny				True						Overlook	0	0	1	1	0	Yes	Not Visible	D	Adult Female	Vocalize				100+m
2011-04-04	08:50:51	2011-04-04 08:50:51	Partly Cloudy				True						River	0	0	1	1	0	Yes	Not Visible	C	Ann	Vocalize				100+m
2011-04-04	16:20:59	2011-04-04 16:20:59	Partly Cloudy	-7.72834	107.892		True						Cliff	0	0	2	2	0	Yes	Not Visible	B	Tini	Not Visible				100+m	9.9	65
2011-04-05	06:13:59	2011-04-05 06:13:59	Cloudy				True	True					River	0	0	1	1	0	Yes	Distant	B	Tini	Travel				100+m
2011-04-05	06:14:08	2011-04-05 06:14:08	Cloudy				True	True					River	0	0	1	1	0	Yes	Distant	B	Tono	Not Visible				100+m
2011-04-05	11:00:49	2011-04-05 11:00:49	Sunny	-7.72778	107.894		True						River	0	0	1	1	0	Yes	Same	B	Tini	Feed				50-75m	3.9
2011-04-05	11:00:58	2011-04-05 11:00:58	Sunny				True						River	0	0	1	1	0	Yes	Same	B	Tono	Feed				50-75m
2011-04-05	11:11:27	2011-04-05 11:11:27	Sunny	-7.72748	107.893		True	True					River	0	0	1	1	0	Yes	Same	B	Tini	Feed				50-75m	3.7
2011-04-05	11:11:40	2011-04-05 11:11:40	Sunny				True	True					River	0	0	1	1	0	Yes	Same	B	Tono	Feed				50-75m
2011-04-05	11:20:58	2011-04-05 11:20:58	Sunny	-7.72723	107.892		True	True					River	0	0	1	1	0	Yes	Same	B	Tono	Feed				50-75m	3.8
2011-04-05	11:21:16	2011-04-05 11:21:16	Sunny				True	True					River	0	0	1	1	0	Yes	Same	B	Tini	Feed				50-75m
2011-04-05	11:30:55	2011-04-05 11:30:55	Sunny	-7.72722	107.892		True						River	0	0	1	1	0	Yes	Adjacent	B	Tini	Travel				25-50m	4.3
2011-04-05	11:31:08	2011-04-05 11:31:08	Sunny				True						River	0	0	1	1	0	Yes	Adjacent	B	Tono	Feed				75-100m
2011-04-05	16:30:55	2011-04-05 16:30:55	Cloudy	-7.72816	107.892		True						Shelters	6	0	1	7	1	Yes	Distant	B	Tini	Travel				75-100m	2.9	44.8
2011-04-08	11:58:29	2011-04-08 11:58:29	Cloudy	-7.72785	107.892		True	True					River	0	0	1	1	0	Yes	Not Visible	D	Adult Female	Vocalize				100+m	4.1
2011-04-08	14:03:25	2011-04-08 14:03:25	Partly Cloudy	-7.73063	107.894	True	True						River	0	0	1	1	0	Yes	Not Applicable	A	Amelia	Feed				100+m	4.2	-102.4
2011-04-08	14:14:47	2011-04-08 14:14:47	Partly Cloudy	-7.73084	107.894	True	True						River	0	0	1	1	0	Yes	Not Visible	A	Amelia	Not Visible				100+m	4.5	44.5
2011-04-08	14:26:13	2011-04-08 14:26:13	Partly Cloudy	-7.7309	107.894	True	True						River	0	0	1	1	0	Yes	Not Visible	A	Amelia	Not Visible				100+m	6.2	110.1
2011-04-08	14:34:01	2011-04-08 14:34:01	Partly Cloudy	-7.73102	107.894	True	True						River	0	0	1	1	0	Yes	Not Visible	A	Amelia	Not Visible				100+m	7	45.6
2011-04-08	14:45:12	2011-04-08 14:45:12	Partly Cloudy	-7.73073	107.894	True	True						River	0	0	1	1	0	Yes	Not Applicable	A	Amelia	Hang				100+m	5.6	22.6
2011-04-08	15:06:03	2011-04-08 15:06:03	Partly Cloudy	-7.73087	107.894	True	True						River	0	0	1	1	0	Yes	Not Applicable	A	Amelia	Rest - Still				100+m	4.1	58.5
2011-04-08	15:15:34	2011-04-08 15:15:34	Partly Cloudy	-7.73097	107.894	True	True						River	0	0	2	2	0	Yes	Not Applicable	A	Amelia	Rest - Still				100+m	4	-51
2011-04-08	15:24:41	2011-04-08 15:24:41	Partly Cloudy	-7.73098	107.894	True	True						River	0	0	2	2	0	Yes	Not Applicable	A	Amelia	Self groom				100+m	2.5	-16.5
2011-04-09	06:46:30	2011-04-09 06:46:30	Cloudy	-7.72693	107.893		True						River	0	0	2	2	0	Yes	Not Visible	C	Ann	Vocalize				100+m	3.2	39.2
2011-04-09	06:46:38	2011-04-09 06:46:38	Cloudy				True						River	0	0	2	2	0	Yes	Not Visible	C	Jay	Vocalize				100+m
2011-04-09	06:56:47	2011-04-09 06:56:47	Cloudy	-7.72713	107.892		True						River	0	0	2	2	0	Yes	Not Visible	C	Cika	Vocalize				100+m	4.5
2011-04-09	06:56:54	2011-04-09 06:56:54	Cloudy				True						River	0	0	2	2	0	Yes	Not Visible	C	Jay	Vocalize				100+m
2011-04-09	06:57:02	2011-04-09 06:57:02	Cloudy				True						River	0	0	2	2	0	Yes	Not Visible	C	Ann	Vocalize				100+m
2011-04-09	07:06:12	2011-04-09 07:06:12	Cloudy	-7.72892	107.895		True						River	0	0	1	1	0	Yes	Not Visible	C	Cika	Vocalize				100+m	4.6	-296.4
2011-04-09	07:06:17	2011-04-09 07:06:17	Cloudy				True						River	0	0	1	1	0	Yes	Not Visible	C	Jay	Vocalize				100+m
2011-04-09	07:06:23	2011-04-09 07:06:23	Cloudy				True						River	0	0	1	1	0	Yes	Not Visible	C	Ann	Vocalize				100+m
2011-04-09	07:17:13	2011-04-09 07:17:13	Cloudy	-7.72725	107.892		True						River	0	0	1	1	0	Yes	Not Visible	C	Ann	Vocalize				100+m	2.1	24.1
2011-04-09	07:17:22	2011-04-09 07:17:22	Cloudy				True						River	0	0	1	1	0	Yes	Not Visible	C	Cika	Vocalize				100+m
2011-04-09	07:36:20	2011-04-09 07:36:20	Cloudy	-7.72694	107.892		True						River	0	0	1	1	0	Yes	Not Visible	C	Cika	Vocalize				100+m	5.2	3.8
2011-04-09	07:36:27	2011-04-09 07:36:27	Cloudy				True						River	0	0	1	1	0	Yes	Not Visible	C	Ann	Vocalize				100+m
2011-04-09	07:36:37	2011-04-09 07:36:37	Cloudy				True						River	0	0	1	1	0	Yes	Not Visible	C	Jay	Vocalize				100+m
2011-04-09	07:46:16	2011-04-09 07:46:16	Cloudy				True						River	0	0	1	1	0	Yes	Not Visible	C	Cika	Vocalize				100+m
2011-04-09	07:46:22	2011-04-09 07:46:22	Cloudy				True						River	0	0	1	1	0	Yes	Not Visible	C	Jay	Vocalize				100+m
2011-04-09	07:46:30	2011-04-09 07:46:30	Cloudy				True						River	0	0	1	1	0	Yes	Not Visible	C	Ann	Vocalize				100+m
2011-04-09	07:56:30	2011-04-09 07:56:30	Cloudy	-7.72723	107.893		True						River	0	0	1	1	0	Yes	Same	B	Tini	Rest - Still				100+m	5.6	92.4
2011-04-09	07:56:45	2011-04-09 07:56:45	Cloudy				True						River	0	0	1	1	0	Yes	Same	B	Tono	Not Visible				100+m
2011-04-09	08:06:11	2011-04-09 08:06:11	Cloudy	-7.72716	107.893		True						River	0	0	1	1	0	Yes	Same	B	Tini	Rest - Still				100+m	4.6
2011-04-09	08:06:16	2011-04-09 08:06:16	Cloudy				True						River	0	0	1	1	0	Yes	Same	B	Tono	Not Visible				100+m
2011-04-09	08:17:54	2011-04-09 08:17:54	Cloudy	-7.72762	107.891		True						River	0	0	1	1	0	Yes	Adjacent	B	Tini	Rest - Still				100+m	7	221.8
2011-04-09	08:18:00	2011-04-09 08:18:00	Cloudy				True						River	0	0	1	1	0	Yes	Adjacent	B	Tono	Not Visible				100+m
2011-04-09	08:27:04	2011-04-09 08:27:04	Cloudy	-7.72732	107.893		True						River	0	0	1	1	0	Yes	Adjacent	B	Tini	Travel				100+m	4.6
2011-04-09	08:27:29	2011-04-09 08:27:29	Cloudy				True						River	0	0	1	1	0	Yes	Adjacent	B	Tono	Not Visible				100+m
2011-04-09	11:00:57	2011-04-09 11:00:57	Cloudy	-7.72834	107.893	True	True						River	0	0	1	1	0	Yes	Not Visible	A	Amelia	Vocalize				100+m	5.2	64.6
2011-04-09	11:11:09	2011-04-09 11:11:09	Cloudy	-7.72836	107.893		True						River	0	0	1	1	0	Yes	Not Visible	B	Tono	Not Visible				100+m	5.3	28
2011-04-09	11:11:15	2011-04-09 11:11:15	Cloudy				True						River	0	0	1	1	0	Yes	Not Visible	B	Tini	Not Visible				100+m
2011-04-09	13:01:19	2011-04-09 13:01:19	Cloudy				True	True					River	1	0	3	4	1	Yes	Same	B	Tono	Rest - Still				75-100m
2011-04-09	13:01:25	2011-04-09 13:01:25	Cloudy				True	True					River	1	0	3	4	1	Yes	Same	B	Tini	Self groom				75-100m
2011-04-09	13:11:33	2011-04-09 13:11:33	Cloudy				True	True					River	0	0	2	2	0	Yes	Not Visible	B	Tono	Not Visible				100+m
2011-04-09	13:11:46	2011-04-09 13:11:46	Cloudy				True	True					River	0	0	2	2	0	Yes	Not Visible	B	Tini	Not Visible				100+m
2011-04-09	13:41:53	2011-04-09 13:41:53	Cloudy	-7.72788	107.893		True						Path	0	0	1	1	0	Yes	Adjacent	B	Tini	Travel				100+m	3.8	45.8
2011-04-09	13:42:07	2011-04-09 13:42:07	Cloudy				True						Path	0	0	1	1	0	Yes	Adjacent	B	Tono	Not Visible				100+m
2011-04-09	13:51:33	2011-04-09 13:51:33	Cloudy	-7.72796	107.893		True						Path	0	0	1	1	0	Yes	Not Visible	B	Tini	Not Visible				100+m	8.1	82.3
2011-04-09	13:51:38	2011-04-09 13:51:38	Cloudy				True						Path	0	0	1	1	0	Yes	Not Visible	B	Tono	Not Visible				100+m
2011-04-09	14:01:51	2011-04-09 14:01:51	Cloudy	-7.72758	107.892		True						Path	0	0	1	1	0	Yes	Adjacent	B	Tini	Rest - Still				75-100m	6.7	99.1
2011-04-09	14:01:58	2011-04-09 14:01:58	Cloudy				True						Path	0	0	1	1	0	Yes	Adjacent	B	Tono	Not Visible				100+m
2011-04-09	14:11:04	2011-04-09 14:11:04	Cloudy	-7.72759	107.892		True						Path	0	0	1	1	0	Yes	Not Visible	B	Tini	Not Visible				100+m	3.1	40.9
2011-04-09	14:11:09	2011-04-09 14:11:09	Cloudy				True						Path	0	0	1	1	0	Yes	Not Visible	B	Tono	Not Visible				100+m
2011-04-10	07:04:46	2011-04-10 07:04:46	Cloudy	-7.72841	107.892		True						Cliff	0	0	1	1	0	Yes	Not Visible	B	Tini	Not Visible				75-100m	2.8	67
2011-04-10	07:04:50	2011-04-10 07:04:50	Cloudy				True						Cliff	0	0	1	1	0	Yes	Not Visible	B	Tono	Not Visible				75-100m
2011-04-10	07:22:19	2011-04-10 07:22:19	Partly Cloudy	-7.728	107.893		True	True					River	0	0	1	1	0	Yes	Not Visible	B	Tono	Not Visible				75-100m	2.7	86.9
2011-04-10	07:22:28	2011-04-10 07:22:28	Partly Cloudy				True	True					River	0	0	1	1	0	Yes	Not Visible	B	Tini	Not Visible				75-100m
2011-04-10	07:31:13	2011-04-10 07:31:13	Cloudy				True						River	0	0	1	1	0	Yes	Adjacent	B	Tini	Travel				75-100m
2011-04-10	07:41:13	2011-04-10 07:41:13	Partly Cloudy				True						River	0	0	1	1	0	Yes	Adjacent	B	Tini	Travel				75-100m
2011-04-10	07:50:59	2011-04-10 07:50:59	Cloudy	-7.72645	107.892		True						River	0	0	1	1	0	Yes	Adjacent	B	Tini	Hang				50-75m	6.4
2011-04-10	07:51:11	2011-04-10 07:51:11	Cloudy				True						River	0	0	1	1	0	Yes	Adjacent	B	Tono	Not Visible				50-75m
2011-04-10	08:00:58	2011-04-10 08:00:58	Partly Cloudy	-7.72724	107.892		True						River	0	0	1	1	0	Yes	Same	B	Tini	Rest - Still				50-75m	5
2011-04-10	08:01:06	2011-04-10 08:01:06	Partly Cloudy				True						River	0	0	1	1	0	Yes	Same	B	Tono	Feed				50-75m
2011-04-10	08:11:04	2011-04-10 08:11:04	Partly Cloudy	-7.72768	107.892		True						River	0	0	1	1	0	Yes	Same	B	Tono	Hang				25-50m	4.7
2011-04-10	08:11:14	2011-04-10 08:11:14	Partly Cloudy				True						River	0	0	1	1	0	Yes	Same	B	Tini	Not Visible				25-50m
2011-04-10	08:20:46	2011-04-10 08:20:46	Partly Cloudy	-7.72757	107.893		True						River	0	0	1	1	0	Yes	Same	B	Tini	Feed				25-50m	4.7
2011-04-10	08:20:53	2011-04-10 08:20:53	Partly Cloudy				True						River	0	0	1	1	0	Yes	Same	B	Tono	Feed				25-50m
2011-04-10	08:30:53	2011-04-10 08:30:53	Partly Cloudy	-7.72702	107.892		True						River	0	0	1	1	0	Yes	Distant	B	Tini	Rest - Still				50-75m	4.8
2011-04-10	08:30:59	2011-04-10 08:30:59	Partly Cloudy				True						River	0	0	1	1	0	Yes	Distant	B	Tono	Not Visible				75-100m
2011-04-10	08:41:04	2011-04-10 08:41:04	Partly Cloudy	-7.72744	107.892		True						River	0	0	1	1	0	Yes	Distant	B	Tono	Travel				100+m	4.6
2011-04-10	08:41:18	2011-04-10 08:41:18	Partly Cloudy				True						River	0	0	1	1	0	Yes	Distant	B	Tini	Travel				100+m
2011-04-10	13:11:22	2011-04-10 13:11:22	Sunny	-7.72875	107.894			True					Waterfall	5	0	1	6	0	Yes	Not Visible	D	Adult Female	Vocalize				100+m	4.6	54.6
2011-04-11	07:40:16	2011-04-11 07:40:16	Cloudy	-7.73117	107.894	True	True						River	0	0	2	2	0	Yes	Not Visible	A	Amelia	Not Visible				100+m	3.3	-67.2
2011-04-11	08:41:37	2011-04-11 08:41:37	Cloudy	-7.73089	107.895	True	True						River	0	0	1	1	0	Yes	Not Applicable	A	Amelia	Feed				100+m	3.7	-27.1
2011-04-11	08:51:56	2011-04-11 08:51:56	Cloudy	-7.73104	107.894	True	True						River	0	0	1	1	0	Yes	Not Applicable	A	Amelia	Feed				100+m	4.1	7.9
2011-04-11	09:01:48	2011-04-11 09:01:48	Cloudy	-7.73099	107.894	True	True						River	0	0	1	1	0	Yes	Not Applicable	A	Amelia	Feed				100+m	4.1	6.9
2011-04-11	09:11:42	2011-04-11 09:11:42	Partly Cloudy	-7.731	107.894	True	True						River	0	0	1	1	0	Yes	Not Applicable	A	Amelia	Rest - Still				100+m	3.3	63.4
2011-04-11	09:22:58	2011-04-11 09:22:58	Partly Cloudy	-7.73149	107.894	True	True						River	0	0	1	1	0	Yes	Not Applicable	A	Amelia	Rest - Still				100+m	5.9	10.1
2011-04-11	09:32:09	2011-04-11 09:32:09	Partly Cloudy	-7.73087	107.893	True	True						River	0	0	1	1	0	Yes	Not Applicable	A	Amelia	Feed				100+m	1.9	30.9
2011-04-11	09:42:07	2011-04-11 09:42:07	Partly Cloudy	-7.73093	107.894	True	True						River	0	0	1	1	0	Yes	Not Applicable	A	Amelia	Feed				100+m	3.4	26.4
2011-04-11	09:51:43	2011-04-11 09:51:43	Partly Cloudy	-7.73108	107.894	True	True						River	0	0	1	1	0	Yes	Not Applicable	A	Amelia	Rest - Still				100+m	2.3	18.6
2011-04-11	09:51:52	2011-04-11 09:51:52	Partly Cloudy			True	True						River	0	0	1	1	0	Yes	Not Applicable	C	Ann	Vocalize				100+m
2011-04-11	10:01:30	2011-04-11 10:01:30	Partly Cloudy	-7.73111	107.894	True	True						River	0	0	1	1	0	Yes	Not Applicable	A	Amelia	Not Visible				100+m	2.9	24
2011-04-11	10:11:46	2011-04-11 10:11:46	Partly Cloudy	-7.73128	107.894	True	True						River	0	0	1	1	0	Yes	Not Applicable	A	Amelia	Travel				100+m	3.1	-77.8
2011-04-11	10:52:29	2011-04-11 10:52:29	Partly Cloudy	-7.73107	107.894	True	True						River	0	0	1	1	0	Yes	Not Visible	A	Amelia	Not Visible				100+m	6.5	34
2011-04-11	13:13:17	2011-04-11 13:13:17	Cloudy	-7.73132	107.894	True	True						River	1	0	1	2	1	Yes	Not Applicable	A	Amelia	Travel				100+m	5.4
2011-04-12	06:21:27	2011-04-12 06:21:27	Cloudy				True	True					River	0	0	1	1	0	Yes	Same	B	Tini	Feed				25-50m
2011-04-12	06:21:32	2011-04-12 06:21:32	Cloudy				True	True					River	0	0	1	1	0	Yes	Same	B	Tono	Feed				25-50m
2011-04-12	06:30:45	2011-04-12 06:30:45	Cloudy				True	True					River	0	0	1	1	0	Yes	Adjacent	B	Tono	Hang				50-75m
2011-04-12	06:31:10	2011-04-12 06:31:10	Cloudy				True	True					River	0	0	1	1	0	Yes	Adjacent	B	Tini	Feed				25-50m
2011-04-12	06:41:03	2011-04-12 06:41:03	Cloudy				True						River	0	0	1	1	0	Yes	Distant	B	Tono	Feed				25-50m
2011-04-12	06:41:17	2011-04-12 06:41:17	Cloudy				True						River	0	0	1	1	0	Yes	Distant	B	Tini	Rest - Still				75-100m
2011-04-12	06:50:58	2011-04-12 06:50:58	Cloudy				True						River	0	0	1	1	0	Yes	Distant	B	Tono	Rest - Still				25-50m
2011-04-12	06:51:07	2011-04-12 06:51:07	Cloudy				True						River	0	0	1	1	0	Yes	Distant	B	Tini	Rest - Still				75-100m
2011-04-12	07:00:57	2011-04-12 07:00:57	Cloudy				True						River	1	0	1	2	1	Yes	Distant	B	Tini	Rest - Still				100+m
2011-04-12	07:01:14	2011-04-12 07:01:14	Cloudy				True						River	1	0	1	2	1	Yes	Distant	B	Tono	Travel				75-100m
2011-04-13	06:37:14	2011-04-13 06:37:14	Partly Cloudy				True						River	0	0	1	1	0	Yes	Same	B	Tini	Hang				25-50m
2011-04-13	06:37:33	2011-04-13 06:37:33	Partly Cloudy				True						River	0	0	1	1	0	Yes	Same	B	Tono	Feed				25-50m
2011-04-13	06:46:43	2011-04-13 06:46:43	Partly Cloudy	-7.72731	107.893		True						River	0	0	1	1	0	Yes	Distant	B	Tini	Travel				50-75m	5.9
2011-04-13	06:46:55	2011-04-13 06:46:55	Partly Cloudy				True						River	0	0	1	1	0	Yes	Distant	B	Tono	Feed				25-50m
2011-04-13	06:58:13	2011-04-13 06:58:13	Cloudy				True						Path	0	0	1	1	0	Yes	Distant	B	Tini	Not Visible				100+m
2011-04-13	06:58:33	2011-04-13 06:58:33	Cloudy				True						Path	0	0	1	1	0	Yes	Distant	B	Tono	Not Visible				50-75m
2011-04-13	07:07:27	2011-04-13 07:07:27	Partly Cloudy	-7.72746	107.892		True						River	0	0	1	1	0	Yes	Not Visible	B	Tono	Not Visible				75-100m	5.1
2011-04-13	07:07:33	2011-04-13 07:07:33	Partly Cloudy				True						River	0	0	1	1	0	Yes	Not Visible	B	Tini	Not Visible				100+m
2011-04-13	07:16:13	2011-04-13 07:16:13	Partly Cloudy	-7.72798	107.894		True	True					River	0	0	1	1	0	Yes	Distant	C	Ann	Travel				100+m	4.9
2011-04-13	07:16:34	2011-04-13 07:16:34	Partly Cloudy				True	True					River	0	0	1	1	0	Yes	Distant	C	Jay	Travel				100+m
2011-04-13	07:16:41	2011-04-13 07:16:41	Partly Cloudy				True	True					River	0	0	1	1	0	Yes	Distant	C	Cika	Not Visible				100+m
2011-04-13	07:28:15	2011-04-13 07:28:15	Partly Cloudy				True	True					River	0	0	1	1	0	Yes	Not Visible	C	Jay	Not Visible				100+m
2011-04-13	07:28:21	2011-04-13 07:28:21	Partly Cloudy				True	True					River	0	0	1	1	0	Yes	Not Visible	C	Ann	Not Visible				100+m
2011-04-13	07:28:26	2011-04-13 07:28:26	Partly Cloudy				True	True					River	0	0	1	1	0	Yes	Not Visible	C	Cika	Not Visible				100+m
2011-04-13	07:28:40	2011-04-13 07:28:40	Partly Cloudy				True	True					River	0	0	1	1	0	Yes	Not Visible	B	Tono	Not Visible				100+m
2011-04-14	06:27:03	2011-04-14 06:27:03	Cloudy					True					Waterfall	0	0	1	1	0	Yes	Not Visible	A	Amelia	Vocalize				100+m
2011-04-14	06:58:10	2011-04-14 06:58:10	Cloudy						True				D-Path	0	0	1	1	0	Yes	Not Visible	D	Adult Female	Vocalize				100+m
2011-04-14	06:58:20	2011-04-14 06:58:20	Cloudy						True				D-Path	0	0	1	1	0	Yes	Not Visible	D	Sub Adult	Vocalize				100+m
2011-04-14	07:08:20	2011-04-14 07:08:20	Partly Cloudy						True				D-Path	0	0	1	1	0	Yes	Adjacent	D	Sub Adult	Travel				25-50m
2011-04-14	07:08:31	2011-04-14 07:08:31	Partly Cloudy						True				D-Path	0	0	1	1	0	Yes	Adjacent	D	Adult Female	Not Visible				50-75m
2011-04-14	07:08:38	2011-04-14 07:08:38	Partly Cloudy						True				D-Path	0	0	1	1	0	Yes	Adjacent	D	Adult Male	Not Visible				100+m
2011-04-14	07:45:52	2011-04-14 07:45:52	Sunny	-7.73025	107.896				True				D-Path	0	0	1	1	0	Yes	Not Visible	D	Adult Male	Not Visible				100+m	5.7
2011-04-14	07:45:58	2011-04-14 07:45:58	Sunny						True				D-Path	0	0	1	1	0	Yes	Not Visible	D	Adult Female	Not Visible				100+m
2011-04-14	07:46:06	2011-04-14 07:46:06	Sunny						True				D-Path	0	0	1	1	0	Yes	Not Visible	D	Sub Adult	Not Visible				100+m
2011-04-14	14:40:58	2011-04-14 14:40:58	Cloudy	-7.72767	107.892		True						Path	0	0	2	2	0	Yes	Contact	B	Tono	Vigilance		Humans		75-100m	2.7	80.3
2011-04-14	14:41:06	2011-04-14 14:41:06	Cloudy				True						Path	0	0	2	2	0	Yes	Contact	B	Tini	Self groom				75-100m
2011-04-14	14:50:13	2011-04-14 14:50:13	Cloudy	-7.72718	107.892		True						Path	0	0	2	2	0	Yes	Contact	B	Tini	Rest - Still				75-100m	4.3	203.5
2011-04-14	14:50:28	2011-04-14 14:50:28	Cloudy				True						Path	0	0	2	2	0	Yes	Contact	B	Tono	Rest - Still				75-100m
2011-04-14	15:00:04	2011-04-14 15:00:04	Cloudy	-7.72755	107.892		True						Path	0	0	2	2	0	Yes	Adjacent	B	Tono	Rest - Still				75-100m	2.2	101.7
2011-04-14	15:00:10	2011-04-14 15:00:10	Cloudy				True						Path	0	0	2	2	0	Yes	Adjacent	B	Tini	Travel				100+m
2011-04-14	15:11:05	2011-04-14 15:11:05	Cloudy				True						Path	0	0	2	2	0	Yes	Adjacent	B	Tini	Rest - Still				75-100m
2011-04-14	15:11:24	2011-04-14 15:11:24	Cloudy				True						Path	0	0	2	2	0	Yes	Adjacent	B	Tono	Rest - Still				75-100m
2011-04-14	15:21:27	2011-04-14 15:21:27	Cloudy				True						Path	0	0	2	2	0	Yes	Distant	B	Tini	Not Visible				75-100m
2011-04-14	15:30:10	2011-04-14 15:30:10	Cloudy	-7.72746	107.893		True	True					River	0	0	2	2	0	Yes	Adjacent	B	Tono	Rest - Still				75-100m	3.7	71
2011-04-14	15:30:25	2011-04-14 15:30:25	Cloudy				True	True					River	0	0	2	2	0	Yes	Adjacent	B	Tini	Rest - Still				75-100m
2011-04-14	15:40:19	2011-04-14 15:40:19	Cloudy	-7.72751	107.893		True	True					River	0	0	2	2	0	Yes	Adjacent	B	Tini	Rest - Still				75-100m	7.3	74
2011-04-14	15:40:34	2011-04-14 15:40:34	Cloudy				True	True					River	0	0	2	2	0	Yes	Adjacent	B	Tono	Travel				50-75m
2011-04-14	15:50:05	2011-04-14 15:50:05	Cloudy	-7.72727	107.893		True	True					River	0	0	2	2	0	Yes	Distant	B	Tono	Hang				50-75m	6.5	58.4
2011-04-14	15:50:15	2011-04-14 15:50:15	Cloudy				True	True					River	0	0	2	2	0	Yes	Distant	B	Tini	Not Visible				100+m
2011-04-14	16:00:18	2011-04-14 16:00:18	Cloudy	-7.72722	107.893		True	True					River	0	0	2	2	0	Yes	Adjacent	B	Tono	Feed				50-75m	5.3
2011-04-14	16:00:40	2011-04-14 16:00:40	Cloudy				True	True					River	0	0	2	2	0	Yes	Adjacent	B	Tini	Rest - Still				75-100m
2011-04-14	16:10:02	2011-04-14 16:10:02	Cloudy	-7.72733	107.893		True	True					River	0	0	2	2	0	Yes	Adjacent	B	Tono	Hang				50-75m	6.5	21.2
2011-04-14	16:10:12	2011-04-14 16:10:12	Cloudy				True	True					River	0	0	2	2	0	Yes	Adjacent	B	Tini	Not Visible				100+m
2011-04-14	16:19:58	2011-04-14 16:19:58	Cloudy	-7.72736	107.893		True	True					River	0	0	2	2	0	Yes	Adjacent	B	Tono	Feed				50-75m	5.5
2011-04-14	16:20:10	2011-04-14 16:20:10	Cloudy				True	True					River	0	0	2	2	0	Yes	Adjacent	B	Tini	Not Visible				100+m
2011-04-14	16:29:59	2011-04-14 16:29:59	Cloudy	-7.72788	107.892		True	True					River	0	0	2	2	0	Yes	Adjacent	B	Tono	Hang				50-75m	5.5	116
2011-04-14	16:30:16	2011-04-14 16:30:16	Cloudy				True	True					River	0	0	2	2	0	Yes	Adjacent	B	Tini	Rest - Still				75-100m
2011-04-14	16:40:15	2011-04-14 16:40:15	Cloudy	-7.72734	107.892		True	True					River	0	0	2	2	0	Yes	Same	B	Tono	Rest - Still				75-100m	5.9	148.9
2011-04-14	16:40:23	2011-04-14 16:40:23	Cloudy				True	True					River	0	0	2	2	0	Yes	Same	B	Tini	Rest - Sleep				75-100m
2011-04-15	06:42:45	2011-04-15 06:42:45	Cloudy	-7.72871	107.893			True					Waterfall	0	0	1	1	0	Yes	Not Visible	A	Amelia	Vocalize				100+m	7.3
2011-04-15	09:01:00	2011-04-15 09:01:00	Sunny	-7.73089	107.894	True	True						River	0	0	1	1	0	Yes	Not Visible	D	Adult Female	Vocalize				100+m	3.1	32.3
2011-04-15	09:01:06	2011-04-15 09:01:06	Sunny			True	True						River	0	0	1	1	0	Yes	Not Visible	D	Sub Adult	Vocalize				100+m
2011-04-15	10:20:53	2011-04-15 10:20:53	Cloudy	-7.73099	107.894	True	True						River	0	0	2	2	0	Yes	Not Visible	D	Adult Female	Vocalize				100+m	4.9	-5.1
2011-04-15	10:21:00	2011-04-15 10:21:00	Cloudy			True	True						River	0	0	2	2	0	Yes	Not Visible	D	Sub Adult	Vocalize				100+m
2011-04-15	15:42:28	2011-04-15 15:42:28	Partly Cloudy	-7.72771	107.893		True	True					River	0	0	2	2	0	Yes	Adjacent	B	Tono	Feed				50-75m	5.9	121
2011-04-15	15:42:54	2011-04-15 15:42:54	Partly Cloudy				True	True					River	0	0	2	2	0	Yes	Adjacent	B	Tini	Not Visible				100+m
2011-04-15	15:52:18	2011-04-15 15:52:18	Partly Cloudy	-7.72718	107.893		True	True					River	0	0	2	2	0	Yes	Distant	B	Tono	Feed				50-75m	5.4	-68.1
2011-04-15	15:52:26	2011-04-15 15:52:26	Partly Cloudy				True	True					River	0	0	2	2	0	Yes	Distant	B	Tini	Not Visible				100+m
2011-04-15	16:02:13	2011-04-15 16:02:13	Cloudy	-7.7273	107.893		True	True					River	0	0	2	2	0	Yes	Distant	B	Tono	Hang				50-75m	4.6	47.3
2011-04-15	16:02:20	2011-04-15 16:02:20	Cloudy				True	True					River	0	0	2	2	0	Yes	Distant	B	Tini	Not Visible				100+m
2011-04-15	16:11:59	2011-04-15 16:11:59	Cloudy	-7.72789	107.893		True	True					Path	0	0	2	2	0	Yes	Distant	B	Tono	Not Visible				100+m	4.7	42.9
2011-04-15	16:12:04	2011-04-15 16:12:04	Cloudy				True	True					Path	0	0	2	2	0	Yes	Distant	B	Tini	Not Visible				100+m
2011-04-18	07:12:27	2011-04-18 07:12:27	Cloudy	-7.72846	107.894			True					Waterfall	3	1	2	6	0	Yes	Not Visible	A	Amelia	Vocalize				100+m	5.7	18
2011-04-18	07:22:37	2011-04-18 07:22:37	Partly Cloudy	-7.72934	107.894				True				D-Path	0	0	1	1	0	Yes	Not Visible	A	Amelia	Vocalize				100+m	4.7
2011-04-18	08:56:54	2011-04-18 08:56:54	Sunny	-7.73071	107.894	True	True						River	0	0	1	1	0	Yes	Not Visible	C	Ann	Vocalize				100+m	5.7	-4.6
2011-04-18	08:57:05	2011-04-18 08:57:05	Sunny			True	True						River	0	0	1	1	0	Yes	Not Visible	D	Adult Female	Vocalize				100+m
2011-04-18	08:57:11	2011-04-18 08:57:11	Sunny			True	True						River	0	0	1	1	0	Yes	Not Visible	A	Amelia	Vocalize				100+m
2011-04-18	09:07:02	2011-04-18 09:07:02	Sunny			True	True						River	0	0	1	1	0	Yes	Not Applicable	A	Amelia	Travel				100+m
2011-04-18	09:17:02	2011-04-18 09:17:02	Sunny	-7.73151	107.893	True	True						River	0	0	1	1	0	Yes	Not Visible	A	Amelia	Vocalize				100+m	5
2011-04-18	09:17:11	2011-04-18 09:17:11	Sunny			True	True						River	0	0	1	1	0	Yes	Not Visible	D	Adult Female	Vocalize				100+m
2011-04-18	09:17:18	2011-04-18 09:17:18	Sunny			True	True						River	0	0	1	1	0	Yes	Not Visible	D	Sub Adult	Vocalize				100+m
2011-04-18	09:26:39	2011-04-18 09:26:39	Sunny			True	True						River	0	0	1	1	0	Yes	Not Applicable	A	Amelia	Travel				100+m
2011-04-18	09:36:42	2011-04-18 09:36:42	Sunny			True	True						River	0	0	1	1	0	Yes	Not Visible	A	Amelia	Not Visible				100+m
2011-04-18	11:28:58	2011-04-18 11:28:58	Sunny	-7.72718	107.893		True						River	0	0	2	2	0	Yes	Distant	B	Tini	Feed				75-100m	2.2	42.3
2011-04-18	11:29:06	2011-04-18 11:29:06	Sunny				True						River	0	0	2	2	0	Yes	Distant	B	Tono	Not Visible				100+m
2011-04-18	13:57:06	2011-04-18 13:57:06	Sunny	-7.72909	107.894			True	True				D-Path	0	0	1	1	0	Yes	Adjacent	C	Jay	Not Visible				25-50m	6.1	-76
2011-04-18	13:57:19	2011-04-18 13:57:19	Sunny					True	True				D-Path	0	0	1	1	0	Yes	Adjacent	C	Ann	Rest - Still				25-50m
2011-04-18	13:57:30	2011-04-18 13:57:30	Sunny					True	True				D-Path	0	0	1	1	0	Yes	Adjacent	C	Cika	Not Visible				50-75m
2011-04-18	14:07:03	2011-04-18 14:07:03	Sunny	-7.72933	107.894			True	True				D-Path	0	0	1	1	0	Yes	Adjacent	C	Ann	Rest - Still				50-75m	3	56.2
2011-04-18	14:07:10	2011-04-18 14:07:10	Sunny					True	True				D-Path	0	0	1	1	0	Yes	Adjacent	C	Jay	Not Visible				50-75m
2011-04-18	14:07:16	2011-04-18 14:07:16	Sunny					True	True				D-Path	0	0	1	1	0	Yes	Adjacent	C	Cika	Not Visible				50-75m
2011-04-18	14:16:22	2011-04-18 14:16:22	Sunny	-7.72939	107.894			True	True				D-Path	0	0	1	1	0	Yes	Adjacent	C	Ann	Not Visible				50-75m	4.3
2011-04-18	14:16:28	2011-04-18 14:16:28	Sunny					True	True				D-Path	0	0	1	1	0	Yes	Adjacent	C	Jay	Not Visible				50-75m
2011-04-18	14:16:36	2011-04-18 14:16:36	Sunny					True	True				D-Path	0	0	1	1	0	Yes	Adjacent	C	Cika	Not Visible				75-100m
2011-04-18	15:06:42	2011-04-18 15:06:42	Sunny					True					D-Path	0	0	1	1	0	Yes	Adjacent	C	Jay	Not Visible				100+m
2011-04-18	15:06:47	2011-04-18 15:06:47	Sunny					True					D-Path	0	0	1	1	0	Yes	Adjacent	C	Cika	Not Visible				100+m
2011-04-18	15:16:39	2011-04-18 15:16:39	Sunny	-7.72923	107.894			True					D-Path	0	0	1	1	0	Yes	Same	C	Cika	Feed				75-100m	8.6	63.3
2011-04-18	15:16:53	2011-04-18 15:16:53	Sunny					True					D-Path	0	0	1	1	0	Yes	Same	C	Jay	Not Visible				75-100m
2011-04-18	15:16:58	2011-04-18 15:16:58	Sunny					True					D-Path	0	0	1	1	0	Yes	Same	C	Ann	Not Visible				75-100m
2011-04-18	15:49:53	2011-04-18 15:49:53	Sunny	-7.72858	107.894			True					Waterfall	0	0	1	1	0	Yes	Not Visible	C	Ann	Not Visible				75-100m	6.3	70.2
2011-04-18	15:49:59	2011-04-18 15:49:59	Sunny					True					Waterfall	0	0	1	1	0	Yes	Not Visible	C	Jay	Not Visible				75-100m
2011-04-18	15:50:06	2011-04-18 15:50:06	Sunny					True					Waterfall	0	0	1	1	0	Yes	Not Visible	C	Cika	Not Visible				75-100m
2011-04-19	06:32:34	2011-04-19 06:32:34	Partly Cloudy				True						River	0	0	1	1	0	Yes	Same	B	Tono	Feed				50-75m
2011-04-19	06:32:49	2011-04-19 06:32:49	Partly Cloudy				True						River	0	0	1	1	0	Yes	Same	B	Tini	Hang				50-75m
2011-04-19	06:42:31	2011-04-19 06:42:31	Partly Cloudy				True						River	0	0	1	1	0	Yes	Same	B	Tono	Feed				50-75m
2011-04-19	06:42:39	2011-04-19 06:42:39	Partly Cloudy				True						River	0	0	1	1	0	Yes	Same	B	Tini	Feed				50-75m
2011-04-19	06:53:10	2011-04-19 06:53:10	Sunny				True						River	0	0	1	1	0	Yes	Adjacent	B	Tini	Feed				50-75m
2011-04-19	06:53:18	2011-04-19 06:53:18	Sunny				True						River	0	0	1	1	0	Yes	Adjacent	B	Tono	Feed				50-75m
2011-04-19	07:02:38	2011-04-19 07:02:38	Sunny				True						River	0	0	1	1	0	Yes	Adjacent	B	Tini	Hang				50-75m
2011-04-19	07:02:52	2011-04-19 07:02:52	Sunny				True						River	0	0	1	1	0	Yes	Adjacent	B	Tono	Feed				50-75m
2011-04-19	07:12:21	2011-04-19 07:12:21	Sunny	-7.72746	107.893		True						River	0	0	1	1	0	Yes	Adjacent	B	Tini	Hang				50-75m	6
2011-04-19	07:12:35	2011-04-19 07:12:35	Sunny				True						River	0	0	1	1	0	Yes	Adjacent	B	Tono	Hang				50-75m
2011-04-19	07:22:24	2011-04-19 07:22:24	Sunny				True						River	0	0	1	1	0	Yes	Adjacent	B	Tono	Feed				25-50m
2011-04-19	07:22:44	2011-04-19 07:22:44	Sunny				True						River	0	0	1	1	0	Yes	Adjacent	B	Tini	Feed				50-75m
2011-04-19	07:32:25	2011-04-19 07:32:25	Sunny	-7.72731	107.894		True						River	0	0	1	1	0	Yes	Distant	B	Tono	Hang				50-75m	5.6
2011-04-19	07:32:31	2011-04-19 07:32:31	Sunny				True						River	0	0	1	1	0	Yes	Distant	B	Tini	Not Visible				75-100m
2011-04-19	07:42:36	2011-04-19 07:42:36	Sunny	-7.72767	107.893		True						River	0	0	1	1	0	Yes	Distant	B	Tono	Feed				50-75m	5.5
2011-04-19	07:42:44	2011-04-19 07:42:44	Sunny				True						River	0	0	1	1	0	Yes	Distant	B	Tini	Not Visible				75-100m
2011-04-19	07:52:17	2011-04-19 07:52:17	Sunny	-7.72797	107.892		True						River	0	0	1	1	0	Yes	Distant	B	Tono	Feed				50-75m	5.4
2011-04-19	07:52:23	2011-04-19 07:52:23	Sunny				True						River	0	0	1	1	0	Yes	Distant	B	Tini	Not Visible				75-100m
2011-04-19	08:03:23	2011-04-19 08:03:23	Sunny	-7.72752	107.892		True						River	0	0	1	1	0	Yes	Distant	B	Tono	Rest - Still				75-100m	5.3
2011-04-19	08:03:31	2011-04-19 08:03:31	Sunny				True						River	0	0	1	1	0	Yes	Distant	B	Tini	Not Visible				75-100m
2011-04-19	08:13:10	2011-04-19 08:13:10	Sunny	-7.72792	107.892		True						Path	0	0	1	1	0	Yes	Not Visible	B	Tono	Not Visible				75-100m	5.2
2011-04-19	08:13:17	2011-04-19 08:13:17	Sunny				True						Path	0	0	1	1	0	Yes	Not Visible	B	Tini	Not Visible				75-100m
2011-04-20	06:23:48	2011-04-20 06:23:48	Partly Cloudy				True						River	0	0	1	1	0	Yes	Not Visible	B	Tini	Vocalize				100+m
2011-04-20	06:34:39	2011-04-20 06:34:39	Partly Cloudy				True						River	0	0	1	1	0	Yes	Not Visible	B	Tini	Vocalize				100+m
2011-04-20	07:13:57	2011-04-20 07:13:57	Partly Cloudy	-7.72648	107.892		True						River	0	0	1	1	0	Yes	Not Visible	B	Tono	Vocalize				100+m	5
2011-04-20	07:14:03	2011-04-20 07:14:03	Partly Cloudy				True						River	0	0	1	1	0	Yes	Not Visible	B	Tini	Vocalize				100+m
2011-04-20	07:14:09	2011-04-20 07:14:09	Partly Cloudy				True						River	0	0	1	1	0	Yes	Not Visible	C	Ann	Vocalize				100+m
2011-04-20	07:14:16	2011-04-20 07:14:16	Partly Cloudy				True						River	0	0	1	1	0	Yes	Not Visible	C	Cika	Vocalize				100+m
2011-04-21	06:14:17	2011-04-21 06:14:17	Cloudy	-7.72824	107.894	True	True	True					River	0	0	1	1	0	Yes	Not Visible	B	Tini	Vocalize				100+m	7.9
2011-04-21	06:14:23	2011-04-21 06:14:23	Cloudy			True	True	True					River	0	0	1	1	0	Yes	Not Visible	A	Amelia	Vocalize				100+m
2011-04-21	06:14:36	2011-04-21 06:14:36	Cloudy			True	True	True					River	0	0	1	1	0	Yes	Not Visible	D	Adult Female	Vocalize				100+m
2011-04-21	06:39:55	2011-04-21 06:39:55	Cloudy	-7.72821	107.892		True						D-Path	0	0	1	1	0	Yes	Distant	B	Tono	Travel				100+m	7.8	55.4
2011-04-21	06:40:01	2011-04-21 06:40:01	Cloudy				True						D-Path	0	0	1	1	0	Yes	Distant	B	Tini	Not Visible				100+m
2011-04-21	06:50:43	2011-04-21 06:50:43	Cloudy	-7.72825	107.892		True						Cliff	0	0	1	1	0	Yes	Distant	B	Tini	Not Visible				50-75m	4.8
2011-04-21	06:50:50	2011-04-21 06:50:50	Cloudy				True						Cliff	0	0	1	1	0	Yes	Distant	B	Tono	Not Visible				75-100m
2011-04-21	07:00:51	2011-04-21 07:00:51	Cloudy	-7.72738	107.891		True						Shelters	0	0	1	1	0	Yes	Distant	B	Tini	Rest - Still				50-75m	7.3	-150.3
2011-04-21	07:00:57	2011-04-21 07:00:57	Cloudy				True						Shelters	0	0	1	1	0	Yes	Distant	B	Tono	Not Visible				100+m
2011-04-21	07:10:46	2011-04-21 07:10:46	Cloudy	-7.72771	107.892		True						Path	0	1	1	2	2	Yes	Distant	B	Tini	Not Visible				100+m	4.6	47.7
2011-04-21	07:10:54	2011-04-21 07:10:54	Cloudy				True						Path	0	1	1	2	2	Yes	Distant	B	Tono	Rest - Still				75-100m
2011-04-21	07:20:31	2011-04-21 07:20:31	Cloudy	-7.72793	107.895		True						Path	0	0	1	1	0	Yes	Adjacent	B	Tini	Rest - Still				75-100m	6.4
2011-04-21	07:20:51	2011-04-21 07:20:51	Cloudy				True						Path	0	0	1	1	0	Yes	Adjacent	B	Tono	Rest - Still				75-100m
2011-04-21	07:30:31	2011-04-21 07:30:31	Cloudy	-7.72759	107.893		True						River	0	0	1	1	0	Yes	Distant	B	Tono	Vocalize				50-75m	6.8	255.9
2011-04-21	07:30:37	2011-04-21 07:30:37	Cloudy				True						River	0	0	1	1	0	Yes	Distant	B	Tono	Not Visible				75-100m
2011-04-21	07:30:46	2011-04-21 07:30:46	Cloudy				True						River	0	0	1	1	0	Yes	Distant	C	Ann	Vocalize				100+m
2011-04-21	07:30:52	2011-04-21 07:30:52	Cloudy				True						River	0	0	1	1	0	Yes	Distant	C	Cika	Vocalize				100+m
2011-04-21	07:40:17	2011-04-21 07:40:17	Cloudy	-7.72781	107.893		True	True					River	0	0	1	1	0	Yes	Adjacent	B	Tini	Travel				75-100m	5.4
2011-04-21	07:40:29	2011-04-21 07:40:29	Cloudy				True	True					River	0	0	1	1	0	Yes	Adjacent	B	Tono	Rest - Still				75-100m
2011-04-21	07:40:38	2011-04-21 07:40:38	Cloudy				True	True					River	0	0	1	1	0	Yes	Adjacent	D	Adult Female	Vocalize				100+m
2011-04-21	07:50:19	2011-04-21 07:50:19	Drizzle	-7.72696	107.893		True						River	0	0	1	1	0	Yes	Not Visible	B	Tono	Not Visible				100+m	5.3
2011-04-21	07:50:24	2011-04-21 07:50:24	Drizzle				True						River	0	0	1	1	0	Yes	Not Visible	B	Tini	Not Visible				100+m
2011-04-21	07:50:30	2011-04-21 07:50:30	Drizzle				True						River	0	0	1	1	0	Yes	Not Visible	D	Adult Female	Vocalize				100+m
2011-04-21	08:00:25	2011-04-21 08:00:25	Cloudy	-7.7272	107.893		True						River	0	0	1	1	0	Yes	Not Visible	D	Adult Female	Vocalize				100+m	5.2
2011-04-22	06:34:53	2011-04-22 06:34:53	Partly Cloudy			True	True						River	0	0	1	1	0	Yes	Not Applicable	A	Amelia	Travel				100+m
2011-04-22	06:44:54	2011-04-22 06:44:54	Sunny	-7.73101	107.893	True	True						River	0	0	1	1	0	Yes	Not Applicable	A	Amelia	Rest - Still				100+m	4.1	103.5
2011-04-22	06:56:12	2011-04-22 06:56:12	Sunny	-7.731	107.894	True	True						River	0	0	1	1	0	Yes	Not Visible	A	Amelia	Not Visible				100+m	3.5	41.2
2011-04-22	07:06:05	2011-04-22 07:06:05	Sunny	-7.73116	107.894	True	True						River	0	0	1	1	0	Yes	Not Visible	A	Amelia	Not Visible				100+m	3.1	56
2011-04-22	07:55:19	2011-04-22 07:55:19	Sunny	-7.73074	107.894	True	True						River	1	0	1	2	0	Yes	Not Visible	A	Amelia	Not Visible				100+m	3.7	-46.9
[truncated: 877 more rows]
[truncated: 1 more columns]

## Sheet: scan with accuracy BC.csv
Date	Time	Latitude	Longitude	B	C	Location	Tourist	Locals	Researchers	totalhumans	GibbonsPresent	Group	Distance	Accuracy
2010-08-15	06:25:19				True	Shelters	0	0	1	1	0
2010-08-15	06:50:05			True		Waterfall	0	0	1	1	0
2010-08-15	09:53:34				True	Shelters	0	0	1	1	0
2010-08-15	11:56:27			True		Shelters	0	0	3	3	0
2010-08-15	11:56:59	-7.72785	107.892	True		Shelters	0	0	3	3	0			5.6
2010-08-16	19:18:51			True		Waterfall	1	0	2	3	0
2010-08-20	10:59:28	-7.72855	107.894		True	Waterfall	1	0	3	4	0			3.7
2010-08-20	11:09:44	-7.72834	107.894		True	Waterfall	1	0	3	4	0			2.2
2010-08-20	11:19:39	-7.72819	107.893		True	Waterfall	1	0	2	3	0			4.7
2010-08-20	11:29:30	-7.72854	107.894		True	Waterfall	0	0	2	2	0			7.7
2010-08-20	11:39:43	-7.72822	107.893		True	Waterfall	0	0	2	2	0			5.1
2010-08-20	11:49:35	-7.72848	107.893		True	Waterfall	1	0	2	3	0			5
2010-08-20	11:59:36	-7.72846	107.894		True	Waterfall	1	0	2	3	0			5.7
2010-08-20	12:09:24	-7.72855	107.894		True	Waterfall	1	0	2	3	0			5.2
2010-08-20	12:19:34	-7.72879	107.894		True	Waterfall	1	0	2	3	0			4.3
2010-08-20	12:29:35	-7.72857	107.894		True	Waterfall	1	0	2	3	0			4.2
2010-08-25	15:02:30	-7.72844	107.893		True	Waterfall	1	0	3	4	0			5.1
2010-08-25	15:12:43	-7.72857	107.893		True	Waterfall	1	0	2	3	0			3.9
2010-08-25	15:22:58			True	True	River	0	0	1	1	1	End Scan
2010-08-25	15:32:48			True	True	River	0	0	1	1	1	End Scan
2010-08-25	15:43:10			True	True	River	0	0	1	1	1	End Scan
2010-08-25	15:52:55			True	True	River	0	0	1	1	1	End Scan
2010-08-25	16:02:46	-7.72872	107.893	True	True	River	0	0	1	1	0			5.1
2010-08-25	16:12:39	-7.7288	107.893	True	True	River	0	0	1	1	0			3.8
2010-08-25	16:22:45	-7.72971	107.893	True	True	River	0	2	1	3	0			9.2
2010-08-26	11:23:45	-7.72839	107.893		True	Waterfall	1	0	3	4	0			6.2
2010-08-26	11:33:57	-7.72866	107.894		True	Waterfall	1	2	3	6	0			5.8
2010-08-26	11:43:47	-7.72844	107.893		True	Waterfall	3	0	3	6	0			5.5
2010-08-26	11:53:42	-7.72849	107.894		True	Waterfall	4	0	2	6	0			5.4
2010-08-26	12:06:04	-7.72846	107.893		True	Waterfall	5	0	2	7	0			5.3
2010-08-26	12:13:46	-7.72844	107.894		True	Waterfall	3	0	2	5	0			5.3
2010-08-26	12:24:18	-7.72846	107.894		True	Waterfall	1	0	2	3	0			5.2
2010-08-26	12:33:46	-7.72839	107.893		True	Waterfall	1	0	2	3	0			5.2
2010-08-26	12:43:34	-7.72857	107.894		True	Waterfall	1	0	2	3	0			5.2
2010-08-26	12:52:28	-7.72844	107.893		True	Waterfall	1	0	2	3	0			5.2
2010-08-26	13:03:39	-7.72878	107.893		True	Waterfall	1	0	2	3	0			6.1
2010-08-26	13:12:24	-7.72842	107.894		True	Waterfall	1	0	2	3	0			5.9
2010-08-26	13:22:31	-7.72895	107.893	True	True	River	0	0	1	1	0			5.8
2010-08-26	13:32:47	-7.72962	107.893	True	True	River	0	0	1	1	0			5.2
2010-08-26	13:42:23	-7.72904	107.893	True	True	River	0	0	1	1	0			8.9
2010-08-26	13:52:28	-7.72968	107.893	True	True	River	0	0	1	1	0			9.3
2010-08-26	14:02:32	-7.72912	107.893	True	True	River	0	0	1	1	0			5.6
2010-08-26	14:12:23	-7.72792	107.892	True	True	River	0	0	1	1	0			9
2010-08-26	14:22:42	-7.72841	107.893	True	True	River	0	0	1	1	0			9.2
2010-08-26	14:32:42	-7.72886	107.894	True	True	River	0	0	1	1	0			3.7
2010-08-26	14:42:48	-7.72885	107.894	True	True	River	0	0	1	1	0			3.7
2010-08-26	14:52:44	-7.72868	107.893	True	True	River	2	0	1	3	0			3.7
2010-08-26	15:02:45	-7.72901	107.893	True	True	Path	0	0	1	1	0			6.2
2010-08-26	15:13:11	-7.72874	107.893	True	True	River	0	0	1	1	0			3.7
2010-08-26	15:22:57	-7.72886	107.893	True	True	River	0	0	1	1	0			3.7
2010-08-26	15:32:35	-7.72866	107.892	True	True	River	0	0	1	1	0			3.8
2010-08-26	15:42:48	-7.72895	107.893	True	True	River	0	0	1	1	0			3.9
2010-08-26	15:53:38	-7.72957	107.894	True	True	River	0	0	1	1	0			4.9
2010-08-26	16:02:46	-7.72967	107.894	True	True	River	0	0	1	1	0			5.1
2010-08-26	16:12:50	-7.72976	107.894	True	True	River	0	0	1	1	0			5.3
2010-08-26	16:22:52			True	True	River	0	0	1	1	1	End Scan
2010-09-02	06:17:13	-7.72833	107.891	True		Shelters	1	0	2	3	0			5.2
2010-09-02	06:23:05	-7.72842	107.891	True		Shelters	0	0	1	1	0			5.2
2010-09-02	06:32:57	-7.72843	107.891	True		Shelters	0	0	1	1	0			5
2010-09-02	06:43:35	-7.72806	107.891	True		Shelters	0	0	1	1	0			4.8
2010-09-02	06:52:57	-7.72797	107.891	True		Shelters	0	0	1	1	0			4.8
2010-09-02	07:02:44	-7.7275	107.891	True		Path	0	0	1	1	0			5
2010-09-02	07:13:08	-7.72719	107.891	True		Overlook	0	0	1	1	0			5.7
2010-09-02	07:24:03	-7.72715	107.891	True		Overlook	0	0	1	1	0			7.1
2010-09-02	07:36:40	-7.72729	107.892	True		Overlook	0	0	1	1	0			4.5
2010-09-02	07:42:58	-7.72735	107.892	True		Overlook	0	0	1	1	0			4.6
2010-09-02	07:52:59	-7.72721	107.892	True		Overlook	0	0	1	1	0			4.9
2010-09-02	08:02:59	-7.7274	107.893	True		Overlook	0	0	1	1	1	B	100+m	5.3
2010-09-02	08:03:06			True		Overlook	0	0	1	1	1	B	100+m
2010-09-02	08:03:10			True		Overlook	0	0	1	1	1	End Scan
2010-09-02	08:13:19	-7.72719	107.893	True		Overlook	0	0	1	1	1	B	100+m	5.8
2010-09-02	08:13:23			True		Overlook	0	0	1	1	1	End Scan
2010-09-02	08:23:04	-7.72731	107.892	True		Overlook	0	0	1	1	1	B	100+m	6.5
2010-09-02	08:23:13			True		Overlook	0	0	1	1	1	B	100+m
2010-09-02	08:23:16			True		Overlook	0	0	1	1	1	End Scan
2010-09-02	08:33:47	-7.72691	107.892	True		Path	0	0	1	1	1	B	100+m	5.8
2010-09-02	08:33:49			True		Path	0	0	1	1	1	End Scan
2010-09-02	08:43:06	-7.72618	107.892	True	True	River	0	0	2	2	0			5.7
2010-09-02	08:52:59	-7.72628	107.892	True	True	River	0	0	1	1	0			5.6
2010-09-02	09:09:56	-7.72701	107.892	True	True	River	0	0	1	1	0			3
2010-09-02	09:19:37	-7.72692	107.892	True	True	River	0	0	1	1	0			9.7
2010-09-02	09:29:32	-7.7272	107.892	True	True	River	0	0	1	1	0			2.6
2010-09-02	09:39:25	-7.72707	107.892	True	True	River	0	0	1	1	0			9.7
2010-09-02	09:59:31	-7.72829	107.893	True	True	River	0	0	1	1	0			6
2010-09-02	10:09:37	-7.72838	107.893	True	True	River	0	0	1	1	0			9.2
2010-09-02	10:19:45	-7.72805	107.893	True	True	River	0	0	1	1	0			4.3
2010-09-02	11:01:35	-7.72802	107.895		True	Waterfall	1	0	2	3	0			5.5
2010-09-02	11:09:14	-7.72814	107.895		True	Waterfall	1	0	2	3	0			5.2
2010-09-02	11:19:10	-7.72841	107.894		True	Waterfall	1	0	2	3	0			5.3
2010-09-02	11:49:14	-7.72842	107.894		True	Waterfall	1	0	2	3	0			9.6
2010-09-02	11:59:17	-7.72839	107.894		True	Waterfall	1	0	2	3	0			8.7
2010-09-02	12:09:20	-7.72821	107.894		True	Waterfall	1	0	2	3	0			7.6
2010-09-02	12:19:31	-7.72815	107.894		True	Waterfall	1	0	2	3	0			6.7
2010-09-02	12:29:19	-7.72854	107.894		True	Waterfall	1	0	2	3	0			5.8
2010-09-02	12:39:33	-7.72796	107.894		True	Waterfall	1	0	2	3	0			6.1
2010-09-02	12:49:27	-7.72795	107.892	True	True	River	0	0	2	2	0			4.5
2010-09-02	12:59:22	-7.72692	107.892	True	True	River	0	0	1	1	0			4.8
2010-09-02	13:10:25	-7.72705	107.892	True	True	River	0	0	1	1	0			5.2
2010-09-02	13:19:11	-7.72692	107.892	True	True	River	0	0	1	1	0			5
2010-09-02	13:29:15	-7.72705	107.892	True	True	River	0	0	1	1	0			5.3
2010-09-02	13:39:26	-7.72636	107.891	True	True	River	0	0	1	1	0			5.5
2010-09-02	13:49:24	-7.72702	107.892	True	True	River	0	0	1	1	0			7.9
2010-09-02	13:59:32	-7.72701	107.892	True	True	River	0	0	1	1	0			6.2
2010-09-02	14:09:49	-7.727	107.892	True	True	River	0	0	1	1	0			6.8
2010-09-02	14:19:28	-7.72678	107.892	True	True	River	0	0	1	1	0			6
2010-09-02	14:29:35	-7.72787	107.895	True	True	River	0	0	1	1	0			8.8
2010-09-02	14:39:29	-7.72733	107.893	True	True	River	0	0	1	1	0			6.9
2010-09-02	14:49:33	-7.72696	107.894	True	True	River	0	0	1	1	0			6
2010-09-02	14:59:35	-7.72711	107.893	True	True	River	0	0	1	1	0			5.7
2010-09-02	15:09:14	-7.72792	107.895	True	True	River	0	0	1	1	0			5.6
2010-09-02	15:19:26	-7.72818	107.893	True	True	River	0	0	1	1	0			5.7
2010-09-02	15:29:26	-7.72856	107.893	True	True	River	0	0	1	1	0			5.6
2010-09-02	15:40:14	-7.7289	107.893	True	True	River	0	0	1	1	0			5.8
2010-09-02	15:49:47	-7.72861	107.893	True	True	River	0	0	1	1	0			6
2010-09-02	16:00:35	-7.72809	107.893	True	True	River	0	0	1	1	0			3.8
2010-09-02	16:09:10	-7.72731	107.893	True	True	River	0	0	1	1	0			3.8
2010-09-02	16:19:22	-7.7282	107.894	True	True	River	0	0	1	1	0			3.7
2010-09-02	16:29:26	-7.72804	107.893	True	True	River	0	0	1	1	0			5.8
2010-09-03	06:42:13	-7.72702	107.891	True		Overlook	0	0	1	1	0			4.4
2010-09-03	06:49:53	-7.72701	107.892	True		Overlook	0	0	1	1	0			4.6
2010-09-03	06:57:33	-7.72716	107.891	True		Overlook	0	0	1	1	0			5
2010-09-03	07:07:48	-7.72334	107.87	True		Overlook	0	0	1	1	0			5.8
2010-09-03	07:17:53	-7.72688	107.89	True		Overlook	0	0	1	1	0			6.7
2010-09-03	07:27:51	-7.72705	107.892	True		Overlook	0	0	1	1	0			3.4
2010-09-03	07:37:17	-7.72725	107.892	True		Overlook	0	0	1	1	0			4.6
2010-09-03	07:48:24	-7.72833	107.891	True		Overlook	0	0	1	1	0			5.1
2010-09-03	07:57:23	-7.72711	107.892	True		Overlook	0	0	1	1	0			3.1
2010-09-03	08:06:38	-7.72713	107.892	True		Overlook	0	0	1	1	0			5.6
2010-09-03	08:16:45	-7.72648	107.893	True		Overlook	0	0	1	1	0			6.3
2010-09-03	08:26:40	-7.7271	107.892	True		Overlook	0	0	1	1	0			3.1
2010-09-03	08:36:42	-7.72708	107.892	True		Overlook	0	0	1	1	0			3.1
2010-09-03	08:46:43	-7.72703	107.892	True		Overlook	0	0	1	1	0			3.2
2010-09-03	08:56:36	-7.72684	107.891	True		Overlook	0	0	1	1	0			4.6
2010-09-03	09:06:38	-7.72694	107.891	True		Overlook	0	0	1	1	0			4.5
2010-09-03	09:16:37	-7.72731	107.891	True		Overlook	0	0	1	1	0			4.3
2010-09-03	09:26:52	-7.72712	107.892	True		Overlook	0	0	1	1	0			4.2
2010-09-03	09:36:55	-7.7272	107.891	True		Overlook	0	0	1	1	0			4.1
2010-09-03	09:47:42	-7.72716	107.892	True		Overlook	0	0	1	1	0			4
2010-09-03	09:56:42	-7.72717	107.891	True		Overlook	0	0	0	0	0			4
2010-09-03	10:08:05	-7.72779	107.891	True		Shelters	0	0	1	1	0			4.5
2010-09-03	10:16:42	-7.72786	107.89	True		Path	0	0	1	1	0			4.8
2010-09-03	13:58:12	-7.72781	107.892	True		Shelters	0	0	1	1	0			5.8
2010-09-03	14:04:52	-7.72767	107.892	True		Shelters	0	0	1	1	0			5.9
2010-09-03	14:15:18	-7.72793	107.892	True		Shelters	0	0	1	1	0			6.1
2010-09-03	14:24:45	-7.72841	107.891	True		Shelters	0	0	1	1	0			6.4
2010-09-03	14:34:55	-7.72619	107.892	True		Shelters	0	0	1	1	0			6.7
2010-09-03	14:44:53	-7.72784	107.892	True		Shelters	0	0	1	1	0			5.8
2010-09-03	14:55:02	-7.72842	107.891	True		Shelters	0	0	1	1	0			5.4
2010-09-03	15:04:53	-7.72729	107.892	True		Shelters	0	0	1	1	0			9
2010-09-03	15:15:06	-7.72796	107.892	True		Shelters	0	0	1	1	0			9.4
2010-09-03	15:24:19	-7.72776	107.892	True		Shelters	0	0	1	1	0			4
2010-09-03	15:34:16	-7.72786	107.892	True		Shelters	0	0	1	1	0			9.1
2010-09-03	15:44:18	-7.72715	107.892	True		Shelters	0	0	1	1	0			7.7
2010-09-03	15:54:14	-7.72785	107.892	True		Shelters	0	0	1	1	0			4.1
2010-09-03	16:04:16	-7.72756	107.892	True		Shelters	0	0	1	1	0			4.1
2010-09-03	16:14:13	-7.72739	107.892	True		Shelters	0	0	1	1	0			4.2
2010-09-03	16:25:05	-7.72757	107.893	True		Shelters	0	0	1	1	0			4.3
2010-09-03	16:34:13	-7.72762	107.893	True		Shelters	0	0	1	1	0			4.4
2010-09-04	06:42:29			True		Shelters	0	0	1	1	0
2010-09-04	06:52:23			True		Shelters	0	0	1	1	0
2010-09-04	07:02:30			True		Shelters	0	0	1	1	0
2010-09-04	07:12:26			True		Shelters	0	0	1	1	0
2010-09-04	07:15:54	-7.72713	107.891	True		Shelters	0	0	1	1	0			4.3
2010-09-04	07:22:43	-7.7272	107.891	True		Shelters	0	0	1	1	0			4.4
2010-09-04	07:32:51	-7.72727	107.891	True		Shelters	0	0	1	1	0			4.6
2010-09-04	07:42:48	-7.72747	107.891	True		Shelters	0	0	1	1	0			4.8
2010-09-04	07:54:51	-7.72736	107.89	True		Shelters	0	0	1	1	0			5.2
2010-09-04	08:03:43	-7.72759	107.89	True		Shelters	0	0	1	1	0			5.7
2010-09-04	08:12:45	-7.72755	107.89	True		Shelters	0	0	1	1	0			6.3
2010-09-04	08:23:19	-7.72738	107.892	True		Shelters	0	0	1	1	0			2.7
2010-09-04	08:33:16	-7.72681	107.893	True		Shelters	0	0	1	1	0			4.9
2010-09-04	08:42:50	-7.72696	107.892	True		Shelters	0	0	1	1	0			4.8
2010-09-04	09:02:44	-7.72776	107.892	True		Shelters	0	0	1	1	0			6.7
2010-09-04	09:12:51	-7.72784	107.892	True		Shelters	0	0	1	1	0			5
2010-09-04	09:23:00	-7.72764	107.892	True		Shelters	0	0	1	1	0			4.2
2010-09-04	09:32:55	-7.72775	107.892	True		Shelters	0	0	1	1	0			3.6
2010-09-04	09:53:19	-7.72846	107.891	True		Shelters	0	0	1	1	0			8.7
2010-09-04	10:03:11	-7.72778	107.892	True		Shelters	0	0	1	1	0			7.7
2010-09-04	10:12:52	-7.7283	107.891	True		Shelters	0	0	1	1	0			7.2
2010-09-04	10:22:51	-7.7278	107.892	True		Shelters	0	0	1	1	0			7.1
2010-09-04	10:33:03	-7.72752	107.892	True		Shelters	0	0	1	1	0			7.2
2010-09-04	10:43:07	-7.72717	107.892	True		Shelters	0	0	1	1	0			7.5
2010-09-04	10:52:56	-7.7282	107.891	True		Shelters	0	0	1	1	0			7.9
2010-09-04	11:03:24	-7.72799	107.892	True		Shelters	0	0	1	1	0			8.5
2010-09-04	11:13:03	-7.72832	107.891	True		Shelters	0	0	1	1	0			9
2010-09-04	11:23:32	-7.72794	107.891	True		Shelters	0	0	1	1	0			9.7
2010-09-04	11:34:39	-7.72768	107.892	True		Shelters	0	0	1	1	0			8.2
2010-09-04	11:42:45	-7.7278	107.892	True		Shelters	0	0	1	1	0			4.3
2010-09-04	11:52:45	-7.72759	107.892	True		Shelters	0	0	1	1	0			6.9
2010-09-04	13:29:47	-7.7287	107.893	True	True	River	0	0	2	2	0			3.8
2010-09-04	13:39:32	-7.72862	107.893	True	True	River	0	0	2	2	0			7.4
2010-09-04	13:59:35	-7.72881	107.893	True	True	River	0	0	2	2	0			3.6
2010-09-04	14:09:29	-7.72881	107.893	True	True	River	0	0	2	2	0			4.3
2010-09-04	14:19:34	-7.72901	107.892	True	True	River	0	0	1	1	0			6
2010-09-04	14:29:37	-7.72884	107.893	True	True	River	0	0	2	2	0			7.2
2010-09-04	14:39:32	-7.72889	107.894	True	True	River	0	0	2	2	0			4.9
2010-09-04	14:49:36	-7.72981	107.894	True	True	River	0	0	1	1	0			4.1
2010-09-04	14:59:33	-7.72982	107.894	True	True	River	0	0	2	2	0			5.2
2010-09-04	15:09:41	-7.72995	107.894	True	True	River	0	0	1	1	0			5.3
2010-09-04	15:19:47	-7.72959	107.895	True	True	River	0	0	2	2	0			4.9
2010-09-04	15:29:58	-7.73035	107.894	True	True	River	0	0	2	2	0			5.7
2010-09-04	15:39:41	-7.72878	107.892	True	True	River	0	0	1	1	0			5.4
2010-09-04	15:49:50			True	True	River	0	0	2	2	1	End Scan
2010-09-04	16:00:18			True	True	River	0	0	2	2	1	End Scan
2010-09-04	16:11:41			True	True	River	0	0	2	2	1	End Scan
2010-09-04	16:30:27	-7.7287	107.893	True	True	River	1	0	2	3	0			7
2010-09-09	07:03:56			True		Shelters	1	0	1	2	0
2010-09-09	07:14:48	-7.72765	107.892	True		Shelters	1	0	1	2	0			3.4
2010-09-09	07:25:30	-7.72788	107.892	True		Shelters	1	0	1	2	0			3.8
2010-09-09	07:36:05	-7.72772	107.892	True		Shelters	1	0	1	2	0			3.8
2010-09-09	07:46:30			True		Shelters	1	0	1	2	0
2010-09-09	07:46:58	-7.72762	107.892	True		Shelters	1	0	1	2	0			5
2010-09-09	07:56:12	-7.728	107.892	True		Shelters	1	0	1	2	0			4.3
2010-09-09	08:06:30	-7.72716	107.892	True		Shelters	0	0	1	1	0			9.9
2010-09-09	08:16:57	-7.72824	107.892	True		Shelters	1	0	1	2	0			5.2
2010-09-09	08:27:24	-7.72798	107.893		True	Waterfall	1	0	0	1	0			3.9
2010-09-09	08:37:46	-7.72837	107.894		True	Waterfall	1	0	1	2	0			4
2010-09-09	08:48:32	-7.7288	107.893		True	Waterfall	1	0	1	2	0			7.1
2010-09-09	08:59:00	-7.72952	107.894		True	Waterfall	1	0	1	2	0			9.5
2010-09-09	09:09:36	-7.72778	107.894		True	Waterfall	1	0	1	2	0			4.5
2010-09-09	09:20:13	-7.72838	107.894		True	Waterfall	1	0	1	2	0			8.2
2010-09-09	09:30:37	-7.72829	107.894		True	Waterfall	1	0	1	2	0			2.2
2010-09-09	09:51:01	-7.72815	107.894		True	Waterfall	1	0	1	2	0			2.7
2010-09-09	10:01:37	-7.72839	107.893		True	Waterfall	1	0	1	2	0			8
2010-09-09	10:13:11	-7.72801	107.894		True	Waterfall	1	0	1	2	0			5.2
2010-09-09	10:24:28	-7.72832	107.893		True	Waterfall	1	0	1	2	0			3.5
2010-09-09	10:31:08	-7.72827	107.893		True	Waterfall	1	0	1	2	0			4.5
2010-09-09	10:41:44	-7.72785	107.894		True	Waterfall	1	0	1	2	0			5.4
2010-09-09	10:52:22	-7.72823	107.893		True	Waterfall	1	0	1	2	0			5.8
2010-09-09	11:02:56	-7.72834	107.893		True	Waterfall	1	0	0	1	0			4.6
2010-09-09	11:13:32	-7.72834	107.893		True	Waterfall	1	0	0	1	0			4.7
2010-09-09	11:23:46	-7.72831	107.894		True	Waterfall	1	0	1	2	0			4.1
2010-09-09	11:34:29	-7.72867	107.893		True	Waterfall	1	0	1	2	0			9.2
2010-09-09	11:45:06	-7.72798	107.894		True	Waterfall	1	0	1	2	0			8.2
2010-09-09	11:55:36	-7.72797	107.894		True	Waterfall	1	0	1	2	0			6.2
2010-09-14	06:49:09			True		Shelters	0	0	1	1	0
2010-09-14	06:59:03			True		Shelters	0	0	1	1	0
2010-09-14	07:09:02			True		Shelters	0	0	1	1	0
2010-09-14	07:19:10			True		Shelters	0	0	1	1	0
2010-09-14	07:29:10			True		Shelters	0	0	1	1	0
2010-09-14	07:39:06			True		Shelters	0	0	1	1	0
2010-09-14	07:49:16	-7.72725	107.892	True		Shelters	0	0	1	1	0			5
2010-09-14	07:49:34	-7.72712	107.892	True		Shelters	0	0	1	1	0			5
2010-09-14	07:59:21	-7.72705	107.892	True		Shelters	0	0	1	1	0			4.8
2010-09-14	08:15:25	-7.7273	107.892	True		Shelters	0	0	1	1	0			4.6
2010-09-14	08:25:29	-7.72735	107.892	True		Shelters	0	0	1	1	0			4.4
2010-09-14	08:35:54	-7.72752	107.892	True		Shelters	0	0	1	1	0			4.6
2010-09-14	08:45:55	-7.72776	107.892	True		Shelters	0	0	1	1	0			4
2010-09-14	08:56:18	-7.72787	107.892	True		Shelters	0	0	1	1	0			3.7
2010-09-14	09:05:14	-7.72774	107.892	True		Shelters	0	0	1	1	0			3.2
2010-09-14	09:15:24	-7.72738	107.892	True		Shelters	0	0	1	1	0			8.7
2010-09-14	09:25:52	-7.72795	107.892	True		Shelters	3	0	1	4	0			9.2
2010-09-14	09:35:31	-7.72792	107.892	True		Shelters	4	3	1	8	0			9.6
2010-09-14	09:45:38	-7.72817	107.891	True		Shelters	4	2	1	7	0			6.1
2010-09-14	09:55:01	-7.72774	107.892	True		Shelters	0	2	1	3	0			7.4
2010-09-14	10:05:12	-7.72781	107.892	True		Shelters	0	0	1	1	0			7.8
2010-09-14	10:14:57	-7.72762	107.892	True		Shelters	0	2	1	3	0			8.2
2010-09-14	10:25:17	-7.72752	107.892	True		Shelters	0	1	1	2	0			8.7
2010-09-14	10:35:28			True		Shelters	2	0	1	3	0
2010-09-14	10:47:24	-7.72997	107.89	True		Shelters	0	0	1	1	0			9.1
2010-09-14	10:55:03	-7.72763	107.892	True		Shelters	0	0	1	1	0			6.5
2010-09-14	11:04:59	-7.72787	107.891	True		Shelters	0	0	1	1	0			5.3
2010-09-23	07:09:30			True	True	River	0	0	3	3	0
2010-09-23	07:19:26	-7.72818	107.893	True	True	River	0	0	3	3	0			5.6
2010-09-23	07:29:34	-7.73038	107.894	True	True	River	0	0	3	3	0			5
2010-09-23	07:39:42	-7.72754	107.893	True	True	River	0	0	3	3	0			6.2
2010-09-23	07:49:48	-7.72846	107.896	True	True	River	0	0	3	3	0			5.8
2010-09-23	08:00:12	-7.72766	107.892	True	True	River	0	0	3	3	0			4.3
2010-09-23	08:10:44	-7.72752	107.892	True	True	River	0	2	3	5	0			5.6
2010-09-23	08:20:55	-7.7281	107.893	True	True	River	0	1	3	4	0			4.1
2010-09-23	08:30:45	-7.72782	107.893	True	True	River	0	1	3	4	0			4.2
2010-09-23	08:41:04	-7.72792	107.893	True	True	River	0	0	3	3	0			4.4
2010-09-23	08:51:10	-7.72808	107.894	True	True	River	0	0	3	3	0			4.4
2010-09-23	09:01:24	-7.72785	107.894	True	True	River	0	0	3	3	0			4.5
2010-09-23	09:11:49	-7.72801	107.893	True	True	River	0	0	3	3	0			4.8
2010-09-23	09:22:02	-7.72831	107.893	True	True	River	0	0	1	1	0			4.2
2010-09-23	09:32:09	-7.72811	107.893	True	True	River	0	0	3	3	0			5.1
2010-09-23	09:42:13	-7.72828	107.893	True	True	River	0	0	3	3	0			2.9
2010-09-23	09:52:25	-7.72813	107.893	True	True	River	0	0	0	0	0			3.8
2010-09-23	10:02:28	-7.72777	107.893	True	True	River	0	0	3	3	0			5.5
2010-09-23	10:12:31	-7.72896	107.893	True	True	River	0	0	3	3	0			9.1
2010-09-23	10:33:02	-7.72816	107.893	True	True	River	0	1	3	4	0			5.1
2010-09-23	10:42:54	-7.72793	107.893	True	True	River	0	0	3	3	0			3.7
2010-09-23	10:53:19	-7.72792	107.893	True	True	River	0	0	3	3	0			3.9
2010-09-23	11:03:32	-7.72746	107.893	True	True	River	0	0	3	3	0			4
2010-09-23	11:13:40	-7.72811	107.893	True	True	River	0	0	3	3	0			3.7
2010-09-23	11:24:06	-7.72821	107.893	True	True	River	0	0	3	3	0			4.6
2010-09-23	11:33:45	-7.72822	107.893	True	True	River	0	1	3	4	0			4.8
2010-09-23	11:44:12	-7.72824	107.894		True	Waterfall	0	0	3	3	0			4.5
2010-09-23	11:54:18	-7.72852	107.894		True	Waterfall	0	0	3	3	0			4.3
2010-09-23	12:06:25				True	Waterfall	5	0	5	10	0
2010-09-23	12:15:01				True	Waterfall	3	0	4	7	0
2010-09-23	12:25:39	-7.7284	107.893		True	Waterfall	3	0	4	7	0			4.4
2010-09-23	12:35:49	-7.7291	107.893		True	Waterfall	0	0	3	3	0			4.4
2010-09-23	12:46:02	-7.72844	107.894		True	Waterfall	0	1	3	4	0			4.4
2010-09-23	12:57:16				True	Waterfall	0	0	3	3	0
2010-09-23	13:07:14				True	Waterfall	0	0	3	3	0
2010-09-23	13:17:22				True	Waterfall	0	0	3	3	0
2010-09-23	13:27:41				True	Waterfall	0	0	3	3	0
2010-09-23	13:37:47				True	Waterfall	0	0	3	3	0
2010-09-23	13:47:49			True	True	Waterfall	0	0	3	3	0
2010-09-23	13:57:50			True	True	Waterfall	0	0	2	2	0
2010-09-23	14:07:43				True	Waterfall	0	0	2	2	0
2010-09-23	14:17:33				True	Waterfall	0	0	2	2	0
2010-09-23	14:27:54				True	Waterfall	0	0	2	2	0
2010-09-23	14:37:51				True	Waterfall	0	0	2	2	0
2010-09-23	14:48:13			True	True	Waterfall	0	0	3	3	0
2010-09-23	14:57:51			True	True	Waterfall	0	0	3	3	0
2010-09-23	15:08:02			True	True	Waterfall	0	0	3	3	0
2010-09-23	15:18:49			True	True	Waterfall	0	0	3	3	0
2010-09-23	15:28:14			True	True	Waterfall	0	0	3	3	0
2010-09-23	15:38:23				True	Waterfall	0	0	3	3	0
2010-09-23	15:49:27				True	River	0	0	2	2	0
2010-09-23	15:59:11			True	True	River	0	1	3	4	0
2010-09-23	16:09:07			True	True	River	1	0	3	4	0
2010-09-23	16:19:03			True	True	River	0	1	3	4	0
2010-09-23	16:29:09			True	True	River	0	0	3	3	0
2010-09-24	09:42:26	-7.72791	107.893	True	True	River	0	0	3	3	0			4.1
2010-09-24	09:52:24	-7.72829	107.893	True	True	River	0	0	3	3	0			5.5
2010-09-24	10:01:52	-7.72841	107.893	True	True	River	0	0	3	3	0			5.7
2010-09-24	10:12:06	-7.72785	107.893	True	True	River	0	0	3	3	0			4.4
2010-09-24	10:22:14	-7.72807	107.893	True	True	River	0	0	3	3	0			4.2
2010-09-24	10:32:13	-7.72773	107.893	True	True	River	0	0	4	4	0			4
2010-09-24	10:42:17	-7.72783	107.893	True	True	River	0	0	4	4	0			3.9
2010-09-24	10:52:23	-7.72799	107.893	True	True	River	0	0	4	4	0			3
2010-09-24	11:02:40	-7.72772	107.893	True	True	River	0	0	3	3	0			3
2010-09-24	11:13:05	-7.72804	107.893	True	True	River	0	0	3	3	0			3
2010-09-24	11:23:18	-7.72869	107.893	True	True	River	0	0	3	3	0			8.1
2010-09-24	11:33:03	-7.72883	107.892	True	True	River	0	0	2	2	0			6.8
2010-09-24	11:43:04	-7.72795	107.893	True	True	River	0	0	2	2	0			4.3
2010-09-24	11:53:41	-7.72818	107.894	True	True	River	0	0	2	2	0			4.1
2010-09-24	12:03:44	-7.72849	107.893	True	True	River	0	0	2	2	0			9.1
2010-09-24	12:13:52	-7.72783	107.893	True	True	River	0	0	2	2	0			8.8
2010-09-24	12:24:02	-7.72799	107.893	True	True	River	0	0	4	4	0			3.8
2010-09-24	12:34:20	-7.72828	107.893	True	True	River	0	0	3	3	0			8.3
2010-09-24	12:44:37	-7.72811	107.893	True	True	River	1	0	4	5	0			7.2
2010-09-24	12:54:37	-7.72827	107.893	True	True	River	2	1	5	8	0			4.2
2010-09-24	13:04:40	-7.72981	107.894	True	True	River	0	1	5	6	0			5.6
2010-09-24	13:14:31	-7.72898	107.893	True	True	River	0	0	5	5	0			5.6
2010-09-24	13:24:38	-7.72999	107.895	True	True	River	0	0	4	4	0			5.6
2010-09-24	13:34:35	-7.72944	107.894	True	True	River	0	0	5	5	0			5.6
2010-09-24	13:44:45	-7.72943	107.894	True	True	River	0	0	5	5	0			5.6
2010-09-24	13:54:40			True	True	River	0	1	5	6	0
2010-09-24	14:05:00			True	True	River	0	0	5	5	0
2010-09-24	14:14:56			True	True	River	0	0	5	5	0
2010-09-24	14:25:01			True	True	River	0	1	4	5	0
2010-09-24	14:35:12			True	True	River	0	0	3	3	0
2010-09-24	14:45:08	-7.72842	107.893	True	True	River	0	0	4	4	0			3.9
2010-09-24	14:55:12			True	True	River	0	0	3	3	0
2010-09-24	15:05:12			True	True	River	0	1	3	4	0
2010-09-24	15:16:36	-7.7283	107.893	True	True	River	0	0	3	3	0			4.6
2010-09-24	15:26:32	-7.72851	107.893	True	True	River	0	1	4	5	0			3.7
2010-09-24	15:35:29	-7.72805	107.893	True	True	River	0	1	3	4	0			3.8
2010-09-24	15:45:34	-7.72815	107.893	True	True	River	0	1	4	5	0			3.9
2010-09-24	15:56:15	-7.72791	107.892	True	True	River	0	1	4	5	0			4.7
2010-09-25	10:51:33	-7.72781	107.893	True	True	River	0	0	3	3	0			3.8
2010-09-25	11:01:45	-7.72808	107.893	True	True	River	0	0	3	3	0			4
2010-09-25	11:11:52	-7.7274	107.893	True	True	River	0	0	3	3	0			4.5
2010-09-25	11:22:07			True	True	River	0	0	3	3	0
2010-09-25	11:32:03	-7.72941	107.893	True	True	River	0	0	3	3	0			5.3
2010-09-25	11:42:11			True	True	River	0	0	4	4	0
2010-09-25	11:52:06	-7.7275	107.893	True	True	River	0	0	3	3	0			4.6
2010-09-25	12:02:23	-7.72813	107.893	True	True	River	0	0	5	5	0			3.8
2010-09-25	12:12:25	-7.7279	107.893	True	True	River	0	0	5	5	0			3.8
2010-09-25	12:22:32	-7.72798	107.893	True	True	River	0	0	5	5	0			4.2
2010-09-25	12:32:39	-7.72853	107.893	True	True	River	0	0	3	3	0			5.8
2010-09-25	12:42:45	-7.72917	107.908	True	True	River	0	1	3	4	0			4.2
2010-09-25	12:52:48	-7.72938	107.892	True	True	River	0	0	3	3	0			6.5
2010-09-26	07:01:24	-7.72741	107.892	True		Shelters	0	0	2	2	0			4.9
2010-09-26	07:10:46	-7.72837	107.892	True		Cliff	0	0	4	4	1	B	25-50m	2.5
2010-09-26	07:11:39			True		Cliff	0	0	4	4	1	End Scan
2010-09-27	06:29:22	-7.72771	107.891	True		Shelters	0	0	1	1	0			5.1
2010-09-27	06:34:39	-7.72715	107.892	True		Shelters	0	0	1	1	0			5.1
2010-09-27	06:44:32	-7.72715	107.892	True		Shelters	0	0	1	1	0			5.1
2010-09-27	06:54:30	-7.72717	107.892	True		Shelters	0	0	1	1	0			5
2010-09-27	07:04:58	-7.72746	107.892	True		Shelters	1	1	2	4	1	B	50-75m	4.8
2010-09-27	07:05:27			True		Shelters	1	1	2	4	1	B	100+m
2010-09-27	07:05:51			True		Shelters	1	1	2	4	1	End Scan
2010-09-27	07:14:57	-7.72762	107.892	True		Shelters	0	0	2	2	0			4.7
2010-09-27	07:34:49	-7.72773	107.892	True		Shelters	0	0	2	2	0			4.4
2010-09-27	07:44:29	-7.72809	107.892	True		Shelters	0	0	2	2	0			5.5
2010-09-27	07:54:17	-7.72806	107.892	True		Shelters	0	1	2	3	0			3.7
2010-09-27	08:03:59	-7.72769	107.893	True		Shelters	0	2	2	4	0			5.9
2010-09-27	08:14:28	-7.7283	107.892	True		Shelters	0	0	2	2	0			3.2
2010-09-27	08:24:17	-7.72803	107.892	True		Shelters	0	0	1	1	0			6.2
2010-09-27	08:34:29	-7.72787	107.892	True		Shelters	0	0	1	1	0			6.3
2010-09-27	08:44:20	-7.72799	107.892	True		Shelters	0	0	1	1	0			7
2010-09-27	08:54:25	-7.72799	107.892	True		Shelters	0	0	2	2	0			7.4
2010-09-27	09:04:09	-7.7276	107.892	True		Shelters	0	0	1	1	0			7.6
2010-09-27	09:14:13	-7.72775	107.892	True		Shelters	0	0	1	1	0			8
2010-09-27	09:24:31	-7.72807	107.891	True		Shelters	0	0	1	1	0			8.5
2010-09-27	09:34:30	-7.72761	107.892	True		Shelters	0	0	1	1	0			9.1
2010-09-27	09:44:35	-7.7285	107.891	True		Shelters	0	0	1	1	0			9.7
2010-09-27	10:04:50	-7.72804	107.892	True		Shelters	0	1	1	2	0			5.2
2010-09-27	10:14:57	-7.72778	107.892	True		Shelters	0	0	1	1	0			4.3
2010-09-27	10:24:31	-7.72794	107.891	True		Shelters	0	0	1	1	0			5.4
2010-09-27	10:34:37	-7.72792	107.892	True		Shelters	0	0	1	1	0			5
2010-09-27	10:44:34	-7.72782	107.892	True		Shelters	0	0	1	1	0			4.7
2010-09-27	10:55:01	-7.72785	107.892	True		Shelters	0	0	1	1	0			4.7
2010-09-27	11:07:58			True		Shelters	0	0	1	1	0
2010-09-27	11:16:05	-7.72829	107.892	True		Shelters	0	0	1	1	0			7.9
2010-09-27	11:24:37	-7.72732	107.892	True		Shelters	0	0	1	1	0			7.7
2010-09-27	11:34:23	-7.72691	107.892	True		Shelters	0	0	1	1	0			7.7
2010-09-27	11:46:15	-7.72816	107.893	True	True	River	0	1	2	3	0			3.8
2010-09-27	11:54:30	-7.72823	107.893	True	True	River	0	1	3	4	0			4.3
2010-09-27	12:28:50	-7.72803	107.893	True	True	River	0	1	3	4	0			6.2
2010-09-27	12:38:45	-7.72812	107.893	True	True	River	0	1	3	4	0			6.1
2010-09-27	14:12:57	-7.72867	107.894	True	True	River	0	1	2	3	0			4.6
2010-09-27	14:33:03	-7.72818	107.893	True	True	River	0	1	2	3	0			3.9
2010-09-27	14:43:00	-7.72802	107.892	True	True	River	1	0	2	3	0			5.5
2010-09-27	14:53:18	-7.72813	107.894	True	True	River	1	0	2	3	0			6.1
2010-09-27	15:02:52	-7.72805	107.893	True	True	River	0	1	2	3	0			4.8
2010-09-27	15:12:58	-7.72848	107.894	True	True	River	0	1	2	3	0			4.5
2010-09-27	15:22:54	-7.72814	107.893	True	True	River	1	1	2	4	0			3.8
2010-09-27	15:32:55	-7.7277	107.892	True	True	River	0	1	2	3	0			4.8
2010-09-27	15:43:04	-7.72792	107.893	True	True	River	0	1	2	3	0			4.5
2010-09-27	15:53:04	-7.72844	107.893	True	True	River	0	1	2	3	0			4.6
2010-09-27	16:03:03	-7.72817	107.892	True	True	River	0	1	2	3	0			5.4
2010-09-27	16:13:11	-7.72783	107.892	True	True	River	0	1	2	3	0			4.5
2010-09-27	16:22:45	-7.72987	107.894	True	True	River	0	1	2	3	0			5.4
2010-09-28	06:26:16	-7.72813	107.892	True		Shelters	0	0	2	2	0			4.7
2010-09-28	06:34:29	-7.7278	107.892	True		Shelters	0	0	2	2	0			5.8
2010-09-28	06:44:25	-7.72791	107.892	True		Shelters	0	0	2	2	0			4.8
2010-09-28	06:55:34	-7.72791	107.892	True		Shelters	0	0	1	1	0			5
2010-09-28	07:04:44	-7.7272	107.893	True	True	River	0	0	2	2	1	B	100+m	6.1
2010-09-28	07:04:51			True	True	River	0	0	2	2	1	C	100+m
2010-09-28	07:04:54			True	True	River	0	0	2	2	1	End Scan
2010-09-28	07:15:55	-7.72712	107.893	True	True	River	1	0	2	3	1	B	100+m	6.8
2010-09-28	07:16:04			True	True	River	1	0	2	3	1	C	100+m
2010-09-28	07:16:07			True	True	River	1	0	2	3	1	End Scan
2010-09-28	07:44:39	-7.72721	107.893	True	True	River	0	0	1	1	1	B	100+m	5.6
2010-09-28	07:44:48			True	True	River	0	0	1	1	1	B	100+m
2010-09-28	07:44:51			True	True	River	0	0	1	1	1	End Scan
2010-09-28	07:56:20	-7.72722	107.893	True	True	River	0	0	1	1	0			5.8
2010-09-28	08:06:39	-7.72708	107.893	True	True	River	0	0	1	1	1	B	100+m	6
2010-09-28	08:06:48			True	True	River	0	0	1	1	1	B	100+m
2010-09-28	08:06:50			True	True	River	0	0	1	1	1	End Scan
2010-09-28	08:57:04	-7.72689	107.892	True	True	River	0	0	2	2	0			4.4
2010-09-28	09:06:05	-7.72687	107.892	True	True	River	0	0	1	1	0			5.1
2010-09-28	09:16:22	-7.72584	107.892	True	True	River	0	0	1	1	0			5.6
2010-09-28	09:26:20	-7.72538	107.892	True	True	River	0	0	1	1	0			6.6
2010-09-28	09:36:52	-7.72512	107.892	True	True	River	0	0	1	1	0			6.9
2010-09-28	09:46:20	-7.72574	107.891	True	True	River	0	0	1	1	0			6.1
2010-09-28	09:56:18	-7.72563	107.891	True	True	River	0	0	1	1	0			5.5
2010-09-28	10:07:08	-7.72591	107.892	True	True	River	0	0	1	1	0			5.2
2010-09-28	10:16:26	-7.72579	107.892	True	True	River	0	0	1	1	0			5
2010-09-28	10:26:22	-7.72641	107.892	True	True	River	0	0	1	1	0			4.8
2010-09-28	10:37:58	-7.72626	107.893	True	True	River	0	0	1	1	0			4.7
2010-09-28	10:46:56	-7.72628	107.892	True	True	River	0	0	1	1	0			4.6
2010-09-28	10:56:55	-7.72592	107.892	True	True	River	0	0	1	1	0			4.5
2010-09-28	11:07:25	-7.72624	107.893	True	True	River	0	0	1	1	0			4.5
2010-09-28	11:18:22	-7.72767	107.892	True	True	River	0	0	2	2	0			4.8
2010-09-28	11:26:49	-7.72718	107.892	True	True	River	0	0	2	2	0			4.6
2010-09-28	11:36:45	-7.72761	107.892	True	True	River	0	0	1	1	0			4.5
2010-09-28	11:47:37	-7.7275	107.892	True	True	River	0	0	1	1	0			4.5
2010-09-28	15:01:11	-7.72716	107.892	True	True	River	0	0	2	2	0			4.8
2010-09-28	15:09:53	-7.72712	107.892	True	True	River	0	0	1	1	0			4
2010-09-28	15:19:38	-7.72731	107.893	True	True	River	0	0	1	1	0			3.9
2010-09-28	15:29:55	-7.7272	107.893	True	True	River	0	0	1	1	0			3.6
2010-09-28	15:39:45	-7.72708	107.892	True	True	River	0	0	1	1	0			4
2010-09-28	15:49:45	-7.72714	107.892	True	True	River	0	0	1	1	0			3.3
2010-09-28	15:59:47	-7.72693	107.893	True	True	River	0	0	1	1	0			4.5
2010-09-28	16:09:39	-7.72712	107.893	True	True	River	0	0	1	1	0			5
2010-09-28	16:19:50	-7.7268	107.892	True	True	River	0	0	1	1	0			3.3
2010-09-28	16:29:29	-7.72683	107.892	True	True	River	0	0	1	1	0			4.4
2010-10-06	06:34:59			True		Shelters	0	0	2	2	0
2010-10-06	06:50:09			True		Shelters	2	2	3	7	0
2010-10-06	07:01:48			True		Shelters	2	2	3	7	0
2010-10-06	07:11:04			True		Shelters	2	2	3	7	0
2010-10-06	07:22:29			True		Shelters	2	2	3	7	0
2010-10-06	07:31:47			True		Shelters	2	2	2	6	0
2010-10-06	07:43:20			True		Shelters	5	1	2	8	0
2010-10-06	07:51:14			True		Shelters	5	1	2	8	0
2010-10-06	08:00:55			True		Shelters	6	0	1	7	0
2010-10-06	08:11:17	-7.72764	107.892	True		Shelters	6	1	1	8	0			7.4
2010-10-06	08:21:45			True		Shelters	4	0	1	5	0
2010-10-06	08:31:06			True		Shelters	4	0	1	5	0
2010-10-06	08:40:52	-7.72806	107.892	True		Shelters	4	0	1	5	0			4.3
2010-10-06	08:51:57	-7.72769	107.892	True		Shelters	3	0	1	4	0			5.5
2010-10-06	09:10:47			True		Path	0	0	2	2	0
2010-10-06	09:42:14			True	True	River	2	0	2	4	0
2010-10-06	10:10:23	-7.72799	107.893	True	True	River	0	0	2	2	0			3.1
2010-10-06	10:40:21			True	True	River	0	0	1	1	0
2010-10-06	11:00:00			True	True	River	0	0	1	1	0
2010-10-06	11:10:18			True	True	River	0	0	2	2	0
2010-10-06	12:30:43			True	True	River	0	0	3	3	0
2010-10-06	13:50:16	-7.72812	107.893	True	True	River	0	0	2	2	0			4.7
2010-10-06	14:01:05				True	Waterfall	2	0	1	3	0
2010-10-06	14:12:42				True	Waterfall	2	0	1	3	0
2010-10-06	14:21:24				True	Waterfall	3	0	1	4	0
2010-10-06	14:31:36				True	Waterfall	2	0	1	3	0
2010-10-06	14:51:14	-7.72825	107.893	True	True	River	0	0	1	1	0			3.8
2010-10-06	15:11:24					River	0	2	1	3	0
2010-10-06	15:21:12			True		River	0	0	1	1	0
2010-10-06	15:31:59	-7.72808	107.893	True		River	0	2	1	3	0			4.8
2010-10-06	15:41:03	-7.72825	107.893	True		River	0	0	1	1	0			3.6
2010-10-06	15:50:48	-7.72807	107.893	True		River	0	0	1	1	0			3
2010-10-06	16:00:55			True	True	River	0	0	1	1	0
2010-10-06	16:11:09			True		Path	0	0	1	1	0
2010-10-06	16:20:38	-7.72808	107.89	True		Path	0	0	1	1	0			4.5
2010-10-06	16:30:56			True		Overlook	0	0	1	1	0
2010-10-07	06:50:45	-7.7281	107.893	True	True	River	0	0	1	1	0			2.4
2010-10-07	07:00:35	-7.72793	107.893	True	True	River	0	0	2	2	0			3.4
2010-10-07	07:10:58	-7.72806	107.893	True	True	River	0	0	2	2	0			2.6
2010-10-07	07:30:56	-7.72823	107.892	True	True	River	0	0	2	2	0			6.1
2010-10-07	07:40:59			True	True	River	0	0	2	2	0
2010-10-07	08:30:59	-7.72806	107.893	True	True	River	0	1	3	4	0			4.9
2010-10-07	09:10:58	-7.72711	107.893	True	True	River	0	0	1	1	0			5.2
2010-10-07	09:21:14	-7.72717	107.893	True	True	River	0	0	1	1	0			7.6
2010-10-07	09:30:35	-7.72719	107.892	True	True	River	0	0	1	1	0			4.8
2010-10-07	09:40:48			True	True	River	0	0	1	1	0
2010-10-07	10:00:34	-7.72676	107.893	True	True	River	0	0	1	1	0			4.1
2010-10-07	10:10:49	-7.72776	107.893	True		Path	0	0	1	1	0			4.8
2010-10-07	10:20:51	-7.7275	107.893	True		Path	0	0	1	1	0			5.9
2010-10-07	10:31:00			True		Path	0	0	1	1	0
2010-10-07	10:40:48			True		Path	0	0	1	1	0
2010-10-07	10:51:03	-7.72803	107.893	True		Path	0	0	1	1	0			3.2
2010-10-07	11:01:18			True	True	River	0	1	2	3	0
2010-10-07	12:40:43			True	True	River	0	1	2	3	0
2010-10-07	12:51:01	-7.72819	107.893	True	True	River	0	1	1	2	0			3.3
2010-10-07	13:01:01	-7.72787	107.893	True		A River	0	0	1	1	0			4.2
2010-10-07	13:10:56			True		A River	0	0	1	1	0
2010-10-07	13:31:07			True		A River	0	3	1	4	0
2010-10-07	14:01:10			True		A River	0	0	1	1	0
2010-10-07	14:11:00			True		A River	0	0	1	1	0
2010-10-07	16:20:46			True	True	River	0	1	1	2	0
2010-10-07	16:30:47			True	True	River	0	1	1	2	0
2010-10-09	06:31:18	-7.72802	107.893	True	True	River	0	0	1	1	0			3.4
2010-10-09	06:40:57	-7.72817	107.893	True	True	River	0	0	2	2	0			4.2
2010-10-09	06:51:53			True	True	River	0	0	1	1	0
2010-10-09	07:01:08	-7.72833	107.893	True	True	River	0	0	1	1	0			8.1
2010-10-09	07:21:04	-7.72856	107.893	True	True	River	0	0	1	1	0			9.5
2010-10-09	07:41:09	-7.72808	107.893	True	True	River	0	0	2	2	0			4.6
2010-10-09	07:51:06	-7.72806	107.893	True	True	River	0	1	2	3	0			4.3
2010-10-09	08:01:28	-7.7282	107.893		True	Waterfall	0	0	1	1	0			7.8
2010-10-09	08:20:50				True	Waterfall	0	0	1	1	0
2010-10-09	08:30:50	-7.72851	107.894		True	Waterfall	0	0	2	2	0			4
2010-10-09	08:41:07				True	Waterfall	0	0	2	2	0
2010-10-09	08:51:43			True	True	River	0	0	1	1	0
2010-10-09	09:41:01	-7.72823	107.893	True	True	River	0	1	1	2	0			7.4
2010-10-09	09:50:32			True	True	River	0	0	1	1	0
2010-10-09	10:00:55	-7.72792	107.893	True	True	River	0	0	1	1	0			3.6
2010-10-09	10:21:48	-7.72821	107.892	True	True	River	0	0	1	1	0			5.3
2010-10-09	10:41:00			True	True	River	0	0	1	1	0
2010-10-09	10:50:40			True	True	River	0	0	1	1	0
2010-10-09	11:01:35			True		Shelters	0	0	2	2	0
2010-10-09	11:11:07			True		Shelters	6	0	1	7	0
2010-10-09	11:21:13			True		Shelters	4	0	1	5	0
2010-10-09	13:10:51				True	Waterfall	0	0	2	2	0
2010-10-09	13:21:15				True	Waterfall	0	0	1	1	0
2010-10-09	13:31:12				True	Waterfall	0	0	1	1	0
2010-10-09	13:41:15	-7.72769	107.892	True	True	River	0	0	1	1	0			8.6
2010-10-09	13:51:08	-7.72757	107.893	True	True	River	0	0	1	1	0			7.1
2010-10-09	14:00:53			True	True	River	5	0	1	6	0
2010-10-09	14:10:55			True	True	River	5	0	1	6	0
2010-10-09	14:20:46			True	True	River	5	0	1	6	0
2010-10-09	14:31:31			True	True	River	5	0	1	6	0
2010-10-09	14:40:50			True	True	River	5	0	1	6	0
2010-10-09	14:51:23			True		Shelters	0	0	1	1	0
2010-10-09	15:00:46			True		Shelters	0	0	1	1	0
2010-10-09	15:20:57			True		Shelters	0	0	1	1	0
2010-10-09	15:31:09			True		Shelters	0	0	1	1	0
2010-10-09	15:40:56			True		Shelters	0	0	1	1	0
2010-10-09	15:50:33			True		Shelters	0	0	1	1	0
2010-10-09	16:00:55			True		Shelters	0	0	1	1	0
2010-10-09	16:10:45			True		Shelters	0	0	1	1	0
2010-10-09	16:21:21			True		Shelters	0	0	1	1	0
2010-10-09	16:30:48			True		Shelters	0	0	1	1	0
2010-10-09	16:40:36			True		Shelters	0	0	1	1	0
2010-10-10	06:51:07	-7.72531	107.89	True		River	0	0	1	1	0			1.9
2010-10-10	07:01:26			True	True	River	0	0	1	1	0
2010-10-10	07:10:54	-7.72709	107.892	True	True	River	0	0	1	1	0			9.7
2010-10-10	07:20:49			True	True	River	0	1	1	2	0
2010-10-10	07:30:50			True	True	River	0	0	1	1	0
2010-10-10	09:41:16	-7.72783	107.892	True	True	Path	0	0	1	1	0			3.5
2010-10-10	09:51:24			True	True	Path	2	0	1	3	0
2010-10-10	10:01:10	-7.72771	107.892	True	True	Path	0	0	1	1	0			3.8
2010-10-10	10:11:12	-7.72795	107.893	True	True	Path	0	0	1	1	0			8.2
2010-10-10	10:20:46	-7.72772	107.892	True		Path	0	0	1	1	0			5
2010-10-10	10:31:13			True		Shelters	2	0	1	3	0
2010-10-10	10:41:08			True		Shelters	0	0	1	1	0
2010-10-10	10:51:25			True		Shelters	0	0	1	1	0
2010-10-10	11:11:08			True		Shelters	2	0	1	3	0
2010-10-10	11:30:55			True		Shelters	0	0	1	1	0
2010-10-10	13:00:47				True	Waterfall	1	0	1	2	0
2010-10-10	13:11:30				True	Waterfall	0	0	2	2	0
2010-10-10	13:21:10				True	Waterfall	1	0	1	2	0
2010-10-10	13:30:50				True	Waterfall	1	0	1	2	0
2010-10-10	13:50:57				True	Waterfall	1	0	1	2	0
2010-10-10	14:10:55				True	Waterfall	0	0	1	1	0
2010-10-10	14:21:15	-7.72785	107.892	True		Path	0	2	1	3	0			4.2
2010-10-10	14:31:10			True		Shelters	0	0	2	2	0
2010-10-10	15:31:06			True		Shelters	2	0	2	4	0
2010-10-11	06:41:02			True		Shelters	0	0	1	1	0
2010-10-11	06:50:51	-7.72783	107.891	True		Shelters	0	0	1	1	0			5.5
2010-10-11	07:10:37	-7.72776	107.892	True		Path	0	0	1	1	0			6
2010-10-11	07:20:28			True		Path	0	0	1	1	0
2010-10-11	07:31:08			True		Path	0	0	1	1	0
2010-10-11	07:51:02			True		Path	0	0	1	1	0
2010-10-11	08:01:21			True		Path	0	0	1	1	0
2010-10-11	08:11:11	-7.72776	107.892	True		Path	0	0	1	1	0			4
2010-10-11	08:41:10			True	True	River	0	0	1	1	0
2010-10-11	08:50:44	-7.72785	107.893	True	True	River	0	1	1	2	0			5.9
2010-10-11	09:00:49			True	True	River	0	1	1	2	0
2010-10-11	09:40:40	-7.72782	107.893	True	True	River	0	1	1	2	0			3.7
2010-10-11	09:50:43	-7.72795	107.893	True	True	River	0	1	1	2	0			4
2010-10-11	10:11:15	-7.72943	107.895	True	True	River	0	0	1	1	0			9
2010-10-11	10:21:07			True	True	River	0	0	1	1	0
2010-10-11	10:30:44			True	True	River	0	0	2	2	0
2010-10-11	10:51:04	-7.72802	107.893	True	True	River	0	0	2	2	0			4.4
2010-10-11	11:01:24			True	True	River	0	1	2	3	0
2010-10-11	11:10:47	-7.72816	107.893	True	True	River	0	1	2	3	0			6.7
2010-10-11	11:20:54	-7.72807	107.893	True	True	River	0	1	2	3	0			3.5
2010-10-11	11:30:53	-7.72829	107.893	True	True	River	0	1	2	3	0			7
2010-10-11	11:40:47	-7.72832	107.893	True	True	River	0	1	2	3	0			9
2010-10-11	12:40:46			True	True	River	0	1	2	3	0
2010-10-11	13:00:45			True	True	River	0	1	2	3	0
2010-10-11	13:20:55			True	True	River	0	1	2	3	0
2010-10-11	13:31:03			True		Path	0	0	1	1	0
2010-10-11	13:40:58			True		Shelters	0	0	1	1	0
2010-10-11	16:10:58			True		Shelters	0	1	1	2	0
2010-10-11	16:21:08	-7.72766	107.892	True		Shelters	0	0	1	1	0			5.3
2010-10-11	16:31:09	-7.72772	107.892	True		Shelters	0	0	1	1	0			9
2010-10-12	06:21:29	-7.72786	107.892	True		Shelters	0	0	1	1	0			6.4
2010-10-12	07:10:43	-7.72768	107.892	True		Path	0	0	1	1	0			4.3
2010-10-12	07:20:40	-7.72835	107.893	True	True	River	0	0	1	1	0			4.9
2010-10-12	07:31:30	-7.72786	107.893	True	True	River	0	0	2	2	0			4.4
2010-10-12	07:40:52				True	Waterfall	0	0	1	1	0
2010-10-12	07:51:09	-7.72834	107.894		True	Waterfall	0	0	1	1	0			5.2
2010-10-12	08:11:00	-7.72824	107.894		True	Waterfall	0	0	2	2	0			4.1
2010-10-12	08:21:16				True	Waterfall	0	0	1	1	0
2010-10-12	13:31:02				True	Waterfall	5	0	1	6	0
2010-10-12	13:50:53				True	Waterfall	7	0	1	8	0
2010-10-12	14:00:28				True	Waterfall	4	0	1	5	0
2010-10-12	14:10:56	-7.72844	107.894		True	Waterfall	1	1	1	3	0			5.1
2010-10-12	14:20:55				True	Waterfall	0	0	1	1	0
2010-10-12	15:01:05				True	Waterfall	2	0	1	3	0
2010-10-12	15:22:15				True	Waterfall	15	0	1	16	0
2010-10-12	15:30:57				True	Waterfall	20	0	1	21	0
2010-10-12	15:41:16	-7.72836	107.893		True	Waterfall	12	0	1	13	0			4.5
2010-10-12	15:50:56			True	True	River	0	0	1	1	0
2010-10-12	16:11:01			True		Shelters	2	0	1	3	0
2010-10-14	06:31:09			True		Shelters	2	0	2	4	0
2010-10-14	08:21:00	-7.72764	107.892	True		Shelters	0	0	1	1	0			6.8
2010-10-14	08:40:59	-7.72748	107.892	True		Shelters	0	0	1	1	0			4
2010-10-14	08:51:00			True		Shelters	0	0	1	1	0
2010-10-14	09:00:55			True		Path	0	0	1	1	0
2010-10-14	09:11:16			True	True	River	1	1	2	4	0
2010-10-14	09:20:44			True	True	River	1	1	2	4	0
2010-10-14	09:30:55			True	True	River	1	1	2	4	0
2010-10-15	06:21:02	-7.72674	107.892	True		Shelters	4	0	1	5	0			5.2
2010-10-15	06:31:42	-7.72796	107.891	True		Shelters	4	0	1	5	0			6.4
2010-10-15	06:40:44	-7.72769	107.892	True		Shelters	4	0	1	5	0			9
2010-10-15	07:10:31	-7.72795	107.892	True		Shelters	0	0	3	3	0			8.9
2010-10-15	07:20:46	-7.72696	107.892	True		Shelters	0	0	3	3	0			7.8
2010-10-15	09:21:10			True	True	River	0	0	3	3	0
2010-10-15	10:01:35				True	Waterfall	2	0	1	3	0
2010-10-17	07:31:12	-7.72773	107.891	True		Shelters	3	0	1	4	0			4.4
2010-10-17	07:40:52	-7.7279	107.891	True		Shelters	0	0	1	1	0			4.5
2010-10-17	07:51:21	-7.72788	107.892	True		Shelters	0	0	1	1	0			5.5
2010-10-17	08:01:00	-7.72795	107.891	True		Shelters	0	0	1	1	0			5.3
2010-10-17	14:11:51				True	Waterfall	5	0	1	6	0
2010-10-22	06:18:16	-7.72746	107.893	True	True	River	0	0	1	1	0			5.9
2010-10-22	06:27:45	-7.72734	107.894	True	True	River	0	0	1	1	0			6.1
2010-10-22	08:18:39	-7.72706	107.892	True	True	River	0	0	2	2	0			4.5
2010-10-22	08:28:20	-7.72711	107.892	True	True	River	0	0	2	2	0			6.5
2010-10-22	08:38:13	-7.72724	107.892	True	True	River	0	0	1	1	0			8.9
2010-10-22	08:47:39	-7.72675	107.892	True	True	River	0	0	1	1	0			3.7
2010-10-22	08:58:16	-7.72649	107.892	True	True	River	0	0	1	1	1	B	100+m	3.7
2010-10-22	08:58:19			True	True	River	0	0	1	1	1	C	100+m
2010-10-22	09:17:46	-7.72633	107.893	True	True	River	0	0	3	3	0			4.2
2010-10-22	09:27:49	-7.72681	107.893	True	True	River	0	0	3	3	0			5.3
2010-10-22	09:37:38	-7.7271	107.893	True	True	River	0	0	2	2	0			4.1
2010-10-22	09:47:42	-7.72724	107.893	True	True	River	0	0	1	1	0			4.1
2010-10-22	09:57:31	-7.72783	107.894	True	True	River	0	0	1	1	0			4.5
2010-10-22	10:07:41	-7.72735	107.893	True	True	River	0	0	3	3	0			4.7
2010-10-22	10:17:59	-7.72728	107.893	True	True	River	0	0	1	1	0			4.4
2010-10-22	10:27:42	-7.72705	107.892	True	True	River	0	0	1	1	0			4.4
[truncated: 13,919 more rows]

## Sheet: test scan with accuracy
Date	Time	Weather	Latitude	Longitude	A	B	C	D	E	F	G	Location	# Tourist	# Locals	# Researchers	Behavior H	Gibbons Present	Group Spread	Group	Individual	Behavior	Partner	Vig Toward	Aggression Toward	Distance	Accuracy	Altitude
[truncated: 27,339 more rows]

[truncated: 1 more sheets: scan with accuracy ABCD.csv]
